# Supplementary material for: Genome-wide analyses of long noncoding RNA expression profiles in lung adenocarcinoma
Source: Sci Rep. 2017 Nov 10;7:15331. doi: 10.1038/s41598-017-15712-y (PMC5681506; doi:10.1038/s41598-017-15712-y)
Supplement: Supplementary file 2 — Dataset 1 [file 41598_2017_15712_MOESM2_ESM.xls]

## Sheet: Table1 ncRNA
ProbeName	p	FC (abs)	Regulation	TargetID	Chr	Start	End	Strand
CUST_80214_PI429545410	0.000157	117.374	down	NR_038190.1	chr6_apd_hap1	3463485	3466840	-
CUST_15867_PI429545399	0.0204472	81.3679	down	NONHSAT125464	chr8	22020591	22021052	+
CUST_63101_PI429545395	6.32e-05	68.1593	down	NONHSAT108893	chr6	32148744	32150708	-
CUST_92971_PI429545395	9.73e-06	50.6845	down	NONHSAT121746	chr7	80231540	80276042	+
CUST_63109_PI429545395	4.01e-05	43.6762	down	NONHSAG043549	chr6	32148745	32150708	-
CUST_93001_PI429545395	0.000353	39.2945	down	NONHSAT121750	chr7	80295229	80308593	+
CUST_31779_PI429545406	0.0012956	39.187	down	NONHSAT052755	chr17	28525493	28530700	-
CUST_71314_PI429545410	0.00022	35.7455	down	NR_048571.1	chr4	176554087	176923842	-
CUST_53503_PI429545376	0.0015952	32.654	down	TCONS_00024769	chr16	86508144	86511599	-
CUST_69965_PI429545388	5.86e-05	32.6347	down	NONHSAG035283	chr3	58549847	58613337	-
CUST_49676_PI429545395	0.00109378	32.5011	down	NONHSAT105857	chr5	180467271	180475104	+
CUST_65874_PI429545410	0.00113409	31.3687	down	NR_037859.2	chrX	15363712	15509432	-
CUST_62710_PI429545388	1.21e-05	30.1239	down	NONHSAT076674	chr2	211082198	211090171	-
CUST_22887_PI429545399	9.82e-05	29.849	down	NONHSAG050621	chr8	82390924	82395471	-
CUST_19649_PI429545406	0.00160827	29.845	down	NONHSAG020218	chr16	86508051	86542705	-
CUST_62700_PI429545388	0.000508	26.5463	down	NONHSAT076673	chr2	211074312	211081443	-
CUST_15537_PI429545395	0.000454	26.4245	up	NONHSAT097328	chr4	88896865	88902913	+
CUST_22877_PI429545399	2.96e-05	25.6097	down	NONHSAT127452	chr8	82390923	82395471	-
CUST_54370_PI429545384	0.00194148	25.4097	down	ENST00000593604	chr16	86523874	86542483	-
CUST_51567_PI429545395	0.000136	24.8694	down	NONHSAG043868	chr6	45866190	45905334	-
CUST_27850_PI429545395	0.000122	23.853	down	NONHSAT105863	chr5	180481060	180486312	+
CUST_15547_PI429545395	0.000724	23.6723	up	NONHSAG038390	chr4	88896866	88902913	+
CUST_92981_PI429545395	0.00158631	23.3251	down	NONHSAT121747	chr7	80253210	80262678	+
CUST_92308_PI429545399	0.00104626	23.1918	down	NONHSAG007503	chr11	5246697	5248302	-
CUST_92951_PI429545395	1.7e-05	22.8075	down	NONHSAT121745	chr7	80231465	80276531	+
CUST_57295_PI429545380	0.00742811	22.6689	down	FR352905	chr19	45978195	45978437	+
CUST_64310_PI429545388	0.00143059	22.6168	down	NONHSAT077036	chr2	220290241	220290906	+
CUST_15474_PI429545402	0.0141467	22.4724	up	NONHSAT023895	chr11	102667774	102668070	-
CUST_38065_PI429545402	0.000542	21.8628	down	NONHSAT029469	chr12	72668288	72703543	+
CUST_15557_PI429545395	0.00097	21.4436	up	NONHSAT097329	chr4	88896900	88901613	+
CUST_73678_PI429545395	0.000176	21.1208	down	NONHSAG044881	chr6	134183978	134214631	+
CUST_20948_PI429545402	0.00217241	20.8005	up	NONHSAG010106	chr11	134156996	134189458	+
CUST_92318_PI429545399	0.000957	20.7688	down	NONHSAT017667	chr11	5246884	5248053	-
CUST_80446_PI429545388	0.0012927	20.6234	down	NONHSAT089925	chr3	52485454	52486007	-
CUST_22099_PI429545406	0.00128685	20.2387	down	NONHSAG021390	chr17	28565759	28579255	+
CUST_13223_PI429545384	4.42e-06	19.7014	down	ENST00000521483	chr8	57432718	57472056	-
CUST_85374_PI429545410	0.000135	19.1561	down	NR_027621.1	chrX	135228860	135293518	+
CUST_54360_PI429545384	0.0016829	19.1003	down	ENST00000594398	chr16	86523832	86532191	-
CUST_73124_PI429545410	0.00087	18.6175	down	NR_036634.1	chr1	92145899	92351836	-
CUST_63022_PI429545395	0.000895	17.3386	down	NONHSAT108872	chr6	32010042	32011229	-
CUST_3869_PI429545410	0.0287551	17.2645	up	NONHSAG033487	chr22	24110828	24122853	+
CUST_63032_PI429545395	0.000568	16.8959	down	NONHSAG043541	chr6	32063356	32085387	-
CUST_55460_PI429545399	0.0105363	16.6517	up	NONHSAG054507	chrX	52255219	52260154	-
CUST_39624_PI429545406	0.000356	16.3857	down	NONHSAT054822	chr17	53798823	53800385	-
CUST_42587_PI429545406	0.00122564	16.0263	down	NONHSAT055558	chr17	66876919	66878746	-
CUST_53513_PI429545376	0.00063	15.8293	down	TCONS_00025087	chr16	86513746	86519552	-
CUST_73282_PI429545406	0.00505649	15.7357	down	NONHSAT066780	chr19	45973143	45975325	+
CUST_92961_PI429545395	0.00079	15.6188	down	NONHSAG048085	chr7	80231466	80285999	+
CUST_53913_PI429545380	2.56e-06	15.5492	down	FR049851	chr3	130396512	130396981	+
CUST_49695_PI429545395	0.000914	15.4202	down	NONHSAT105862	chr5	180480601	180482316	+
CUST_58413_PI429545384	3.67e-05	15.3964	down	ENST00000587694	chr17	40905949	40913135	-
CUST_62954_PI429545410	0.0131697	15.3041	up	NR_033256.1
CUST_39655_PI429545406	0.001189	15.1787	down	NONHSAT054824	chr17	53799916	53809245	-
CUST_49686_PI429545395	0.00127476	14.9002	down	NONHSAT105861	chr5	180480119	180482302	+
CUST_3280_PI429545406	0.000633	14.5525	down	NONHSAT051747	chr16	223161	223620	-
CUST_29583_PI429545410	0.0113989	14.4032	up	XR_244377.1
CUST_54340_PI429545384	0.00197122	14.2308	down	ENST00000599749	chr16	86521343	86542705	-
CUST_20989_PI429545406	0.0100637	14.211	up	NONHSAT144605	chr16	89989831	90001180	+
CUST_54350_PI429545384	0.00137774	14.1962	down	ENST00000597578	chr16	86523789	86542482	-
CUST_37895_PI429545402	0.000319	14.1775	down	NONHSAT029423	chr12	70933193	70933839	-
CUST_49385_PI429545410	0.00102152	14.0385	down	XR_243626.1
CUST_15484_PI429545402	0.00902854	13.9768	up	NONHSAT023896	chr11	102668127	102668877	-
CUST_50613_PI429545388	0.000362	13.9722	down	NONHSAT072852	chr2	102950297	102967319	-
CUST_46527_PI429545395	0.0042979	13.924	up	NONHSAT104864	chr5	160030626	160033923	-
CUST_40003_PI429545410	1.35e-07	13.8807	down	XR_242092.1
CUST_35972_PI429545380	0.000348	13.6398	down	FR382907	chr13	72012156	72012374	-
CUST_3739_PI429545388	0.000102	13.2838	down	NONHSAT004180	chr1	84414995	84417610	-
CUST_92569_PI429545406	0.00751279	13.1885	up	NONHSAT081096	chr21	14435261	14440186	+
CUST_38714_PI429545402	0.00016	13.1315	down	NONHSAT029677	chr12	81028448	81046603	+
CUST_45375_PI429545410	0.000476	13.0285	down	XR_133419.2
CUST_50213_PI429545388	8.64e-05	12.9961	down	NONHSAT072765	chr2	100589921	100592245	+
CUST_1640_PI429545406	0.00672046	12.9136	down	NONHSAG018569	chr16	10608699	10622059	-
CUST_89687_PI429545388	0.000224	12.8854	down	NONHSAT092607	chr3	148415961	148449284	+
CUST_25893_PI429545410	0.000602	12.8563	down	XR_246012.1
CUST_89837_PI429545388	0.00827239	12.7835	up	NONHSAT092627	chr3	148891270	148894501	-
CUST_14793_PI429545376	0.00141497	12.7265	down	TCONS_00006981	chr3	130236018	130279028	+
CUST_84025_PI429545399	0.00241431	12.693	down	NONHSAT016445	chr10	115805528	115808568	+
CUST_13243_PI429545384	1.21e-05	12.4022	down	ENST00000518943	chr8	57432946	57472352	-
CUST_78904_PI429545410	0.00158807	12.2938	down	NR_072999.1	chr21	27011593	27089874	+
CUST_26241_PI429545399	0.00700449	12.1683	down	NONHSAT128298	chr8	110509457	110511534	+
CUST_16598_PI429545388	0.000333	11.9814	down	NONHSAG003440	chr1	171154388	171162649	+
CUST_15077_PI429545395	0.00364137	11.9616	down	NONHSAG038331	chr4	84009930	84010394	+
CUST_45722_PI429545395	0.000892	11.9329	down	NONHSAT104663	chr5	152870756	152937655	+
CUST_1107_PI429545399	0.00036	11.7891	up	NONHSAT122281	chr7	99578391	99584932	+
CUST_21273_PI429545410	0.000963	11.7741	down	XR_242584.1
CUST_65144_PI429545410	0.000183	11.6932	down	NR_047578.1	chr5	152870083	153193429	+
CUST_15837_PI429545395	0.0142401	11.6172	down	NONHSAT097405	chr4	90872595	90874606	+
CUST_17614_PI429545402	0.000824	11.5593	down	NONHSAG009747	chr11	118004092	118016415	-
CUST_92148_PI429545376	0.000922	11.4968	down	TCONS_l2_00009764	chr16	55758836	55784123	+
CUST_29431_PI429545406	0.000424	11.4827	down	NONHSAT146474	chr17	19286758	19287542	-
CUST_41983_PI429545410	0.00292342	11.4491	down	XR_245345.1
CUST_96636_PI429545384	0.00028	11.4295	down	NONHSAG001405	chr1	48704098	48714310	+
CUST_52265_PI429545410	0.000255	11.3244	down	XR_245948.1
CUST_80534_PI429545410	0.000232	11.2679	down	NR_045628.1	chr2	167260082	167343481	-
CUST_29162_PI429545384	0.000173	11.2268	down	ENST00000527474	chr11	122051046	122238681	-
CUST_16943_PI429545410	0.000682	11.1888	down	XR_250828.1
CUST_83753_PI429545388	0.000146	11.1793	down	NONHSAT090880	chr3	100549421	100556167	-
CUST_81849_PI429545388	0.00234336	11.1658	down	NONHSAT090255	chr3	64567777	64573006	+
CUST_21688_PI429545402	0.0018257	11.1475	down	NONHSAG010272	chr12	5744443	5850277	-
CUST_17028_PI429545376	0.000381	11.0372	down	TCONS_00008738	chr4	1548980	1550300	+
CUST_85414_PI429545410	0.00570613	11.0008	up	NR_045605.1	chr4	154265800	154336247	+
CUST_81850_PI429545380	0.00205246	10.9551	down	ENST00000607540	chr2	56374765	56613306	+
CUST_50705_PI429545410	0.0012331	10.7514	down	XR_243951.1
CUST_23298_PI429545402	0.000149	10.6838	down	NONHSAT029456	chr12	72481045	72866875	+
CUST_89847_PI429545388	0.00831692	10.6624	up	NONHSAT092630	chr3	148902949	148905883	-
CUST_78404_PI429545410	7.43e-06	10.6116	down	NR_102422.1	chr17	41003200	41010147	+
CUST_20827_PI429545384	0.000714	10.5725	down	ENST00000443224	chr10	23632886	23634110	+
CUST_14538_PI429545388	0.00395258	10.5455	down	NONHSAT007042	chr1	160109748	160111567	+
CUST_89199_PI429545380	0.000146	10.4769	down	ENST00000419007
CUST_3880_PI429545410	0.0324372	10.4452	up	NONHSAT083976	chr22	24110846	24122853	+
CUST_26763_PI429545376	0.00222934	10.3699	down	TCONS_00012211	chr6	72123953	72130506	-
CUST_68150_PI429545384	0.00620821	10.3474	down	ENST00000592174	chr19	35629735	35642239	+
CUST_19694_PI429545402	0.000828	10.2327	down	NONHSAT024922	chr11	124765686	124766742	-
CUST_35117_PI429545388	0.0235975	10.137	down	NONHSAT068504	chr2	285938	287345	-
CUST_2150_PI429545388	0.000585	10.1181	down	NONHSAT003743	chr1	66085622	66089067	+
CUST_25683_PI429545402	0.00192909	10.1068	down	NONHSAT026018	chr12	5936970	5979602	-
CUST_69040_PI429545384	0.00408513	10.0493	down	ENST00000597702	chr19	41961684	42006539	-
CUST_17413_PI429545388	0.0145342	9.85978	down	NONHSAT007754	chr1	175284332	175289747	-
CUST_75894_PI429545380	0.00174618	9.78076	down	ENST00000456460
CUST_2449_PI429545380	0.000715	9.77448	down	TCONS_l2_00017865	chr22	17182934	17185326	-
CUST_28413_PI429545384	0.00439711	9.76247	up	ENST00000532855
CUST_20727_PI429545388	0.0118657	9.7561	up	NONHSAG003987	chr1	203148059	203151262	-
CUST_63447_PI429545376	0.00160815	9.73958	down	TCONS_l2_00002635	chr1	143211527	143275032	-
CUST_77205_PI429545388	0.0128121	9.73666	down	NONHSAT089231	chr3	42569144	42572389	+
CUST_5030_PI429545410	0.000795	9.70053	down	NONHSAT083151	chr22	17183081	17229438	-
CUST_7879_PI429545380	5.34e-05	9.6099	down	FR363468	chr12	52409427	52409659	+
CUST_16753_PI429545410	0.0144249	9.60113	down	XR_247579.1
CUST_35695_PI429545406	7.38e-05	9.59401	down	NONHSAT053777	chr17	41017938	41019723	+
CUST_14567_PI429545395	0.0238322	9.57958	up	NONHSAT097055	chr4	78526985	78532076	+
CUST_50603_PI429545388	0.000779	9.57652	down	NONHSAG028751	chr2	102927989	102959569	+
CUST_4709_PI429545388	0.000219	9.53064	down	NONHSAT004439	chr1	92161046	92177920	-
CUST_55288_PI429545399	0.00782784	9.50917	down	NONHSAT137039	chrX	50331931	50333932	-
CUST_16974_PI429545395	3.31e-05	9.49883	down	NONHSAT097699	chr4	106880055	106890102	+
CUST_51843_PI429545399	0.000428	9.43173	down	NONHSAT136199	chrX	8503221	8504977	-
CUST_67779_PI429545395	0.00461652	9.41746	down	NONHSAT113500	chr6	72110767	72186527	-
CUST_23758_PI429545402	0.00319811	9.39746	down	NONHSAT030099	chr12	97888234	97954596	+
CUST_90497_PI429545388	0.0102727	9.38507	down	NONHSAT092817	chr3	154797435	154803518	+
CUST_57645_PI429545388	0.000457	9.32329	down	NONHSAT075294	chr2	167318264	167322036	-
CUST_4708_PI429545384	0.000787	9.31266	down	ENST00000589255	chr6	72017705	72037920	-
CUST_48246_PI429545395	0.000149	9.31115	down	NONHSAT105381	chr5	176521825	176522580	+
CUST_81794_PI429545384	0.000772	9.27401	down	NONHSAG002644	chr1	143211528	143275032	-
CUST_12729_PI429545380	7.09e-06	9.25154	down	FR161886	chr6	133756215	133828795	-
CUST_87737_PI429545410	0.00338395	9.24332	down	NR_027654.1	chr15	66994673	67074337	+
CUST_86932_PI429545380	0.0139829	9.22437	down	ENST00000431827	chr2	220289793	220290906	-
CUST_83773_PI429545388	0.000208	9.17205	down	NONHSAT090882	chr3	100644095	100645473	+
CUST_83733_PI429545388	0.000381	9.15065	down	NONHSAT090878	chr3	100471350	100484750	-
CUST_52597_PI429545395	0.00384633	9.1203	down	NONHSAT114991	chr6	133646348	133789707	+
CUST_18517_PI429545399	0.00201905	9.11832	down	NONHSAG050023	chr8	38585862	38602870	+
CUST_12555_PI429545399	0.00035	9.08653	down	NONHSAG051027	chr8	108263755	108334221	-
CUST_65172_PI429545376	0.000393	9.08175	down	TCONS_l2_00000553	chr1	142826653	142829106	+
CUST_65222_PI429545376	0.000724	9.03783	down	TCONS_l2_00002161	chr1	143347957	143405365	+
CUST_89059_PI429545406	0.0120174	9.03235	up	NONHSAT080415	chr20	52770908	52773837	-
CUST_71224_PI429545410	0.0113677	9.01617	up	NR_046371.1	chr3	148880196	148939832	-
CUST_64124_PI429545384	0.000217	9.00515	down	ENST00000588946	chr18	57363691	57365343	+
CUST_58962_PI429545399	0.00414502	9.00011	down	NONHSAT138020	chrX	102334759	102336971	-
CUST_26041_PI429545399	5.07e-05	8.96625	down	NONHSAT128261	chr8	108296224	108334221	-
CUST_32370_PI429545395	0.0131952	8.9441	down	NONHSAG040260	chr5	40964581	40981868	+
CUST_3579_PI429545388	0.00478072	8.93424	down	NONHSAT004136	chr1	82421450	82432119	+
CUST_56715_PI429545410	0.00206826	8.93162	down	XR_243952.1
CUST_65080_PI429545388	0.00651895	8.91935	down	NONHSAT077219	chr2	228549965	228551622	-
CUST_24451_PI429545395	0.00121874	8.91339	down	NONHSAG039640	chr5	653697	657017	-
CUST_3709_PI429545388	0.00188934	8.90676	down	NONHSAT004175	chr1	84331405	84333836	-
CUST_36015_PI429545406	0.00194861	8.89905	up	NONHSAT053868	chr17	41610711	41623683	-
CUST_32401_PI429545395	0.0154933	8.86918	down	NONHSAT101168	chr5	40976764	40981868	+
CUST_71697_PI429545399	0.00163573	8.86719	down	NONHSAT011580	chr10	15653508	15686144	-
CUST_8261_PI429545395	0.00349995	8.83522	up	NONHSAT095060	chr4	7755816	7780652	+
CUST_6199_PI429545388	0.000561	8.79934	down	NONHSAT004850	chr1	101704661	101705638	-
CUST_6189_PI429545388	0.000129	8.79298	down	NONHSAT004849	chr1	101703645	101704720	+
CUST_24077_PI429545384	0.00420409	8.77374	down	ENST00000533634	chr11	7902528	7904529	-
CUST_20737_PI429545388	0.0153369	8.67607	up	NONHSAT008874	chr1	203148261	203149261	-
CUST_85228_PI429545376	0.000503	8.64366	down	TCONS_l2_00030904	chrY	16020071	16027914	+
CUST_95039_PI429545402	0.00575176	8.64306	down	NONHSAG017936	chr15	93111083	93127864	-
CUST_32391_PI429545395	0.0151541	8.61409	down	NONHSAT101166	chr5	40972504	40976943	+
CUST_65232_PI429545376	0.000498	8.59342	down	TCONS_l2_00002163	chr1	143347957	143405365	+
CUST_80664_PI429545410	0.000109	8.55893	down	NR_002773.1	chr17	41019161	41021234	+
CUST_13233_PI429545384	4.35e-05	8.55614	down	ENST00000523664	chr8	57432874	57472243	-
CUST_4074_PI429545399	0.00681104	8.53291	up	NONHSAG048666	chr7	121943712	121950131	+
CUST_52555_PI429545410	0.00178973	8.50925	down	XR_241853.1
CUST_45765_PI429545410	0.00016	8.50711	down	XR_132906.2
CUST_16954_PI429545395	6.28e-06	8.44942	down	NONHSAT097696	chr4	106833332	106861295	+
CUST_10581_PI429545395	0.000372	8.42842	down	NONHSAT095998	chr4	36066681	36067348	-
CUST_42231_PI429545410	0.00965475	8.42211	down	XR_245909.1
CUST_74503_PI429545402	0.00223082	8.40685	down	NONHSAT039289	chr14	92335755	92341160	-
CUST_45442_PI429545395	0.00292735	8.40234	down	NONHSAG041955	chr5	150400153	150407051	+
CUST_62720_PI429545388	5.58e-06	8.38194	down	NONHSAG030405	chr2	211082199	211090171	-
CUST_32361_PI429545395	0.0147	8.35696	down	NONHSAT101163	chr5	40936439	40937589	+
CUST_33436_PI429545402	0.00200328	8.32437	down	NONHSAT028312	chr12	52315435	52317145	+
CUST_83743_PI429545388	0.000332	8.30939	down	NONHSAT090879	chr3	100493447	100497471	-
CUST_72054_PI429545410	0.000255	8.30635	down	NR_073130.1	chr18	64168423	64271375	-
CUST_80674_PI429545402	0.000489	8.28355	down	NONHSAT047910	chr15	84539663	84559817	+
CUST_30093_PI429545410	0.0179907	8.27003	up	XR_246454.1
CUST_9602_PI429545395	0.000319	8.25604	down	NONHSAT095733	chr4	20535021	20541189	+
CUST_81800_PI429545380	0.000472	8.24421	down	ENST00000456363	chr2	54888148	54889929	-
CUST_15215_PI429545406	0.0208925	8.23645	down	NONHSAT142855	chr16	58545857	58550001	-
CUST_23267_PI429545402	0.00137159	8.20702	down	NONHSAG011683	chr12	72425072	72866875	+
CUST_39644_PI429545406	0.00127129	8.20534	down	NONHSAT054823	chr17	53798861	53800225	-
CUST_9233_PI429545388	4.27e-05	8.16369	down	NONHSAT005651	chr1	142697652	142729971	-
CUST_25903_PI429545410	0.00477176	8.14522	up	XR_243505.1
CUST_50287_PI429545399	0.00500881	8.07525	down	NONHSAT136639	chrX	38008603	38019351	-
CUST_4854_PI429545395	3.95e-06	8.05788	down	NONHSAT097693	chr4	106819258	106859471	+
CUST_50223_PI429545388	0.00166659	8.04843	down	NONHSAG028701	chr2	100589922	100592252	+
CUST_8471_PI429545376	0.00131355	7.98755	down	TCONS_00004241	chr2	46520808	46523596	-
CUST_66064_PI429545410	0.006612	7.97514	down	NR_040072.1	chr16	58534046	58547523	+
CUST_16934_PI429545395	9.31e-07	7.9684	down	NONHSAT097694	chr4	106833019	106859505	+
CUST_33426_PI429545402	0.00173297	7.93932	down	NONHSAT028311	chr12	52315184	52317144	+
CUST_86662_PI429545380	0.00130478	7.93609	down	ENST00000416344	chr2	211325199	211333970	+
CUST_36413_PI429545410	0.0125948	7.92312	up	XR_244227.1
CUST_85323_PI429545388	0.00134869	7.90672	down	NONHSAT091306	chr3	115521221	115524018	-
CUST_65142_PI429545376	0.00209633	7.90341	down	TCONS_l2_00001484	chr1	142620644	142716790	-
CUST_3589_PI429545388	0.00456461	7.89595	down	NONHSAT004137	chr1	82450000	82451094	+
CUST_36322_PI429545380	0.00430934	7.85242	down	FR105395	chr11	61555373	61555645	+
CUST_86664_PI429545395	0.000582	7.83643	down	NONHSAT119938	chr7	31126585	31142916	+
CUST_40782_PI429545380	0.00318729	7.82679	down	FR094122	chr2	210597705	210597981	+
CUST_38684_PI429545402	0.000424	7.79282	down	NONHSAT029673	chr12	80906420	80933617	+
CUST_84875_PI429545399	7.66e-05	7.77429	down	NONHSAT016630	chr10	121211959	121212751	+
CUST_687_PI429545399	0.0293646	7.76898	up	NONHSAT122177	chr7	97840777	97844754	+
CUST_56548_PI429545402	0.0038904	7.7472	down	NONHSAT034429	chr13	78492473	78493498	-
CUST_71291_PI429545406	0.00737405	7.74481	down	NONHSAT066382	chr19	40913363	40914150	-
CUST_92878_PI429545399	0.00132753	7.73802	down	NONHSAT017800	chr11	7718051	7718512	-
CUST_4719_PI429545388	0.00167607	7.73131	down	NONHSAT004441	chr1	92329395	92351708	-
CUST_89209_PI429545380	0.000452	7.72561	down	ENST00000416295
CUST_89129_PI429545380	2.53e-05	7.70501	down	ENST00000419213
CUST_51414_PI429545406	0.00257392	7.63857	down	NONHSAG023460	chr18	14201137	14221408	+
CUST_22278_PI429545402	7.88e-05	7.61059	down	NONHSAT027495	chr12	29725116	29762916	-
CUST_52291_PI429545406	0.0126823	7.55553	down	NONHSAT058764	chr18	24436252	24442140	-
CUST_32129_PI429545376	0.000457	7.55517	up	TCONS_00015363	chr8	129103339	129113488	+
CUST_57735_PI429545388	0.000343	7.53705	down	NONHSAT075339	chr2	169659148	169668594	+
CUST_18507_PI429545399	0.00234405	7.52419	down	NONHSAT126117	chr8	38585861	38602719	+
CUST_44255_PI429545410	6.04e-05	7.51948	down	XR_241075.1
CUST_55658_PI429545402	0.0315834	7.46337	down	NONHSAT034218	chr13	67787976	67789866	-
CUST_86654_PI429545395	2.65e-05	7.45674	down	NONHSAT119940	chr7	31126585	31142916	+
CUST_50327_PI429545376	0.00400465	7.41689	down	TCONS_00023803	chr15	95753522	95870316	-
CUST_44036_PI429545376	0.0159042	7.41488	up	TCONS_00020347	chr12	16573585	16590381	+
CUST_40289_PI429545395	0.000519	7.40324	down	NONHSAT103364	chr5	115780103	115780830	-
CUST_53904_PI429545388	0.000715	7.38616	down	NONHSAT074177	chr2	128395999	128413659	-
CUST_65182_PI429545376	0.00195374	7.38302	down	TCONS_l2_00001495	chr1	143118703	143211070	-
CUST_75407_PI429545399	0.0246724	7.37431	down	NONHSAT013162	chr10	47096360	47139996	-
CUST_60992_PI429545402	0.0127449	7.36809	up	NONHSAT040435	chr14	106330797	107136919	-
CUST_63476_PI429545376	0.000816	7.36349	down	TCONS_l2_00002165	chr1	143347957	143405365	+
CUST_16431_PI429545384	0.00114924	7.34321	up	ENST00000517838	chr8	128903116	129008896	+
CUST_89139_PI429545380	8.94e-05	7.33382	down	ENST00000454939
CUST_65161_PI429545376	0.00313205	7.32239	down	TCONS_l2_00000551	chr1	142803530	142826641	+
CUST_39075_PI429545406	0.000748	7.31326	up	NONHSAT054706	chr17	48740520	48742082	+
CUST_33923_PI429545410	0.002018	7.29303	down	XR_111614.2
CUST_12347_PI429545384	0.00165395	7.28596	down	ENST00000607314	chr8	32623643	32625477	+
CUST_96434_PI429545380	0.00282484	7.26544	down	ENST00000506519	chr5	9001886	9046052	+
CUST_9432_PI429545395	0.000186	7.23737	down	NONHSAG037566	chr4	16402053	16513810	+
CUST_20257_PI429545388	0.00312574	7.22454	up	NONHSAG003923	chr1	201351412	201352701	-
CUST_54803_PI429545388	0.000513	7.22003	down	NONHSAT074540	chr2	133489521	133539596	-
CUST_52710_PI429545402	0.000196	7.18602	down	NONHSAT033411	chr13	42038250	42042980	+
CUST_39083_PI429545410	0.00152473	7.16678	down	XR_254116.1
CUST_68340_PI429545384	0.00749132	7.16488	down	ENST00000587767	chr19	36245467	36246391	+
CUST_31619_PI429545399	0.00417614	7.15966	down	NONHSAG052292	chr9	43093621	43133363	-
CUST_89179_PI429545380	0.000806	7.15784	down	ENST00000434030
CUST_14478_PI429545388	0.00839713	7.15771	down	NONHSAT007028	chr1	159879883	159880344	-
CUST_1630_PI429545406	0.0327052	7.15669	up	NONHSAT140483	chr16	9943743	10125421	-
CUST_6587_PI429545388	0.00373203	7.15303	down	NONHSAG002294	chr1	107683991	107691429	+
CUST_52690_PI429545402	0.00049	7.13537	down	NONHSAT033408	chr13	42031541	42045013	+
CUST_53933_PI429545388	0.000682	7.13071	down	NONHSAT074179	chr2	128396002	128399926	-
CUST_80444_PI429545410	0.000207	7.10888	down	NR_045582.1	chr4	159442865	159574521	+
CUST_4758_PI429545384	0.00449147	7.10336	down	ENST00000436803	chr6	72054289	72129969	-
CUST_19249_PI429545406	0.0212725	7.10299	down	NONHSAG020157	chr16	84349663	84363448	+
CUST_32061_PI429545395	0.00577238	7.0992	down	NONHSAT101095	chr5	38485698	38489347	-
CUST_45295_PI429545410	0.00283964	7.09815	down	XR_246983.1
CUST_2324_PI429545402	0.000296	7.09745	down	NONHSAG007905	chr11	27679972	27742225	-
CUST_4484_PI429545395	0.00581359	7.08309	down	NONHSAT097205	chr4	84011945	84035889	-
CUST_93856_PI429545402	0.0102006	7.07078	down	NONHSAT048164	chr15	88799136	88799999	-
CUST_3729_PI429545388	0.00013	7.0701	down	NONHSAT004177	chr1	84335448	84356025	-
CUST_80113_PI429545395	0.00819202	7.0542	down	NONHSAT121796	chr7	84670393	84685081	-
CUST_93941_PI429545406	0.00182002	7.02389	down	NONHSAG032565	chr21	27083700	27087201	+
CUST_7744_PI429545410	0.0358325	7.02067	up	NONHSAG033488	chr22	24123128	24124670	+
CUST_52493_PI429545388	0.0010225	7.00802	down	NONHSAG029016	chr2	114299104	114329873	+
CUST_45432_PI429545395	0.000512	6.9904	down	NONHSAT104587	chr5	150400152	150406431	+
CUST_7529_PI429545380	0.00350554	6.98524	down	FR216739	chr1	82439975	82440246	+
CUST_18067_PI429545384	1.91e-05	6.97526	down	ENST00000443779	chr9	35909480	35911683	+
CUST_63337_PI429545376	0.02564	6.96772	up	TCONS_l2_00001295	chr1	79518695	79654137	-
CUST_70994_PI429545388	0.00302421	6.93196	down	NONHSAT092260	chr3	134857997	134874706	-
CUST_44755_PI429545395	0.0324872	6.92859	up	NONHSAT104429	chr5	147204134	147207693	-
CUST_57045_PI429545399	0.00471104	6.90702	down	NONHSAT137492	chrX	71370733	71373135	+
CUST_38765_PI429545406	0.0253279	6.90183	up	NONHSAT054618	chr17	48276638	48278993	-
CUST_55008_PI429545376	0.00444737	6.89306	down	TCONS_00025721	chr17	59470732	59475416	-
CUST_71490_PI429545380	0.0196892	6.84836	down	FR137190	chr21	28217219	28217728	-
CUST_22177_PI429545399	0.00222975	6.84629	down	NONHSAT127231	chr8	73978766	74036323	-
CUST_26299_PI429545406	0.00477206	6.82755	down	NONHSAT145436	chr17	7554917	7557391	+
CUST_93922_PI429545406	0.000174	6.82671	down	NONHSAT081507	chr21	27074489	27082491	+
CUST_31093_PI429545410	1.91e-05	6.82507	down	XR_252693.1
CUST_71460_PI429545406	4.34e-05	6.82302	down	NONHSAT066399	chr19	41116670	41119352	+
CUST_30099_PI429545402	0.000193	6.80979	down	NONHSAT027510	chr12	30607851	30645235	+
CUST_90225_PI429545402	0.00822523	6.7992	down	NONHSAG017339	chr15	72452149	72459043	-
CUST_76931_PI429545402	0.00402855	6.79399	up	NONHSAT040168	chr14	103830575	103831157	-
CUST_55458_PI429545399	0.0407884	6.77221	up	NONHSAG054505	chrX	52238925	52243954	+
CUST_86313_PI429545388	0.000701	6.76698	down	NONHSAT091535	chr3	123329580	123330850	-
CUST_4669_PI429545380	0.0201694	6.75999	up	FR249384	chr17	38573097	38574163	-
CUST_43365_PI429545380	1.13e-05	6.74517	down	FR259445	chr4	176733490	176734182	-
CUST_10409_PI429545399	0.00179194	6.73832	down	NONHSAT125195	chr8	12958197	12990798	-
CUST_71521_PI429545406	9.87e-05	6.73573	down	NONHSAT066406	chr19	41122815	41129874	+
CUST_29963_PI429545376	8.41e-05	6.73386	down	TCONS_00014121	chr7	45228587	45232084	+
CUST_23209_PI429545402	0.00264577	6.71092	down	NONHSAG011665	chr12	70861860	70951802	+
CUST_44715_PI429545395	0.00330946	6.70569	up	NONHSAT104424	chr5	146762892	146764306	+
CUST_42607_PI429545406	0.00549703	6.68693	down	NONHSAT055561	chr17	66986065	66988823	-
CUST_27891_PI429545380	0.0193989	6.68595	down	FR210552	chr3	128208074	128221191	+
CUST_33707_PI429545388	0.0041364	6.67218	down	NONHSAT075820	chr2	179694995	179701864	-
CUST_12650_PI429545384	0.00188638	6.6719	down	ENST00000518535	chr8	38657161	38659814	+
CUST_82694_PI429545410	0.0004	6.66702	down	NR_024461.1	chr17	40905946	40913275	-
CUST_18854_PI429545402	0.000728	6.66469	down	NONHSAT024732	chr11	120728948	120732743	+
CUST_4678_PI429545384	0.00132688	6.65827	down	ENST00000587036	chr6	72012681	72037762	-
CUST_63142_PI429545395	6.73e-05	6.64961	down	NONHSAT108897	chr6	32162619	32164754	-
CUST_54745_PI429545410	0.000837	6.63391	down	XR_246294.1
CUST_34223_PI429545410	0.0013808	6.62304	down	XR_241471.1
CUST_60125_PI429545388	0.000412	6.6227	down	NONHSAT076016	chr2	188252125	188312980	-
CUST_65959_PI429545395	0.00667674	6.61198	up	NONHSAT113026	chr6	46984352	46992034	-
CUST_17018_PI429545376	0.000645	6.59407	down	TCONS_00008737	chr4	1548555	1552409	+
CUST_15497_PI429545395	0.00078	6.58711	down	NONHSAT097316	chr4	88416159	88450361	-
CUST_51769_PI429545376	0.0164327	6.58541	down	TCONS_00023809	chr15	95819587	95870303	-
CUST_78935_PI429545384	0.00420911	6.56121	down	NONHSAT004957	chr1	107937920	108023375	+
CUST_74651_PI429545376	6.09e-05	6.55989	down	TCONS_l2_00022344	chr5	66915618	67107273	+
CUST_56945_PI429545410	0.000783	6.53395	down	XR_247332.1
CUST_60194_PI429545410	0.00120949	6.51272	down	NR_045584.1	chr4	159442865	159567833	+
CUST_69453_PI429545384	0.0218394	6.50904	down	ENST00000596807	chr19	46823454	46843261	-
CUST_6864_PI429545410	0.012474	6.50826	up	NONHSAT083732	chr22	22387142	22387592	+
CUST_11989_PI429545380	0.0120976	6.4936	down	FR219602	chr11	19372361	19372574	+
CUST_72374_PI429545376	0.00219424	6.47732	down	TCONS_l2_00021132	chr4	49244794	49247226	-
CUST_65679_PI429545384	0.000295	6.47086	down	ENST00000448587	chr19	5558178	5568045	-
CUST_17544_PI429545402	9.02e-05	6.46326	down	NONHSAT024426	chr11	117708714	117712976	-
CUST_1566_PI429545380	0.00232205	6.44531	down	TCONS_l2_00017424	chr21	15274044	15352765	-
CUST_16354_PI429545395	0.000476	6.44063	down	NONHSAT097561	chr4	101386657	101439158	-
CUST_13663_PI429545410	0.010485	6.43988	down	NONHSAG034139	chr22	45928773	45937159	+
CUST_6018_PI429545384	0.000249	6.41811	down	ENST00000607573	chr6	133858351	134213074	-
CUST_23807_PI429545388	0.0141618	6.41255	up	NONHSAG004372	chr1	222139683	222158306	+
CUST_60115_PI429545388	0.000457	6.41225	down	NONHSAG030062	chr2	188252065	188312980	-
CUST_52607_PI429545395	0.000959	6.4072	down	NONHSAG044872	chr6	133646349	133789707	+
CUST_24833_PI429545410	0.0058913	6.39447	down	XR_246456.1
CUST_7237_PI429545406	0.00203384	6.38529	down	NONHSAT140512	chr16	10623160	10625796	-
CUST_16364_PI429545395	0.000514	6.38349	down	NONHSAT097562	chr4	101395010	101439179	-
CUST_2543_PI429545395	0.000572	6.382	down	NONHSAG038507	chr4	101367177	101801283	-
CUST_87398_PI429545399	0.0039115	6.38193	down	NONHSAT024730	chr11	120446507	120686147	+
CUST_70674_PI429545376	0.0254761	6.36301	down	TCONS_l2_00018993	chr3	167966419	168031892	+
CUST_447_PI429545399	0.000203	6.36171	down	NONHSAT122083	chr7	95216795	95219029	-
CUST_59344_PI429545410	0.00646358	6.3595	up	NR_036679.1	chr7	99578384	99581860	+
CUST_16443_PI429545384	0.00107053	6.35644	up	ENST00000521600	chr8	129001463	129108824	+
CUST_9669_PI429545399	0.0296552	6.35272	down	NONHSAT126642	chr8	55561552	55782463	+
CUST_45465_PI429545410	0.0199989	6.35248	down	XR_243416.1
CUST_11736_PI429545395	0.00419589	6.35109	down	NONHSAT096322	chr4	49239115	49246387	-
CUST_65984_PI429545410	0.0086933	6.33705	down	NR_024047.1	chr7	116916685	116963343	-
CUST_29563_PI429545410	8.91e-05	6.33464	down	XR_244133.1
CUST_80510_PI429545376	0.0291734	6.31413	down	TCONS_l2_00027764	chr8	55696075	55750199	+
CUST_49116_PI429545395	0.00213942	6.30205	up	NONHSAT105615	chr5	179106032	179121650	+
CUST_46385_PI429545380	0.00102604	6.26792	down	FR075105	chr17	47660510	47660791	+
CUST_65799_PI429545395	0.000211	6.26471	down	NONHSAT112997	chr6	45868044	45870916	-
CUST_60982_PI429545402	0.00533965	6.26023	up	NONHSAT040421	chr14	106329999	107034966	-
CUST_52503_PI429545388	0.00276538	6.24525	down	NONHSAT073797	chr2	114299492	114320873	+
CUST_4053_PI429545402	0.00113529	6.23192	down	NONHSAT018992	chr11	44941216	44951007	+
CUST_68219_PI429545395	0.00926474	6.22996	down	NONHSAT113604	chr6	76001573	76003213	-
CUST_88165_PI429545388	0.00638286	6.2187	down	NONHSAT092221	chr3	133667497	133668060	-
CUST_3719_PI429545388	0.000301	6.21756	down	NONHSAG001936	chr1	84335381	84356025	-
CUST_16420_PI429545384	0.00101936	6.19576	up	ENST00000519481	chr8	128902923	129008896	+
CUST_78044_PI429545402	0.00961264	6.1791	up	NONHSAT040486	chr14	106774085	106774499	-
CUST_87093_PI429545406	0.00430631	6.17511	down	NONHSAT079913	chr20	43352297	43357150	+
CUST_50623_PI429545388	0.00115864	6.17183	down	NONHSAT072855	chr2	102953740	102959569	+
CUST_62014_PI429545406	0.0150399	6.16678	down	NONHSAT060872	chr19	8152708	8154861	-
CUST_67269_PI429545399	0.00224995	6.16184	down	NONHSAG005969	chr10	61060466	61112113	-
CUST_33456_PI429545402	3.79e-05	6.15155	down	NONHSAG011176	chr12	52404695	52408315	+
CUST_60050_PI429545384	0.0262878	6.14955	down	ENST00000579138	chr17	65028525	65029406	-
CUST_67728_PI429545395	0.00116864	6.14721	down	NONHSAT113482	chr6	72017557	72037921	-
CUST_51981_PI429545406	0.0043296	6.14615	down	NONHSAT058675	chr18	21181240	21199788	-
CUST_65184_PI429545410	0.00542365	6.14148	down	NR_024537.1	chr1	110276553	110283660	-
CUST_9929_PI429545399	0.00637399	6.13398	up	NONHSAT129048	chr8	128806778	129113498	+
CUST_16588_PI429545388	0.000138	6.13112	down	NONHSAT007517	chr1	171154387	171162649	+
CUST_27353_PI429545402	0.000285	6.11143	down	NONHSAG010431	chr12	9220308	9221674	-
CUST_50345_PI429545410	0.0143614	6.11025	down	XR_109938.4
CUST_3959_PI429545380	0.000692	6.10231	down	FR366734	chr9	110247132	110247365	-
CUST_84069_PI429545406	0.0113928	6.0982	down	NONHSAT079033	chr20	23053704	23061258	-
CUST_80984_PI429545410	0.000459	6.093	down	NR_001284.2	chr6_ssto_hap7	3308906	3313510	-
CUST_1819_PI429545380	0.00318494	6.08758	down	TCONS_l2_00017423	chr21	15274044	15352765	-
CUST_4104_PI429545395	0.0430171	6.07082	down	NONHSAT096613	chr4	62453085	62543110	+
CUST_63450_PI429545388	0.00143724	6.07072	down	NONHSAT076870	chr2	218678431	218680091	-
CUST_25673_PI429545402	0.000925	6.05547	down	NONHSAT026017	chr12	5841679	5850277	-
CUST_3609_PI429545388	0.000833	6.04995	down	NONHSAT004139	chr1	82458559	82462214	+
CUST_55023_PI429545376	0.00512915	6.03573	down	TCONS_00025722	chr17	59470820	59474207	-
CUST_38643_PI429545410	0.000651	6.03445	down	XR_242691.1
CUST_36937_PI429545384	0.000314	6.02794	down	ENST00000456087	chr13	33732724	33738546	-
CUST_18626_PI429545395	0.000958	6.02736	down	NONHSAT098174	chr4	123748445	123813464	+
CUST_22837_PI429545388	0.000978	6.02637	down	NONHSAT009381	chr1	212786777	212794119	+
CUST_16125_PI429545406	0.0114341	6.01905	down	NONHSAT143117	chr16	67399045	67401301	+
CUST_87304_PI429545395	0.0302781	6.01691	up	NONHSAG047350	chr7	36443102	36456757	+
CUST_80677_PI429545395	1.24e-05	6.01142	down	NONHSAT122833	chr7	114066567	114282601	+
CUST_25271_PI429545399	0.0139849	5.99482	down	NONHSAG050936	chr8	102792150	102803205	-
CUST_34705_PI429545406	0.0371926	5.98228	up	NONHSAT053536	chr17	38447718	38451758	+
CUST_36335_PI429545402	0.005252	5.96532	up	NONHSAG011451	chr12	58156897	58160294	-
CUST_43083_PI429545410	0.000902	5.96235	down	XR_245336.1
CUST_43421_PI429545402	0.00486021	5.95935	down	NONHSAG012385	chr12	115115386	115118792	-
CUST_20497_PI429545384	0.00451677	5.95578	down	ENST00000434919	chr10	10826401	10836943	-
CUST_87768_PI429545384	0.021319	5.94939	down	NONHSAT001080	chr1	16340522	16344538	-
CUST_42857_PI429545388	0.000339	5.94009	down	NONHSAT070743	chr2	54886306	54887268	+
CUST_48963_PI429545388	0.024004	5.93416	up	NONHSAT072387	chr2	92222547	92223026	-
CUST_4774_PI429545395	0.000843	5.93377	down	NONHSAT097559	chr4	101316497	101318733	-
CUST_20287_PI429545399	0.000201	5.92482	down	NONHSAT126636	chr8	55370539	55371798	-
CUST_28493_PI429545384	0.00267631	5.90977	down	ENST00000561520
CUST_45097_PI429545406	0.0105203	5.89787	up	NONHSAT056210	chr17	76212507	76219937	+
CUST_71687_PI429545399	0.00232189	5.88725	down	NONHSAT011579	chr10	15638511	15646269	-
CUST_51993_PI429545399	0.00282035	5.8675	down	NONHSAT136260	chrX	11679222	11681048	-
CUST_53893_PI429545388	0.0137438	5.85723	down	NONHSAT074175	chr2	128384378	128389896	-
CUST_8177_PI429545406	0.0455176	5.85518	down	NONHSAT140772	chr16	15869698	15873280	-
CUST_67824_PI429545399	0.00348227	5.84934	down	NONHSAT015386	chr10	88728246	88743691	+
CUST_60932_PI429545402	0.0129087	5.81901	up	NONHSAT040367	chr14	105994255	107283087	-
CUST_63094_PI429545410	0.00453771	5.81683	up	NR_026567.1	chr1	17017712	17046652	-
CUST_91819_PI429545406	0.00213299	5.81305	down	NONHSAG032379	chr21	15310267	15352765	-
CUST_28803_PI429545402	0.0187284	5.80916	up	NONHSAT027146	chr12	16619219	16632174	+
CUST_52388_PI429545402	0.00270586	5.80432	down	NONHSAT033306	chr13	40175449	40177665	-
CUST_35673_PI429545410	0.00491846	5.7977	up	XR_245045.1
CUST_32023_PI429545410	0.00514992	5.79769	down	XR_254049.1
CUST_57755_PI429545388	0.000195	5.79644	down	NONHSAT075341	chr2	169712195	169721564	+
CUST_41587_PI429545388	0.00223364	5.78945	down	NONHSAG027603	chr2	43324884	43370236	-
CUST_60105_PI429545388	0.000749	5.77308	down	NONHSAT076015	chr2	188252064	188312979	-
CUST_81516_PI429545376	0.0195602	5.76458	down	TCONS_l2_00029085	chr9	133028064	133072354	+
CUST_8147_PI429545406	0.0361258	5.76234	down	NONHSAT140762	chr16	15797597	15805127	-
CUST_14450_PI429545376	0.00207124	5.75031	down	TCONS_00007240	chr3	117397566	117407728	-
CUST_44026_PI429545376	0.0292693	5.74818	up	TCONS_00020346	chr12	16573560	16600358	+
CUST_23871_PI429545380	0.00759091	5.74353	down	FR254563	chr3	3097958	3098158	+
CUST_52620_PI429545384	0.000476	5.74197	down	ENST00000564046	chr16	64398684	64634150	+
CUST_20531_PI429545380	0.00422977	5.73225	down	FR090319	chr11	106555150	106557515	-
CUST_45452_PI429545395	0.000338	5.71642	down	NONHSAT104588	chr5	150400997	150401431	+
CUST_34374_PI429545388	0.0073298	5.70898	up	NONHSAG030456	chr2	216397856	216669548	+
CUST_27343_PI429545402	0.000191	5.69323	down	NONHSAT026386	chr12	9220307	9221674	-
CUST_65192_PI429545376	0.0186983	5.67311	down	TCONS_l2_00002637	chr1	143211527	143275032	-
CUST_40783_PI429545410	0.00034	5.66987	down	XR_244923.1
CUST_72087_PI429545399	0.000167	5.66391	down	NONHSAT011691	chr10	21102668	21108409	-
CUST_6179_PI429545388	0.000239	5.66337	down	NONHSAT004848	chr1	101700700	101702130	-
CUST_50005_PI429545410	0.0181602	5.65839	up	XR_244226.1
CUST_40212_PI429545384	0.00551941	5.64463	down	ENST00000555403	chr14	50793244	50794627	-
CUST_39634_PI429545406	0.00108424	5.64373	down	NONHSAG022269	chr17	53798824	53809245	-
CUST_17014_PI429545402	0.00281275	5.60414	down	NONHSAT024298	chr11	115045696	115046044	+
CUST_270_PI429545395	0.00229577	5.5899	down	NONHSAT093926	chr3	188838035	188844955	+
CUST_84215_PI429545399	0.00828869	5.58374	down	NONHSAT016481	chr10	117816435	117820910	-
CUST_93931_PI429545406	0.000153	5.58125	down	NONHSAT081508	chr21	27083699	27087051	+
CUST_40099_PI429545395	0.000487	5.58106	down	NONHSAT103325	chr5	115148878	115150178	-
CUST_33866_PI429545384	0.0109276	5.57567	down	ENST00000550042	chr12	77718421	77966055	+
CUST_19707_PI429545388	0.00345082	5.57231	up	NONHSAT008636	chr1	197874646	197876494	+
CUST_16463_PI429545384	0.00282194	5.57142	up	ENST00000523190	chr8	129021904	129113343	+
CUST_27853_PI429545402	0.00254993	5.56533	down	NONHSAG010491	chr12	10870407	10875508	-
CUST_84244_PI429545384	0.000439	5.55887	up	NONHSAT000217	chr1	906254	906903	+
CUST_84663_PI429545388	0.00137481	5.55302	down	NONHSAT091150	chr3	111451307	111497305	+
CUST_78364_PI429545410	0.00551142	5.54645	up	NR_002165.1	chr20	33421377	33422265	-
CUST_4092_PI429545402	0.000593	5.54518	down	NONHSAT018995	chr11	44951561	44953972	+
CUST_59107_PI429545395	0.000912	5.54406	down	NONHSAT107804	chr6	13358066	13361194	-
CUST_7024_PI429545410	0.0017063	5.52022	down	NONHSAT083753	chr22	22525368	22525942	-
CUST_55160_PI429545402	0.0092169	5.51576	down	NONHSAT034072	chr13	58206663	58207850	-
CUST_42583_PI429545410	0.00233907	5.51271	down	XR_242697.1
CUST_80154_PI429545410	0.00909873	5.5103	down	NR_046338.1	chr11	45115563	45246639	+
CUST_52565_PI429545410	0.0256761	5.496	down	XR_241496.1
CUST_60920_PI429545402	0.0167366	5.4943	up	NONHSAT040368	chr14	105994255	107283087	-
CUST_49181_PI429545402	0.00666343	5.49346	up	NONHSAT032184	chr13	19059257	19060490	+
CUST_40423_PI429545410	0.0430333	5.48905	down	XR_247172.1
CUST_80663_PI429545395	0.00254478	5.48643	down	NONHSAT122828	chr7	113928073	114271760	+
CUST_89888_PI429545399	0.000149	5.48518	down	NONHSAT024939	chr11	125034621	125267879	+
CUST_62674_PI429545410	0.000644	5.48306	down	NR_104167.1	chr2	102953709	102962560	+
CUST_62457_PI429545376	0.000205	5.44854	down	TCONS_00029586	chr22	36068835	36085068	+
CUST_18297_PI429545395	0.000894	5.44344	down	NONHSAT098088	chr4	120423544	120427090	-
CUST_51767_PI429545395	0.00457009	5.44016	down	NONHSAT113497	chr6	72083204	72129972	-
CUST_86176_PI429545395	0.0299942	5.43849	down	NONHSAT119766	chr7	28863332	28865505	+
CUST_88595_PI429545402	0.00197303	5.43796	down	NONHSAG017150	chr15	64443916	64449680	+
CUST_89599_PI429545380	0.013304	5.43715	down	ENST00000474768	chr3	64670780	64961211	+
CUST_35175_PI429545384	0.000815	5.43665	down	ENST00000532697	chr12	114846001	114847419	+
CUST_66739_PI429545395	0.000159	5.4311	down	NONHSAT113232	chr6	55300216	55304526	-
CUST_68784_PI429545406	0.000529	5.42967	down	NONHSAT065804	chr19	35630391	35633953	+
CUST_33377_PI429545399	0.00340675	5.42667	down	NONHSAT130061	chr9	4559804	4564458	+
CUST_45897_PI429545395	0.000211	5.42423	down	NONHSAT104716	chr5	154203120	154215882	-
CUST_42750_PI429545395	0.0155933	5.41885	up	NONHSAG041663	chr5	137514857	137517585	+
CUST_284_PI429545399	0.00675759	5.41852	down	NONHSAT122050	chr7	94214781	94228449	-
CUST_10175_PI429545410	0.00296965	5.41747	down	NONHSAT084992	chr22	33256005	33256421	-
CUST_37856_PI429545399	0.04304	5.41134	down	NONHSAT131364	chr9	43822612	43876034	+
CUST_4718_PI429545384	0.0024747	5.40378	down	ENST00000587015	chr6	72017829	72037931	-
CUST_67719_PI429545395	0.00598859	5.39878	down	NONHSAT113476	chr6	72012442	72037921	-
CUST_77963_PI429545376	0.0225026	5.39867	down	TCONS_l2_00025651	chr7	9765725	9767835	+
CUST_33744_PI429545376	0.000355	5.3905	up	TCONS_00015355	chr8	128988493	129007177	+
CUST_24068_PI429545388	0.00608019	5.37986	up	NONHSAT009738	chr1	223701567	223719668	-
CUST_75834_PI429545380	0.000748	5.37718	down	ENST00000422129
CUST_27953_PI429545410	0.000385	5.37236	down	XR_244684.1
CUST_21791_PI429545380	0.0455461	5.37213	down	FR082416	chr8	22025089	22025301	+
CUST_60890_PI429545402	0.0163082	5.36162	up	NONHSAT040372	chr14	105994255	107283087	-
CUST_68462_PI429545376	0.00148985	5.35668	down	TCONS_l2_00014911	chr2	132783680	132796342	-
CUST_50475_PI429545410	0.000172	5.35275	down	XR_241102.1
CUST_36997_PI429545384	8.18e-05	5.34967	down	ENST00000589472	chr13	33851690	33855459	+
CUST_55665_PI429545388	0.000188	5.33775	down	NONHSAT074757	chr2	145143041	145143557	-
CUST_22339_PI429545406	1.68e-05	5.33555	down	NONHSAT053778	chr17	41020766	41026263	+
CUST_15205_PI429545406	0.000197	5.33312	down	NONHSAT142849	chr16	58540827	58545462	+
CUST_60877_PI429545402	0.0166166	5.31846	up	NONHSAT040373	chr14	105994255	107283087	-
CUST_59882_PI429545399	0.00472771	5.31218	down	NONHSAT138251	chrX	114345281	114346915	-
CUST_38606_PI429545399	0.00739653	5.3116	down	NONHSAT131747	chr9	71111740	71145977	+
CUST_43570_PI429545410	0.00456887	5.30945	up	XR_250739.1
CUST_17534_PI429545402	0.000143	5.29557	down	NONHSAG009740	chr11	117707693	117747367	-
CUST_26432_PI429545384	0.000638	5.29203	down	ENST00000598393	chr11	64552386	64553092	-
CUST_86172_PI429545380	0.00108516	5.29037	down	ENST00000424116	chr2	192711265	192901485	+
CUST_43737_PI429545399	0.0003	5.28407	down	NONHSAT133954	chr9	112910807	112930686	+
CUST_32071_PI429545395	0.0124175	5.27994	down	NONHSAT101096	chr5	38528773	38531019	-
CUST_40253_PI429545410	0.00651915	5.2795	up	XR_243930.1
CUST_33476_PI429545402	0.00399127	5.26376	down	NONHSAG011177	chr12	52430963	52448457	+
CUST_380_PI429545395	0.00302266	5.26347	up	NONHSAT093945	chr3	190023514	190026231	+
CUST_41540_PI429545406	0.000453	5.25972	down	NONHSAT055277	chr17	62399863	62401205	-
CUST_52700_PI429545402	0.000218	5.25812	down	NONHSAT033409	chr13	42031682	42032603	-
CUST_23308_PI429545402	0.00480282	5.25537	down	NONHSAG011690	chr12	72954319	73012732	+
CUST_62630_PI429545388	0.000337	5.25109	down	NONHSAG030393	chr2	210526189	210575536	+
CUST_4728_PI429545384	0.00043	5.24832	down	ENST00000590213	chr6	72019999	72037766	-
CUST_9274_PI429545388	0.0166807	5.2473	down	NONHSAT005662	chr1	142853227	142855999	+
CUST_87797_PI429545410	0.00999213	5.24727	down	NR_073606.1	chr12	56229213	56236767	-
CUST_63152_PI429545395	0.00321327	5.24603	down	NONHSAT108898	chr6	32178702	32182014	-
CUST_71410_PI429545406	3.67e-05	5.22604	down	NONHSAG025840	chr19	41098789	41131869	+
CUST_4748_PI429545384	0.00171358	5.22526	down	ENST00000413945	chr6	72054047	72129806	-
CUST_49905_PI429545384	0.00312064	5.22224	down	ENST00000535363	chr16	10623297	10625939	+
CUST_48093_PI429545388	0.00156909	5.21514	down	NONHSAG028402	chr2	85987872	86015162	+
CUST_33504_PI429545384	0.00179578	5.21394	down	ENST00000549359	chr12	70861903	70921529	+
CUST_72348_PI429545388	0.00667636	5.21075	down	NONHSAT087592	chr3	2777556	2787311	+
CUST_50593_PI429545388	0.00260288	5.20998	down	NONHSAT072851	chr2	102927988	102956656	+
CUST_88972_PI429545395	0.014068	5.20225	down	NONHSAT120598	chr7	51667981	51668269	-
CUST_12461_PI429545399	0.0441841	5.2017	down	NONHSAT128156	chr8	104165366	104240360	+
CUST_2797_PI429545388	0.000699	5.20043	down	NONHSAT003907	chr1	72163618	72169088	-
CUST_15597_PI429545395	0.00636555	5.19344	down	NONHSAT097334	chr4	89052996	89061086	-
CUST_65212_PI429545376	0.00383111	5.18991	down	TCONS_l2_00002160	chr1	143347957	143405365	+
CUST_81493_PI429545395	0.000226	5.18019	down	NONHSAG049144	chr7	150419045	150487837	+
CUST_10437_PI429545399	0.00765883	5.17498	down	NONHSAG049609	chr8	15531272	15621969	+
CUST_29378_PI429545395	0.000111	5.17188	down	NONHSAT100322	chr5	9035143	9037411	-
CUST_43747_PI429545399	0.000128	5.16703	down	NONHSAT133955	chr9	112932548	112938715	-
CUST_20367_PI429545388	0.0130561	5.16351	down	NONHSAT008781	chr1	201864536	201869882	+
CUST_74612_PI429545406	0.0025805	5.13907	down	NONHSAT067102	chr19	49232809	49241962	-
CUST_96386_PI429545384	0.00293548	5.13697	down	NONHSAT003067	chr1	47694018	47696890	-
CUST_80643_PI429545395	0.0023273	5.13028	down	NONHSAG048587	chr7	113727702	114282601	+
CUST_89681_PI429545395	0.00180231	5.12249	up	NONHSAT120840	chr7	57484206	57485380	+
CUST_41307_PI429545388	0.00506306	5.12075	down	NONHSAT070310	chr2	42281946	42284546	+
CUST_53593_PI429545399	0.0101436	5.10986	down	NONHSAT136643	chrX	38176498	38178243	-
CUST_41724_PI429545376	0.000475	5.10305	down	TCONS_00019785	chr11	122103663	122238622	-
CUST_80733_PI429545395	0.00557142	5.09374	down	NONHSAT122879	chr7	115928126	116146162	+
CUST_88625_PI429545402	0.0303417	5.09123	up	NONHSAT046661	chr15	64657946	64673354	-
CUST_78334_PI429545402	0.00660834	5.08861	up	NONHSAT040550	chr14	107159868	107160163	-
CUST_33951_PI429545395	0.0128203	5.08669	down	NONHSAT101607	chr5	57753135	57754722	-
CUST_85178_PI429545376	0.000149	5.07899	down	TCONS_l2_00030994	chrY	15863607	15983586	+
CUST_89168_PI429545380	4.18e-05	5.07372	down	ENST00000439487
CUST_78071_PI429545399	3.72e-05	5.07356	down	NONHSAT013907	chr10	73821847	73822403	+
CUST_18989_PI429545406	0.0118346	5.07334	down	NONHSAT144003	chr16	83688424	83704486	+
CUST_42024_PI429545402	0.000884	5.06651	down	NONHSAT030599	chr12	109679027	109680472	+
CUST_45087_PI429545406	0.0249661	5.06643	up	NONHSAG022883	chr17	76210446	76219937	+
CUST_40213_PI429545410	0.00423019	5.06393	up	XR_250581.1
CUST_54066_PI429545402	0.00392813	5.05369	down	NONHSAG013495	chr13	49956643	50018200	-
CUST_60904_PI429545410	0.00813634	5.05238	down	NR_033151.1	chr15	42433331	42448839	-
CUST_22647_PI429545399	0.00879799	5.03842	down	NONHSAT127383	chr8	80676728	80678728	-
CUST_51910_PI429545384	0.00248344	5.03807	down	ENST00000563424	chr16	50679720	50683160	+
CUST_79421_PI429545399	0.04122	5.02063	down	NONHSAT015130	chr10	81370716	81371654	+
CUST_47602_PI429545402	0.0022274	5.01331	down	NONHSAG012869	chr13	19390858	19446109	-
CUST_16944_PI429545395	0.000287	5.00863	down	NONHSAT097695	chr4	106833304	106848735	+
CUST_71907_PI429545399	0.0187305	5.00696	down	NONHSAG005337	chr10	18429676	18471036	+
CUST_5724_PI429545395	0.033843	5.00634	up	NONHSAG039159	chr4	155548097	155670572	+
CUST_47592_PI429545402	0.00513042	4.99706	down	NONHSAT032214	chr13	19390857	19446107	-
CUST_69154_PI429545410	0.00396064	4.9939	up	NR_040064.1	chr1	200311671	200342920	-
CUST_10039_PI429545380	0.00952843	4.99339	down	FR311935	chr2	97204335	97204611	+
CUST_52378_PI429545402	0.0234882	4.98526	down	NONHSAT033305	chr13	40100015	40107556	-
CUST_27533_PI429545388	0.0227399	4.98475	up	NONHSAT010554	chr1	242012284	242022020	+
CUST_79584_PI429545410	0.0011467	4.98144	down	NR_073131.1	chr6	11183530	11382581	-
CUST_27363_PI429545402	0.000566	4.97538	down	NONHSAT026387	chr12	9265234	9268657	-
CUST_35161_PI429545395	0.0229613	4.9751	up	NONHSAT101891	chr5	68470752	68471373	+
CUST_88195_PI429545388	0.000462	4.97072	up	NONHSAT092228	chr3	133889330	133889929	+
CUST_18453_PI429545410	0.0280292	4.96822	down	XR_242750.1
CUST_7227_PI429545406	0.00530244	4.9623	down	NONHSAT140508	chr16	10588437	10589436	+
CUST_84462_PI429545406	0.0379848	4.96078	up	NONHSAT079157	chr20	25394092	25397882	+
CUST_1346_PI429545380	0.00646557	4.95218	up	TCONS_l2_00016247	chr20	37230530	37279882	+
CUST_71471_PI429545406	4.04e-05	4.94754	down	NONHSAT066400	chr19	41119501	41122890	+
CUST_20031_PI429545395	0.0392635	4.94529	down	NONHSAT098605	chr4	145656018	145660045	+
CUST_90507_PI429545388	0.00778854	4.94346	down	NONHSAT092818	chr3	154830082	154832936	+
CUST_38745_PI429545406	0.0375569	4.94065	up	NONHSAT054609	chr17	48268269	48271419	-
CUST_74215_PI429545388	0.000118	4.93747	down	NONHSAT088368	chr3	14972269	14974945	+
CUST_44138_PI429545402	0.0499637	4.93417	up	NONHSAT031097	chr12	120222828	120242295	-
CUST_63872_PI429545402	0.00187274	4.93345	down	NONHSAT035639	chr14	21488606	21489410	-
CUST_77215_PI429545388	0.00970789	4.93241	down	NONHSAG034868	chr3	42569145	42573018	+
CUST_3292_PI429545402	0.0314804	4.92952	up	NONHSAT018758	chr11	34642639	34668098	+
CUST_62024_PI429545406	0.000986	4.9249	down	NONHSAT060874	chr19	8175771	8176690	-
CUST_42647_PI429545406	0.00635207	4.92049	down	NONHSAT055569	chr17	67110920	67112055	-
CUST_45907_PI429545395	6.9e-05	4.91821	down	NONHSAT104718	chr5	154209886	154230150	-
CUST_35171_PI429545395	0.0231424	4.90847	up	NONHSAT101893	chr5	68472887	68473524	+
CUST_78084_PI429545402	0.00741006	4.90644	up	NONHSAT040497	chr14	106825037	106825477	-
CUST_91715_PI429545380	0.00224184	4.90127	up	ENST00000423466	chr3	177401415	177409038	+
CUST_78234_PI429545402	0.00898353	4.89059	up	NONHSAT040532	chr14	107062110	107062561	-
CUST_20473_PI429545410	0.000735	4.889	down	XR_242732.1
CUST_85523_PI429545402	0.0418692	4.86844	down	NONHSAT042220	chr15	45442497	45444079	+
CUST_49673_PI429545388	0.0246086	4.86105	up	NONHSAG028635	chr2	97725682	97726152	+
CUST_62480_PI429545399	0.00103394	4.85728	up	NONHSAT139001	chrX	150154046	150154591	+
CUST_28180_PI429545395	0.0120248	4.85461	down	NONHSAT099916	chr5	710474	732786	-
CUST_27371_PI429545402	9e-05	4.84282	down	NONHSAG010432	chr12	9265235	9268657	-
CUST_93126_PI429545384	0.00562834	4.84211	up	NONHSAT002376	chr1	36201881	36203444	-
CUST_89065_PI429545402	0.000678	4.84002	down	NONHSAT046768	chr15	66183108	66184329	+
CUST_81281_PI429545399	0.0254509	4.83779	up	NONHSAT015735	chr10	96356636	96361728	+
CUST_11610_PI429545402	0.0264295	4.83048	down	NONHSAT022777	chr11	72290004	72290940	-
CUST_63861_PI429545402	0.00275376	4.82952	down	NONHSAG014397	chr14	21488279	21489410	-
CUST_63507_PI429545380	0.000676	4.8188	down	FR337936	chr3	18389437	18389686	-
CUST_19854_PI429545402	0.0462574	4.81365	up	NONHSAT024969	chr11	125514466	125546150	+
CUST_82753_PI429545388	0.0093911	4.79615	down	NONHSAT090563	chr3	77678272	77698651	+
CUST_88809_PI429545406	0.0266872	4.78162	up	NONHSAT080346	chr20	50408521	50418125	-
CUST_15555_PI429545406	0.00306489	4.77476	down	NONHSAG019675	chr16	66104221	66167947	-
CUST_31756_PI429545402	0.0491078	4.77205	down	NONHSAG011017	chr12	48131979	48134178	-
CUST_7860_PI429545399	1.97e-05	4.76658	down	NONHSAT124150	chr7	150419340	150439470	+
CUST_84225_PI429545399	0.0380082	4.76615	down	NONHSAT016482	chr10	118031515	118032155	-
CUST_3934_PI429545395	0.00372583	4.76106	up	NONHSAT096301	chr4	48887416	48908791	-
CUST_14957_PI429545399	0.0119147	4.76059	down	NONHSAT125233	chr8	15601082	15621968	+
CUST_24037_PI429545384	0.00422501	4.73531	down	ENST00000527565	chr11	7726175	7904494	-
CUST_32043_PI429545410	0.000818	4.73089	down	XR_244669.1
CUST_37717_PI429545388	0.00586246	4.72864	down	NONHSAT069354	chr2	17721973	17748974	+
CUST_75754_PI429545410	0.0121072	4.72529	down	NR_030672.1
CUST_87044_PI429545410	0.00444217	4.72369	down	NR_047690.1	chr3	50337319	50341032	-
CUST_48663_PI429545388	0.0232353	4.72162	up	NONHSAT072293	chr2	89470258	89470696	-
CUST_47865_PI429545402	3.88e-05	4.71495	down	NONHSAT033118	chr13	33712565	33859892	-
CUST_1366_PI429545380	0.00424276	4.69719	up	TCONS_l2_00016249	chr20	37230530	37279882	+
CUST_44725_PI429545395	0.00436182	4.6876	up	NONHSAG041865	chr5	146762893	146764306	+
CUST_77751_PI429545399	0.0262325	4.68456	down	NONHSAT013818	chr10	71703880	71724031	+
CUST_17024_PI429545402	0.00538386	4.68013	down	NONHSAT024300	chr11	115085418	115088864	-
CUST_43535_PI429545395	0.0155422	4.66655	down	NONHSAT104180	chr5	139713108	139714715	-
CUST_22177_PI429545388	0.0258739	4.65576	up	NONHSAG004163	chr1	209602165	209606183	+
CUST_63162_PI429545402	0.00902216	4.65429	up	NONHSAT040408	chr14	106322199	106452952	+
CUST_80673_PI429545395	0.00244779	4.6538	down	NONHSAT122829	chr7	113928074	114271650	+
CUST_53405_PI429545410	0.00159823	4.65366	down	XR_245598.1
CUST_34152_PI429545380	0.00317936	4.65351	down	FR072053	chr9	73000384	73000651	+
CUST_14937_PI429545399	0.00772063	4.65246	down	NONHSAT125231	chr8	15600952	15615786	+
CUST_32246_PI429545402	0.0119492	4.64889	down	NONHSAT028041	chr12	49250929	49253065	-
CUST_81879_PI429545388	0.0345456	4.64786	down	NONHSAT090260	chr3	64640065	64641720	-
CUST_43727_PI429545399	0.000308	4.6389	down	NONHSAT133953	chr9	112889925	112898614	+
CUST_78064_PI429545402	0.026092	4.63829	up	NONHSAT040489	chr14	106787367	106787804	-
CUST_48553_PI429545388	0.0151062	4.63426	up	NONHSAT072207	chr2	89065323	89079082	+
CUST_72097_PI429545399	0.00115458	4.62965	down	NONHSAG005364	chr10	21102669	21108409	-
CUST_32119_PI429545376	0.0017203	4.62555	up	TCONS_00015360	chr8	129094932	129113503	+
CUST_71917_PI429545399	0.00059	4.62494	down	NONHSAT011636	chr10	18429720	18471036	+
CUST_36867_PI429545388	0.028643	4.62459	up	NONHSAT069089	chr2	10262865	10263979	+
CUST_23681_PI429545399	0.0124692	4.62271	down	NONHSAT127684	chr8	92968729	92970161	-
CUST_81421_PI429545399	0.00422338	4.61288	down	NONHSAT015755	chr10	96998390	97007377	-
CUST_18547_PI429545399	0.00383278	4.61241	down	NONHSAT126122	chr8	38627550	38630415	+
CUST_79293_PI429545395	0.00941552	4.61097	down	NONHSAT119759	chr7	28610055	28789162	+
CUST_15007_PI429545399	0.00906431	4.60404	down	NONHSAT125259	chr8	16959951	16963092	+
CUST_48633_PI429545388	0.00197561	4.59866	up	NONHSAT072275	chr2	89231183	89231898	-
CUST_6994_PI429545410	0.000103	4.59653	up	NONHSAT083748	chr22	22511774	22512024	+
CUST_58858_PI429545402	0.0101083	4.59267	down	NONHSAT035069	chr13	107270157	107284006	+
CUST_37762_PI429545380	0.0079237	4.58692	down	FR407463	chr1	82418509	82418858	+
CUST_29253_PI429545410	0.000225	4.58669	down	XR_245668.1
CUST_39715_PI429545406	0.00126121	4.58277	down	NONHSAT054847	chr17	54942218	54943186	+
CUST_384_PI429545402	0.0203763	4.57792	down	NONHSAT018034	chr11	12019746	12023973	-
CUST_21497_PI429545399	0.00232746	4.57417	down	NONHSAT127030	chr8	67386018	67417703	+
CUST_88605_PI429545402	0.020791	4.56868	down	NONHSAT046651	chr15	64443939	64446961	+
CUST_40130_PI429545406	0.0215989	4.56741	up	NONHSAT054957	chr17	56440510	56440953	-
CUST_60972_PI429545402	0.0110681	4.56425	up	NONHSAT040387	chr14	106068035	107099427	-
CUST_70761_PI429545406	0.00195817	4.56304	down	NONHSAT066269	chr19	39432917	39437356	-
CUST_53083_PI429545380	0.0222474	4.56168	down	FR207424	chr7	79847992	79848604	+
CUST_85862_PI429545406	0.00229879	4.54986	down	NONHSAT079577	chr20	35179196	35179847	+
CUST_23097_PI429545388	0.0271225	4.54713	up	NONHSAG004271	chr1	214776538	214788533	+
CUST_38666_PI429545399	0.000264	4.54351	down	NONHSAG052505	chr9	71568004	71590757	-
CUST_48707_PI429545384	0.0036457	4.53615	down	ENST00000566974	chr15	99669037	99672011	-
CUST_52223_PI429545388	0.0424606	4.53583	up	NONHSAT073725	chr2	113514530	113522241	-
CUST_69264_PI429545388	0.000555	4.5347	down	NONHSAT088329	chr3	13978878	14124311	+
CUST_65820_PI429545380	0.000435	4.53396	down	FR159733	chr8	144298517	144299044	+
CUST_91016_PI429545384	0.0038846	4.52347	down	NONHSAT001885	chr1	27700020	27701296	-
CUST_1694_PI429545402	0.042954	4.52288	up	NONHSAT018331	chr11	19247066	19247625	-
CUST_33503_PI429545410	0.0370326	4.52253	down	XR_251443.1
CUST_43545_PI429545395	0.0139722	4.52232	down	NONHSAT104181	chr5	139715475	139722647	-
CUST_11159_PI429545380	0.0011169	4.5213	down	FR365492	chr11	45254388	45254640	+
CUST_71144_PI429545410	0.000292	4.52129	down	NR_034065.1	chr11	104756444	104769397	-
CUST_6924_PI429545410	0.0219617	4.521	up	NONHSAT083740	chr22	22429776	22430077	+
CUST_7139_PI429545380	0.000592	4.51505	down	FR094738	chrX	64727295	64727571	+
CUST_3850_PI429545410	0.0298323	4.50648	up	NONHSAG033411	chr22	22550382	23248831	-
CUST_49663_PI429545388	0.00486176	4.50327	up	NONHSAT072602	chr2	97716465	97716765	+
CUST_75545_PI429545388	0.00514662	4.50326	down	NONHSAG034678	chr3	30737008	30741068	+
CUST_76835_PI429545388	0.00107203	4.49088	down	NONHSAG034812	chr3	39219384	39223013	+
CUST_1797_PI429545380	0.00539055	4.47081	down	TCONS_l2_00017139	chr21	15274044	15352765	-
CUST_4971_PI429545406	0.00242745	4.46956	up	NONHSAG018334	chr16	2510146	2512433	+
CUST_62680_PI429545388	0.00929837	4.46812	down	NONHSAT076667	chr2	210961033	210961729	-
CUST_8091_PI429545376	0.000506	4.46701	down	TCONS_00002863	chr2	30569524	30575297	+
CUST_29695_PI429545384	0.0153902	4.46478	down	ENST00000540226	chr12	215690	221016	-
CUST_60094_PI429545410	0.0418548	4.46394	down	NR_045597.1	chr6	165740775	166075588	-
CUST_16453_PI429545384	0.000302	4.46195	up	ENST00000522875	chr8	129001507	129108902	+
CUST_55053_PI429545376	0.00937499	4.46078	down	TCONS_00025946	chr17	59475312	59476820	+
CUST_2374_PI429545402	0.0197699	4.4593	up	NONHSAT018535	chr11	28105820	28110127	-
CUST_65949_PI429545395	0.03461	4.45133	up	NONHSAT113025	chr6	46967769	46969709	-
CUST_36967_PI429545384	0.000163	4.44234	down	ENST00000588966	chr13	33851690	33855431	+
CUST_92874_PI429545395	0.0104899	4.44042	down	NONHSAT121718	chr7	79084201	79100515	+
CUST_35935_PI429545406	0.00219301	4.43733	down	NONHSAT053846	chr17	41437408	41438729	-
CUST_62567_PI429545376	0.0160827	4.42882	down	TCONS_00029702	chr22	39608718	39610817	-
CUST_75743_PI429545402	0.00064	4.42743	down	NONHSAT039632	chr14	100402503	100406511	+
CUST_2160_PI429545410	0.000254	4.4195	down	NONHSAT082319	chr21	43719103	43720919	+
CUST_87104_PI429545395	0.00016	4.40924	down	NONHSAT120035	chr7	34082287	34094821	+
CUST_88920_PI429545384	0.000264	4.40539	down	NONHSAT001373	chr1	20809679	20811138	-
CUST_66789_PI429545395	7.62e-05	4.39716	down	NONHSAT113243	chr6	56323036	56326866	-
CUST_59198_PI429545402	0.0167938	4.39438	down	NONHSAG014174	chr13	111037803	111038194	+
CUST_28113_PI429545410	0.0004	4.39336	down	XR_244265.1
CUST_73278_PI429545395	0.00139694	4.38968	down	NONHSAT114910	chr6	131191216	131199765	-
CUST_16397_PI429545399	0.0248709	4.38655	up	NONHSAT125604	chr8	24262804	24263525	+
CUST_82077_PI429545376	0.013207	4.38336	down	TCONS_l2_00029722	chr9	42411968	42435225	+
CUST_30623_PI429545376	0.00233304	4.38047	down	TCONS_00014342	chr7	79088786	79093984	-
CUST_59897_PI429545402	0.0348667	4.37464	down	NONHSAT035322	chr13	113777149	113784620	+
CUST_21277_PI429545388	0.0212565	4.3675	up	NONHSAT008996	chr1	205405121	205414279	-
CUST_33931_PI429545395	0.0106654	4.36674	down	NONHSAT101604	chr5	57750532	57750943	-
CUST_78454_PI429545410	0.0126742	4.36502	up	NR_028597.1	chrX	138528977	138531132	+
CUST_7629_PI429545384	0.00630269	4.36121	down	ENST00000564613
CUST_6152_PI429545402	0.0236274	4.35877	up	NONHSAT021500	chr11	58874708	58877480	+
CUST_72939_PI429545395	0.0219275	4.3577	down	NONHSAT114840	chr6	127440971	127476430	+
CUST_26223_PI429545376	0.024044	4.35163	up	TCONS_00012691	chr6	31145070	31154249	-
CUST_3914_PI429545395	0.00161318	4.34954	up	NONHSAT096299	chr4	48887398	48908954	-
CUST_74923_PI429545384	0.00192497	4.33822	down	ENST00000564772	chr22	26917949	26921002	-
CUST_42863_PI429545410	0.022046	4.3345	down	XR_245388.1
CUST_92138_PI429545376	0.000701	4.33395	down	TCONS_l2_00010411	chr16	55758836	55784123	+
CUST_3804_PI429545399	0.00751283	4.32882	down	NONHSAT122952	chr7	117395425	117398166	-
CUST_57760_PI429545388	0.000592	4.32524	down	NONHSAG029753	chr2	169712196	169721564	+
CUST_91707_PI429545399	0.0035479	4.31222	down	NONHSAT017534	chr11	2904904	2905931	-
CUST_36721_PI429545395	0.000495	4.30593	down	NONHSAT102339	chr5	78180116	78181653	-
CUST_59184_PI429545402	0.017282	4.30089	down	NONHSAT035144	chr13	111037802	111038194	+
CUST_38584_PI429545402	0.000137	4.29883	down	NONHSAT029651	chr12	79939851	79944419	+
CUST_84123_PI429545395	0.0157446	4.29648	down	NONHSAT119219	chr7	11410061	11410947	-
CUST_80903_PI429545395	7.23e-05	4.2961	down	NONHSAT123001	chr7	120789609	120901885	+
CUST_17768_PI429545380	0.0065536	4.29603	down	FR407462	chr7	115635572	116146162	+
CUST_53583_PI429545399	0.0125877	4.29152	down	NONHSAT136641	chrX	38156560	38164084	-
CUST_3831_PI429545410	0.0189223	4.28768	up	NONHSAT083758	chr22	22550381	23248828	-
CUST_13711_PI429545399	0.00148475	4.27652	up	NONHSAT124751	chr8	4644853	4646106	+
CUST_52617_PI429545395	0.00121759	4.27546	down	NONHSAG044875	chr6	133823390	134210120	-
CUST_46906_PI429545395	0.00311532	4.27346	down	NONHSAT105000	chr5	168110970	168123316	-
CUST_27641_PI429545399	0.000359	4.27281	up	NONHSAT129080	chr8	129029971	129031542	+
CUST_48773_PI429545388	0.00960544	4.26765	up	NONHSAT072321	chr2	89998819	89999594	+
CUST_12207_PI429545384	0.00678687	4.26506	down	ENST00000606596	chr8	29940274	29940983	+
CUST_44705_PI429545395	0.00244287	4.26494	up	NONHSAT104423	chr5	146722035	146730715	+
CUST_35052_PI429545380	0.00973818	4.2636	down	FR124850	chr13	58301194	58301500	+
CUST_14260_PI429545402	0.0103073	4.26088	down	NONHSAT023581	chr11	89895659	89902853	+
CUST_33466_PI429545402	0.00118076	4.25954	down	NONHSAT028318	chr12	52404857	52407681	+
CUST_66149_PI429545395	0.00309357	4.25605	up	NONHSAT113060	chr6	49520174	49529561	+
CUST_58375_PI429545410	0.00307132	4.25146	down	XR_248176.1
CUST_93792_PI429545376	0.000553	4.24738	down	TCONS_l2_00011482	chr17	76490007	76492293	-
CUST_34634_PI429545376	0.000131	4.24442	down	TCONS_00015970	chr9	35929475	35937111	+
CUST_86652_PI429545380	0.00545322	4.24429	down	ENST00000420418	chr2	211189490	211333418	+
CUST_65308_PI429545406	0.00772375	4.24152	down	NONHSAT062847	chr19	17373392	17375558	-
CUST_59846_PI429545402	0.0146709	4.24138	down	NONHSAT035313	chr13	113699001	113709219	+
CUST_47476_PI429545395	0.00191178	4.23594	down	NONHSAT105139	chr5	172191526	172194302	+
CUST_48743_PI429545388	0.0106891	4.23306	up	NONHSAT072314	chr2	89925831	89926057	+
CUST_69186_PI429545402	0.0358488	4.23014	up	NONHSAT036990	chr14	55617045	55619362	-
CUST_7699_PI429545380	0.000894	4.22872	down	FR361916	chr17	1618382	1618702	+
CUST_43508_PI429545384	0.0203543	4.22155	up	ENST00000460164	chr14	106110833	106114892	-
CUST_74997_PI429545399	0.0202748	4.20528	down	NONHSAT013032	chr10	44874004	44881941	-
CUST_48793_PI429545388	0.000409	4.20408	up	NONHSAT072330	chr2	90091426	90092218	+
CUST_7314_PI429545410	0.0293113	4.20359	up	NONHSAT083817	chr22	23098042	23098286	+
CUST_33191_PI429545395	0.000749	4.20191	down	NONHSAG040367	chr5	52226982	52255037	+
CUST_34885_PI429545406	8.95e-05	4.20177	up	NONHSAT053571	chr17	38975411	38984518	+
CUST_85932_PI429545406	0.00495103	4.20149	down	NONHSAG031715	chr20	35554288	35571047	-
CUST_50184_PI429545406	9.45e-05	4.19886	down	NONHSAT057169	chr18	8399698	8406662	+
CUST_78482_PI429545380	0.0215778	4.19718	up	ENST00000444286	chr1	209602428	209603966	+
CUST_52513_PI429545399	0.0148471	4.19618	down	NONHSAT136345	chrX	15543410	15555428	+
CUST_25523_PI429545406	0.00148684	4.19409	up	NONHSAT145296	chr17	6757248	6798422	+
CUST_27101_PI429545395	0.00267541	4.18568	down	NONHSAT104172	chr5	139554772	139645415	+
CUST_46177_PI429545395	0.000143	4.1767	down	NONHSAT104778	chr5	157174511	157174715	-
CUST_45934_PI429545406	0.000536	4.17206	down	NONHSAT056436	chr17	79091799	79102700	-
CUST_10379_PI429545399	0.0195679	4.16973	down	NONHSAT125187	chr8	12803182	12848448	+
CUST_19774_PI429545402	7.37e-05	4.16829	down	NONHSAT024953	chr11	125318402	125324253	-
CUST_30779_PI429545406	0.0134364	4.16372	down	NONHSAT052349	chr17	26101340	26105950	-
CUST_24018_PI429545376	0.0432259	4.16292	down	TCONS_00010517	chr5	141202479	141204895	-
CUST_48693_PI429545388	0.00614481	4.16266	up	NONHSAT072299	chr2	89533654	89534393	-
CUST_75604_PI429545380	0.00878173	4.16118	down	ENST00000508462
CUST_24057_PI429545384	0.00542098	4.16046	down	ENST00000529488	chr11	7775940	7904529	-
CUST_89159_PI429545380	3.24e-05	4.16003	down	ENST00000454314
CUST_37203_PI429545410	0.00542676	4.15831	down	XR_248218.1
CUST_49137_PI429545399	0.000768	4.1575	down	NONHSAT135638	chr9	139874367	139875508	+
CUST_45853_PI429545399	0.00265742	4.1567	down	NONHSAT134768	chr9	129243091	129269320	+
CUST_50247_PI429545399	0.04956	4.15542	down	NONHSAT136587	chrX	31747803	31854900	-
CUST_80171_PI429545399	9.5e-05	4.15023	down	NONHSAT015382	chr10	88703627	88704328	-
CUST_390_PI429545395	0.0161806	4.1418	up	NONHSAT093946	chr3	190027957	190031007	-
CUST_73397_PI429545399	0.0110307	4.14089	down	NONHSAT012559	chr10	30301731	30302847	-
CUST_13891_PI429545410	0.0321447	4.12406	up	NONHSAG034171	chr22	46711934	46726049	+
CUST_4200_PI429545410	0.0224866	4.12403	up	NONHSAT083764	chr22	22652462	22677324	+
CUST_1386_PI429545380	0.0082596	4.11181	up	TCONS_l2_00016251	chr20	37230530	37279882	+
CUST_64587_PI429545399	0.0182548	4.10756	up	NONHSAT139474	chrY	14460539	14468218	+
CUST_86783_PI429545388	0.0191842	4.09556	down	NONHSAT091676	chr3	126071517	126073128	-
CUST_81839_PI429545388	0.049669	4.09484	down	NONHSAG035332	chr3	64546801	64577657	+
CUST_42837_PI429545388	0.00318261	4.09188	down	NONHSAT070739	chr2	54756358	54756978	+
CUST_43988_PI429545402	0.0235615	4.09063	down	NONHSAT031072	chr12	119624604	119631633	+
CUST_11216_PI429545395	0.000352	4.08464	down	NONHSAT096168	chr4	41695212	41700496	+
CUST_47235_PI429545380	0.0189045	4.08312	down	FR039099	chr8	41119481	41120001	-
CUST_80724_PI429545410	0.00182476	4.08005	down	NR_002836.2	chr9	69080243	69147854	-
CUST_666_PI429545380	0.00522998	4.07517	down	TCONS_l2_00012649	chr19	52196592	52209106	+
CUST_10428_PI429545399	0.0151349	4.07424	down	NONHSAT125229	chr8	15531271	15621927	+
CUST_33227_PI429545399	0.0190892	4.06692	down	NONHSAT130018	chr9	3218301	3223008	-
CUST_29183_PI429545384	0.00410595	4.06621	down	ENST00000526674	chr11	122162982	122293579	-
CUST_74345_PI429545388	0.000196	4.06442	down	NONHSAT088455	chr3	15345608	15373570	-
CUST_58498_PI429545402	0.00560512	4.06386	down	NONHSAT034985	chr13	102520721	102527644	-
CUST_7254_PI429545410	0.0325694	4.05904	up	NONHSAT083804	chr22	23015621	23016072	+
CUST_44848_PI429545402	0.0190002	4.05591	up	NONHSAT031479	chr12	122439609	122441833	+
CUST_92489_PI429545406	0.00159189	4.05549	down	NONHSAT081045	chr21	9711934	9769223	+
CUST_73628_PI429545395	0.00466617	4.05496	down	NONHSAG044877	chr6	133834110	133846344	+
CUST_57345_PI429545388	0.00282785	4.05072	up	NONHSAT075190	chr2	162873329	162878103	-
CUST_16398_PI429545388	0.00894543	4.04522	down	NONHSAT007469	chr1	169558314	169560808	-
CUST_16504_PI429545380	0.00133861	4.0432	down	FR048402	chr1	243665064	243665403	-
CUST_57062_PI429545395	0.0110599	4.04044	down	NONHSAT107188	chr6	3720261	3722355	-
CUST_16413_PI429545384	0.00112965	4.03908	up	ENST00000521122	chr8	128866974	128902987	+
CUST_83373_PI429545402	0.00141682	4.03843	down	NONHSAT041681	chr15	37186907	37189351	-
CUST_45575_PI429545380	0.000738	4.03767	down	FR338275	chr3	76433017	76433253	+
CUST_71957_PI429545399	0.00252119	4.0366	down	NONHSAG005341	chr10	18940195	18948196	-
CUST_80784_PI429545402	0.00775619	4.03624	down	NONHSAT048155	chr15	88522284	88670422	-
CUST_19951_PI429545395	0.0420302	4.03303	down	NONHSAT098591	chr4	145035828	145061788	-
CUST_16737_PI429545399	0.00353119	4.03087	down	NONHSAT125665	chr8	26484730	26500661	+
CUST_89588_PI429545376	0.00545948	4.02912	up	TCONS_l2_00008290	chr14	19650017	19695180	+
CUST_42573_PI429545410	0.0121693	4.02009	down	XR_247165.1
CUST_13471_PI429545399	0.00711424	4.01601	down	NONHSAT124691	chr8	1871361	1872040	+
CUST_3404_PI429545395	0.00952441	4.01278	down	NONHSAG037624	chr4	23830113	23905712	-
CUST_80814_PI429545384	0.000297	4.0099	down	NONHSAG001879	chr1	78444779	78558488	+
CUST_9949_PI429545399	0.000397	4.00978	up	NONHSAT129049	chr8	128806799	129113502	+
CUST_37466_PI429545399	0.0304813	4.00775	down	NONHSAT131204	chr9	39078814	39086145	-
CUST_73784_PI429545410	1.42e-05	4.00702	down	NR_045529.1	chr15	82882945	82924242	+
CUST_27003_PI429545410	0.0110887	3.99918	down	XR_246892.1
CUST_61202_PI429545399	0.0042475	3.99879	up	NONHSAT138574	chrX	132041306	132041603	-
CUST_7424_PI429545410	0.0250021	3.99499	up	NONHSAT083836	chr22	23257804	23258097	+
CUST_82934_PI429545384	0.0106892	3.98958	down	NONHSAT008972	chr1	204839731	204914160	+
CUST_20749_PI429545406	0.00187879	3.98295	up	NONHSAG020351	chr16	89645754	89647938	+
CUST_520_PI429545395	0.000222	3.98158	down	NONHSAT093967	chr3	191113179	191116458	+
CUST_27333_PI429545384	0.00918466	3.98073	down	ENST00000529304	chr11	74975333	74976214	+
CUST_66139_PI429545395	0.00147666	3.98042	up	NONHSAG043905	chr6	49520066	49529561	+
CUST_37366_PI429545376	0.0209213	3.97752	down	TCONS_00017068	chrX	70994969	71004228	-
CUST_21197_PI429545388	0.00204197	3.97274	down	NONHSAT008975	chr1	204988783	204991257	+
CUST_48713_PI429545388	0.0122788	3.96449	up	NONHSAT072306	chr2	89586445	89586730	-
CUST_5120_PI429545410	0.0383231	3.96037	up	NONHSAT083167	chr22	17414410	17414893	-
CUST_74111_PI429545376	0.0311479	3.9571	down	TCONS_l2_00023627	chr5	710469	767576	-
CUST_4210_PI429545410	0.0283547	3.95707	up	NONHSAG033416	chr22	22652463	22696169	+
CUST_75293_PI429545402	0.00940293	3.94553	down	NONHSAT039503	chr14	96552847	96560227	-
CUST_63102_PI429545402	0.0220376	3.94388	up	NONHSAT040390	chr14	106111027	106478375	-
CUST_35671_PI429545395	0.00143842	3.94295	down	NONHSAT102058	chr5	71735725	71738214	-
CUST_47003_PI429545399	0.040687	3.94146	up	NONHSAT135001	chr9	131745792	131747541	+
CUST_20653_PI429545376	0.00164307	3.93998	down	TCONS_00009725	chr5	91745962	91975204	-
CUST_60170_PI429545384	0.00547906	3.93867	down	ENST00000458677	chr17	67000855	67014464	+
CUST_68936_PI429545402	0.0052223	3.93724	up	NONHSAT036954	chr14	54863566	54884669	+
CUST_19027_PI429545384	0.0338277	3.93667	down	ENST00000529787	chr9	100052874	100139215	+
CUST_49003_PI429545388	0.0167658	3.93281	down	NONHSAG028547	chr2	95453469	95472197	-
CUST_41297_PI429545388	0.0081805	3.92812	down	NONHSAG027566	chr2	42281782	42285326	+
CUST_43401_PI429545402	0.0170908	3.92729	down	NONHSAT030887	chr12	115110665	115111134	-
CUST_15644_PI429545402	0.000211	3.9269	down	NONHSAG009507	chr11	104772276	104789800	-
CUST_91628_PI429545406	0.0325665	3.91862	down	NONHSAT081235	chr21	17763955	17979663	+
CUST_5719_PI429545388	0.00990693	3.91477	down	NONHSAT004753	chr1	100133135	100135379	+
CUST_60395_PI429545388	0.00106709	3.91317	down	NONHSAT076083	chr2	191208655	191231456	+
CUST_43423_PI429545410	0.0015369	3.91072	down	XR_249921.1
CUST_5842_PI429545402	0.00105758	3.90962	down	NONHSAG008356	chr11	57369518	57381926	+
CUST_43124_PI429545402	0.018991	3.90913	up	NONHSAT030821	chr12	113537316	113540904	-
CUST_61795_PI429545388	0.00123121	3.90572	down	NONHSAT076457	chr2	203329548	203339862	+
CUST_81067_PI429545376	0.041981	3.90406	down	TCONS_l2_00028422	chr8	138835265	138841150	-
CUST_18457_PI429545395	0.0037918	3.90115	down	NONHSAT098132	chr4	121952575	121954272	-
CUST_63632_PI429545402	0.0253087	3.90052	down	NONHSAT035595	chr14	21084802	21085150	-
CUST_53151_PI429545410	0.0477538	3.89667	down	XR_243844.1
CUST_44108_PI429545402	0.00732256	3.8948	up	NONHSAT031094	chr12	120173004	120180647	-
CUST_23279_PI429545406	0.00851945	3.88932	down	NONHSAT144709	chr17	289772	292354	-
CUST_50544_PI429545406	0.00378086	3.8888	down	NONHSAT057282	chr18	10769757	10773562	-
CUST_86503_PI429545388	0.000588	3.88767	down	NONHSAT091578	chr3	124689264	124691000	-
CUST_83363_PI429545402	0.00107042	3.88735	down	NONHSAT041679	chr15	37184636	37189277	-
CUST_40023_PI429545410	0.0049241	3.88476	down	XR_243000.1
CUST_43143_PI429545410	0.0253487	3.88134	up	XR_247174.1
CUST_62180_PI429545384	0.0232513	3.87417	down	ENST00000584036	chr18	7814116	7815728	+
CUST_89197_PI429545388	0.0284086	3.8697	down	NONHSAT092484	chr3	142536756	142548697	-
CUST_64414_PI429545384	0.00899839	3.86777	down	ENST00000579651	chr18	66879514	66881587	+
CUST_10399_PI429545399	0.0221258	3.86191	down	NONHSAT125188	chr8	12808837	12863742	+
CUST_89121_PI429545395	0.00555501	3.86166	up	NONHSAG047612	chr7	54822485	54826934	-
CUST_91038_PI429545376	0.000309	3.8608	down	TCONS_l2_00008612	chr15	42867758	42980135	+
CUST_16423_PI429545410	7.68e-05	3.85859	down	XR_245557.1
CUST_42014_PI429545402	0.00193618	3.85802	down	NONHSAT030598	chr12	109673111	109674182	+
CUST_2463_PI429545384	8.68e-05	3.85638	down	ENST00000519755	chr5	172381910	172384165	+
CUST_61976_PI429545399	0.024661	3.85091	down	NONHSAG055442	chrX	139863224	139867027	+
CUST_17317_PI429545399	0.0105158	3.85063	down	NONHSAT125803	chr8	28921223	28922322	+
CUST_49063_PI429545388	0.000153	3.84916	up	NONHSAT072448	chr2	95618905	95619338	-
CUST_86146_PI429545395	0.0425897	3.84365	down	NONHSAG047221	chr7	28448986	28450372	+
CUST_43275_PI429545395	0.01208	3.84308	up	NONHSAT104103	chr5	138724284	138725603	-
CUST_93838_PI429545376	0.0130182	3.84113	down	TCONS_l2_00011026	chr17	81054161	81063833	+
CUST_90268_PI429545376	0.0139966	3.83483	up	TCONS_l2_00008916	chr15	22447231	22473375	-
CUST_18417_PI429545395	0.00328981	3.83384	down	NONHSAT098127	chr4	121706178	121734161	-
CUST_77043_PI429545376	0.0019511	3.8311	down	TCONS_l2_00025054	chr6	170483727	170489998	-
CUST_20029_PI429545406	0.000938	3.82743	down	NONHSAG020274	chr16	88121647	88134797	-
CUST_7238_PI429545384	0.0102832	3.8274	down	ENST00000549241	chr7	1094996	1098897	-
CUST_33471_PI429545395	0.0119318	3.82616	down	NONHSAT101495	chr5	54717353	54719628	-
CUST_91018_PI429545376	0.000295	3.82257	down	TCONS_l2_00008609	chr15	42867758	42980135	+
CUST_29616_PI429545388	0.0126373	3.82161	down	NONHSAT076184	chr2	197122459	197143403	-
CUST_76264_PI429545380	0.0152568	3.82045	down	ENST00000428911
CUST_14825_PI429545406	0.0143019	3.81587	up	NONHSAT142760	chr16	57576565	57596513	+
CUST_49073_PI429545388	0.0232226	3.8122	up	NONHSAT072451	chr2	95626791	95627248	-
CUST_74834_PI429545410	0.00998607	3.81155	down	NR_104001.1	chr7	142559774	142568847	+
CUST_65809_PI429545395	0.00198697	3.81061	down	NONHSAT113001	chr6	45982019	45983283	-
CUST_40324_PI429545402	0.0380891	3.81059	down	NONHSAT030093	chr12	97867133	97876323	+
CUST_53225_PI429545410	0.0379557	3.80451	down	XR_246450.1
CUST_9462_PI429545395	0.00420243	3.79873	down	NONHSAT095695	chr4	16876090	16879230	-
CUST_26953_PI429545402	0.00081	3.79833	down	NONHSAT026275	chr12	8071826	8072346	-
CUST_5229_PI429545380	0.0218254	3.79041	down	FR143547	chrX	148076337	148076676	+
CUST_88667_PI429545410	0.00624379	3.78988	down	NR_036487.1	chr13	103046927	103048055	+
CUST_40820_PI429545406	0.0431819	3.78844	up	NONHSAT055136	chr17	59853238	59857638	-
CUST_44695_PI429545395	0.000524	3.78689	up	NONHSAT104422	chr5	146614617	146619722	+
CUST_66129_PI429545395	0.0132965	3.78261	up	NONHSAT113058	chr6	49520065	49523021	+
CUST_7607_PI429545388	0.000164	3.7775	down	NONHSAT005198	chr1	112256829	112259310	+
CUST_4019_PI429545388	0.0109378	3.77703	down	NONHSAT004253	chr1	86046882	86047782	+
CUST_32111_PI429545388	0.0185612	3.77263	up	NONHSAG028468	chr2	89160711	89619655	-
CUST_48843_PI429545380	0.0119322	3.77128	down	FR384630	chr6	11192693	11205944	-
CUST_12308_PI429545406	0.019153	3.76968	up	NONHSAT142050	chr16	32914762	32915215	+
CUST_33581_PI429545380	0.00117141	3.76566	down	FR061800	chr1	47689743	47697892	-
CUST_93316_PI429545384	0.0290789	3.75115	down	NONHSAT002422	chr1	36942583	36948500	-
CUST_7247_PI429545406	0.0120475	3.75089	down	NONHSAT140514	chr16	10638036	10674489	-
CUST_10868_PI429545399	0.000153	3.74953	down	NONHSAG050026	chr8	38645840	38677268	+
CUST_94996_PI429545384	0.0368528	3.74813	up	NONHSAT002800	chr1	43826728	43828737	+
CUST_58143_PI429545376	0.00668224	3.74321	down	TCONS_00028475	chr20	1166982	1170031	+
CUST_74_PI429545402	8.72e-05	3.74259	down	NONHSAT017949	chr11	9803094	9806896	-
CUST_43371_PI429545402	0.00599158	3.73977	down	NONHSAG012380	chr12	114846000	114850637	+
CUST_28928_PI429545395	0.000525	3.73754	up	NONHSAT100192	chr5	6289969	6290737	+
CUST_74807_PI429545380	0.00603903	3.73618	down	ENST00000467438	chr1	87597658	87600278	+
CUST_65082_PI429545376	0.000611	3.73163	down	TCONS_l2_00001476	chr1	120111647	120150111	-
CUST_26171_PI429545395	0.00932698	3.73095	down	NONHSAT102816	chr5	92929722	92930317	+
CUST_35252_PI429545380	0.00146089	3.72927	down	FR026179	chr15	60780482	60783123	-
CUST_44087_PI429545399	0.00807214	3.72828	down	NONHSAT134319	chr9	115913255	115914596	+
CUST_65328_PI429545406	0.00159502	3.72251	down	NONHSAT062848	chr19	17373592	17375562	-
CUST_93462_PI429545406	0.00632271	3.71717	down	NONHSAT081374	chr21	22611661	22664510	+
CUST_74817_PI429545380	0.00592127	3.71654	down	ENST00000587165	chr1	87597738	87627820	+
CUST_7224_PI429545410	0.0185851	3.71487	up	NONHSAT083792	chr22	22961041	22961633	+
CUST_71488_PI429545406	0.000247	3.71377	down	NONHSAT066404	chr19	41120081	41129554	+
CUST_8387_PI429545388	0.00858904	3.71199	down	NONHSAT005382	chr1	115593065	115601046	-
CUST_39265_PI429545406	0.00169409	3.71122	up	NONHSAT054746	chr17	49230932	49233907	+
CUST_49575_PI429545410	0.0357074	3.71104	down	XR_251732.1
CUST_57919_PI429545406	0.00667748	3.71066	down	NONHSAT066150	chr19	38138784	38183164	-
CUST_7759_PI429545384	0.00472063	3.70745	down	ENST00000451264	chr7	26411952	26416321	-
CUST_59425_PI429545388	0.00537631	3.706	down	NONHSAT075812	chr2	179537188	179544381	-
CUST_2080_PI429545406	0.0477229	3.70411	up	NONHSAG019187	chr16	31972893	31985682	+
CUST_22731_PI429545395	0.000566	3.70387	down	NONHSAT099468	chr4	184192364	184202539	+
CUST_72682_PI429545402	0.0111792	3.70178	down	NONHSAG015490	chr14	75726114	75738653	+
CUST_59178_PI429545402	0.0357034	3.69736	down	NONHSAT035141	chr13	110917597	110918460	-
CUST_8775_PI429545410	0.000556	3.69696	down	NONHSAT084635	chr22	28379739	28386064	-
CUST_50633_PI429545388	0.00355954	3.69318	down	NONHSAT072857	chr2	102972504	102979376	+
CUST_49915_PI429545384	0.0187355	3.69084	down	ENST00000566325	chr16	10670356	10672040	-
CUST_10509_PI429545399	0.0129045	3.69025	down	NONHSAT125257	chr8	16885086	16935370	+
CUST_10860_PI429545399	0.000155	3.68679	down	NONHSAT126123	chr8	38645839	38677268	+
CUST_79896_PI429545388	0.00144998	3.67974	down	NONHSAT089823	chr3	50355532	50355788	-
CUST_310_PI429545395	0.00872362	3.67969	down	NONHSAT093930	chr3	188850352	188868907	+
CUST_7189_PI429545380	0.00640858	3.67752	down	FR132000	chr21	46926023	46929082	-
CUST_78214_PI429545402	0.0144139	3.67643	up	NONHSAT040529	chr14	107042359	107042810	-
CUST_64504_PI429545410	5.72e-05	3.67588	down	NR_104017.1	chr17	15133093	15168674	-
CUST_4245_PI429545380	0.00164834	3.67324	up	FR407620	chr1	28834627	28837370	-
CUST_51665_PI429545410	0.00789178	3.67039	down	XR_243040.1
CUST_94989_PI429545402	0.000421	3.66874	down	NONHSAT048516	chr15	92714101	92715665	+
CUST_16393_PI429545384	0.0293722	3.66321	up	ENST00000518528	chr8	128808066	128903206	+
CUST_69043_PI429545384	0.000531	3.65649	down	ENST00000598215	chr19	41961934	41985051	-
CUST_90963_PI429545376	0.000268	3.65606	down	TCONS_l2_00008603	chr15	42867758	42980135	+
CUST_70306_PI429545384	0.0290556	3.65053	down	ENST00000596041	chr19	53743928	53745166	+
CUST_31543_PI429545410	0.019335	3.6474	down	XR_243971.1
CUST_33941_PI429545395	0.0148581	3.64256	down	NONHSAT101605	chr5	57751973	57753106	-
CUST_82743_PI429545402	0.0468903	3.64256	up	NONHSAT041516	chr15	32907352	32908451	+
CUST_90255_PI429545402	0.00600829	3.64255	down	NONHSAT047070	chr15	72454248	72456209	-
CUST_18467_PI429545395	0.001128	3.64211	down	NONHSAT098133	chr4	121954486	121956383	-
CUST_33244_PI429545384	0.0174274	3.6354	up	ENST00000535721	chr12	67285656	67462942	-
CUST_12938_PI429545388	0.00476826	3.63496	up	NONHSAG003052	chr1	155161654	155162707	-
CUST_44227_PI429545399	0.0388985	3.63395	up	NONHSAT134347	chr9	116241584	116258118	+
CUST_51677_PI429545395	0.000929	3.62286	down	NONHSAG044027	chr6	62340138	62390954	-
CUST_59388_PI429545395	0.000777	3.61563	down	NONHSAT107900	chr6	16290175	16295352	+
CUST_58997_PI429545395	0.00297138	3.61312	down	NONHSAG043031	chr6	12295926	12314628	-
CUST_67984_PI429545399	0.0271068	3.61148	down	NONHSAG006584	chr10	97071531	97321171	-
CUST_3074_PI429545399	0.0241327	3.61045	down	NONHSAT122730	chr7	107788067	107797082	-
CUST_38774_PI429545402	0.000749	3.60987	down	NONHSAT029691	chr12	81568336	81593601	+
CUST_62730_PI429545384	0.0303431	3.60566	down	ENST00000578504	chr18	19755426	19756623	-
CUST_5558_PI429545384	0.0029274	3.60514	down	ENST00000425503	chr6	112476523	112479534	+
CUST_33911_PI429545395	0.0103059	3.60373	down	NONHSAT101603	chr5	57749811	57753396	-
CUST_3347_PI429545388	0.0257973	3.60312	down	NONHSAT004052	chr1	78392253	78401655	+
CUST_16344_PI429545395	0.00110738	3.60038	down	NONHSAT097560	chr4	101367176	101439165	-
CUST_1356_PI429545380	0.0110146	3.60011	up	TCONS_l2_00016248	chr20	37230530	37279882	+
CUST_3300_PI429545410	6.96e-05	3.59944	down	NONHSAT082919	chr21	46572509	46595691	+
CUST_27833_PI429545402	0.00550406	3.5975	down	NONHSAG010490	chr12	10851916	10857037	-
CUST_14873_PI429545410	0.0321286	3.59676	up	NONHSAT116418	chr6_apd_hap1	2263133	2265800	+
CUST_28273_PI429545384	0.00815459	3.59409	down	ENST00000545958	chr11	94607217	94658686	-
CUST_30595_PI429545384	4.76e-05	3.58758	down	ENST00000538416	chr12	10366760	10367360	-
CUST_7324_PI429545410	0.0273081	3.58256	up	NONHSAT083819	chr22	23104786	23105009	+
CUST_33921_PI429545395	0.013542	3.58237	down	NONHSAG040455	chr5	57749812	57755913	-
CUST_13909_PI429545380	0.0236214	3.58114	down	FR141168	chr18	56065430	56068731	+
CUST_13837_PI429545395	0.00432944	3.57904	down	NONHSAT096882	chr4	74963392	74964912	-
CUST_55704_PI429545406	0.00564973	3.57764	down	NONHSAT059743	chr18	66513631	66542202	+
CUST_57082_PI429545395	0.0259011	3.57525	down	NONHSAT107190	chr6	3739029	3751763	-
CUST_50174_PI429545406	0.00144675	3.57423	down	NONHSAT057164	chr18	8017789	8069957	+
CUST_25881_PI429545388	0.00192612	3.57368	down	NONHSAG004606	chr1	231154922	231164478	-
CUST_23088_PI429545402	0.00236547	3.56867	down	NONHSAT029186	chr12	65737913	65857124	+
CUST_54384_PI429545406	0.00442474	3.56716	down	NONHSAT059358	chr18	52596106	52604508	-
CUST_26773_PI429545376	0.00403649	3.561	down	TCONS_00011519	chr6	72126179	72129970	-
CUST_37896_PI429545399	0.0360056	3.55895	down	NONHSAT131374	chr9	44109337	44118673	-
CUST_87218_PI429545399	0.040812	3.55664	down	NONHSAG008990	chr11	72307673	72385635	-
CUST_53515_PI429545410	0.0481397	3.5566	down	XR_243283.1
CUST_58485_PI429545388	0.00177572	3.55312	down	NONHSAT075525	chr2	173912855	173916682	+
CUST_80745_PI429545380	0.00968334	3.55224	down	ENST00000567599
CUST_2234_PI429545395	0.00407813	3.5492	down	NONHSAT095694	chr4	16752472	16900001	-
CUST_24923_PI429545410	0.00195239	3.54883	down	XR_252093.1
CUST_65462_PI429545376	0.0128045	3.54594	up	TCONS_l2_00002667	chr1	155596546	155618335	-
CUST_20759_PI429545406	0.00169993	3.54354	up	NONHSAT144554	chr16	89646513	89647763	+
CUST_20938_PI429545402	0.00324578	3.54276	up	NONHSAT025255	chr11	134130071	134131503	-
CUST_46165_PI429545410	0.00139873	3.54257	up	XR_241925.1
CUST_15488_PI429545388	0.0124791	3.54204	down	NONHSAT007235	chr1	162751900	162756362	+
CUST_6820_PI429545399	0.0217928	3.54126	up	NONHSAG049012	chr7	142457323	142459859	+
CUST_27049_PI429545406	0.00869844	3.53816	down	NONHSAT145632	chr17	10618742	10629682	-
CUST_91008_PI429545376	0.00278154	3.53517	down	TCONS_l2_00008608	chr15	42867758	42980135	+
CUST_71687_PI429545395	0.0123977	3.53454	down	NONHSAG044625	chr6	112512921	112537955	-
CUST_73730_PI429545376	0.000481	3.53436	down	TCONS_l2_00022197	chr5	10564449	10657959	+
CUST_41107_PI429545399	0.00251813	3.53402	up	NONHSAT133139	chr9	94373624	94374774	+
CUST_52307_PI429545395	0.0199245	3.53393	down	NONHSAG044611	chr6	111804300	111923498	+
CUST_71338_PI429545388	0.0300899	3.53062	down	NONHSAT092851	chr3	155755489	156171049	+
CUST_60064_PI429545410	0.000179	3.52452	down	NR_033519.1	chr3	186951869	187009810	-
CUST_10928_PI429545406	0.00439847	3.52319	up	NONHSAT141695	chr16	30075484	30076161	+
CUST_20481_PI429545395	0.00865151	3.52314	up	NONHSAT098738	chr4	151948241	151948769	+
CUST_62000_PI429545399	0.0269945	3.5227	down	NONHSAT138821	chrX	139865757	139866912	+
CUST_77488_PI429545406	0.00295726	3.51743	down	NONHSAG026480	chr19	54377880	54379303	-
CUST_89720_PI429545384	0.00477055	3.51429	up	NONHSAT001559	chr1	24125183	24127263	-
CUST_6944_PI429545410	0.0166444	3.50735	up	NONHSAT083742	chr22	22440971	22441521	+
CUST_68424_PI429545388	0.0278903	3.50626	down	NONHSAT092487	chr3	142582730	142607864	-
CUST_40800_PI429545406	0.00773807	3.50535	down	NONHSAT055133	chr17	59479133	59480524	+
CUST_8789_PI429545384	0.00478739	3.50349	down	ENST00000422093	chr7	79083308	79089085	+
CUST_26091_PI429545395	0.00281612	3.50053	down	NONHSAG041013	chr5	91745963	91996570	-
CUST_28210_PI429545395	0.0380988	3.50023	down	NONHSAG039648	chr5	795721	847738	-
CUST_85314_PI429545410	0.010675	3.49991	down	NR_033427.1	chr3	93698982	93774522	+
CUST_77934_PI429545402	0.0106386	3.49852	up	NONHSAT040458	chr14	106511781	106512231	-
CUST_88699_PI429545406	0.0162587	3.49752	down	NONHSAT080313	chr20	49206253	49214146	-
CUST_4889_PI429545410	0.00624723	3.4972	up	NONHSAG033142	chr22	16147979	16193004	-
CUST_64464_PI429545410	0.0113067	3.49664	down	NR_027653.1	chr10	3818187	3827473	-
CUST_58505_PI429545388	0.0092685	3.49478	up	NONHSAT075533	chr2	174223234	174230244	+
CUST_31731_PI429545395	0.0046114	3.48311	up	NONHSAT101007	chr5	35081324	35082094	+
CUST_6620_PI429545399	0.0338644	3.48272	down	NONHSAT123762	chr7	141738345	141740241	+
CUST_33707_PI429545399	0.00446347	3.48167	up	NONHSAT130115	chr9	5855780	5856426	-
CUST_7414_PI429545410	0.0256945	3.48084	up	NONHSAT083835	chr22	23252997	23253245	+
CUST_63122_PI429545402	0.00753407	3.47915	up	NONHSAT040403	chr14	106322020	106805505	+
CUST_83110_PI429545380	0.0257649	3.47828	up	ENST00000430694
CUST_5950_PI429545410	0.00799842	3.47771	down	NONHSAT083423	chr22	19748719	19751225	+
CUST_9094_PI429545388	0.00169929	3.47565	down	NONHSAT005572	chr1	120162037	120164121	-
CUST_39169_PI429545376	0.0343719	3.47475	down	TCONS_00018435	chr10	10826417	10837007	-
CUST_9672_PI429545402	0.0188181	3.4715	up	NONHSAT022347	chr11	66488610	66496318	-
CUST_85463_PI429545388	0.0401031	3.46522	down	NONHSAT091346	chr3	117413008	117413483	+
CUST_47886_PI429545395	0.00206419	3.45817	up	NONHSAT105266	chr5	174948888	174953886	+
CUST_21608_PI429545402	0.0121286	3.4546	down	NONHSAT025412	chr12	1800328	1840222	+
CUST_20663_PI429545410	0.0341954	3.45267	up	XR_244646.1
CUST_21847_PI429545399	0.047886	3.45093	up	NONHSAT127126	chr8	70405066	70475932	+
CUST_33307_PI429545388	0.00813886	3.449	up	NONHSAT075191	chr2	162894883	162929973	-
CUST_33453_PI429545410	0.0405394	3.44817	up	XR_244635.1
CUST_78184_PI429545402	0.00230862	3.44476	up	NONHSAT040523	chr14	107022104	107022543	-
CUST_4082_PI429545402	0.000606	3.44445	down	NONHSAT018993	chr11	44941224	44950971	+
CUST_44188_PI429545402	0.0117963	3.44413	up	NONHSAG012497	chr12	120528559	120532295	+
CUST_29171_PI429545406	0.0485821	3.44197	up	NONHSAT146373	chr17	18343219	18344334	+
CUST_22161_PI429545395	7.28e-05	3.44165	up	NONHSAT099228	chr4	174203585	174216911	+
CUST_16350_PI429545384	0.00610642	3.43995	up	ENST00000521951	chr8	128806803	128952700	+
CUST_39149_PI429545376	0.0422519	3.43929	down	TCONS_00017686	chr10	10826401	10836877	-
CUST_66119_PI429545395	0.0249315	3.43904	up	NONHSAT113057	chr6	49518738	49519770	+
CUST_19677_PI429545399	0.0148024	3.43798	up	NONHSAG050169	chr8	48873509	48874709	+
CUST_48703_PI429545388	0.0441334	3.43768	up	NONHSAT072303	chr2	89551696	89552222	-
CUST_37756_PI429545399	0.000451	3.43757	down	NONHSAT131317	chr9	42500526	42506814	+
CUST_43287_PI429545399	0.0216253	3.43399	up	NONHSAT133827	chr9	108520444	108523036	+
CUST_57782_PI429545410	0.0101011	3.4263	down	XR_243241.1
CUST_65230_PI429545388	0.0197475	3.42577	up	NONHSAT077245	chr2	230566509	230566864	+
CUST_51991_PI429545406	0.000491	3.42532	down	NONHSAT058678	chr18	21511118	21512549	+
CUST_43655_PI429545410	0.00203871	3.41977	down	XR_241883.1
CUST_48393_PI429545388	0.0364433	3.417	up	NONHSAT072141	chr2	87607002	87607890	-
CUST_90308_PI429545399	0.0158037	3.41507	up	NONHSAT017242	chr11	397629	400260	+
CUST_81251_PI429545406	0.000414	3.41498	down	NONHSAT078092	chr20	1161927	1166059	-
CUST_86323_PI429545388	0.00158596	3.41453	down	NONHSAT091539	chr3	123359225	123367911	-
CUST_82585_PI429545376	0.00135448	3.41361	down	TCONS_l2_00029367	chr9	69080244	69148492	-
CUST_46435_PI429545410	0.000593	3.4125	down	XR_242900.1
CUST_55675_PI429545388	0.000732	3.40998	down	NONHSAT074758	chr2	145162449	145164222	-
CUST_50625_PI429545376	0.000373	3.40918	up	TCONS_00024050	chr15	31514927	31521508	-
CUST_77851_PI429545399	0.0278269	3.40912	down	NONHSAT013853	chr10	72307688	72316552	+
CUST_49995_PI429545410	0.00535475	3.40759	down	XR_245469.1
CUST_10766_PI429545395	0.0460271	3.40639	down	NONHSAT096046	chr4	38614776	38626310	-
CUST_16717_PI429545399	0.000144	3.40589	down	NONHSAT125663	chr8	26435763	26441442	+
CUST_9652_PI429545402	0.0116518	3.40583	up	NONHSAT022344	chr11	66468461	66472166	-
CUST_22138_PI429545402	0.000222	3.40531	down	NONHSAT027305	chr12	23716249	23891440	-
CUST_18174_PI429545402	0.0138201	3.40432	up	NONHSAT024560	chr11	118896502	118898395	-
CUST_34813_PI429545410	0.000246	3.40161	down	XR_250304.1
CUST_83413_PI429545402	0.00142608	3.40142	down	NONHSAT041686	chr15	37386716	37388392	-
CUST_5438_PI429545384	0.00600578	3.3971	down	ENST00000605885	chr6	109319685	109320328	+
CUST_22171_PI429545395	7.88e-05	3.3968	up	NONHSAT099229	chr4	174219186	174235188	+
CUST_94962_PI429545380	0.0169212	3.39572	up	ENST00000514608	chr4	119990479	119991452	-
CUST_66764_PI429545410	0.0042764	3.39506	up	NR_037669.1	chr7	30536236	30544457	-
CUST_74788_PI429545395	0.0273356	3.39461	down	NONHSAT115312	chr6	142723914	142725383	+
CUST_76004_PI429545410	0.0122759	3.39435	down	NR_003562.2	chr17	41878166	41910547	-
CUST_4519_PI429545380	0.000338	3.3925	down	FR330851	chrX	66948110	66948420	+
CUST_4429_PI429545388	0.0327012	3.39245	down	NONHSAG002021	chr1	89647456	89652209	-
CUST_26963_PI429545402	0.000483	3.39237	down	NONHSAT026276	chr12	8074142	8078504	-
CUST_2147_PI429545399	0.0226224	3.3906	up	NONHSAT122526	chr7	102553446	102573897	+
CUST_77822_PI429545376	0.0345591	3.39039	down	TCONS_l2_00027011	chr7	156264551	156400027	-
CUST_51801_PI429545406	0.0138308	3.38911	up	NONHSAT058641	chr18	20494085	20495448	+
CUST_79063_PI429545395	0.0014181	3.38507	down	NONHSAT119358	chr7	18191397	18367235	+
CUST_63060_PI429545388	0.0328122	3.38367	up	NONHSAT076777	chr2	216582764	216584147	+
CUST_65689_PI429545384	0.0346527	3.38361	down	ENST00000587632	chr19	5561643	5567842	-
CUST_49718_PI429545388	0.000239	3.38244	down	NONHSAT072624	chr2	98018363	98018640	-
CUST_19410_PI429545380	4.82e-05	3.38097	down	FR142128	chr12	56984914	56985713	+
CUST_89700_PI429545384	0.0195275	3.37888	up	NONHSAT001557	chr1	24122493	24123559	-
CUST_61030_PI429545384	0.0156384	3.37658	up	ENST00000570512	chr17	77774397	77776328	+
CUST_20259_PI429545406	0.0142701	3.37646	down	NONHSAT144424	chr16	88793481	88794251	-
CUST_31049_PI429545406	0.0195993	3.376	up	NONHSAT052587	chr17	26904587	26905753	-
CUST_29018_PI429545395	0.0199703	3.37498	up	NONHSAT100210	chr5	6669843	6677374	+
CUST_74805_PI429545388	0.0397242	3.37485	up	NONHSAT088614	chr3	20211552	20212759	-
CUST_29669_PI429545399	0.0103161	3.37473	up	NONHSAG051516	chr8	144816223	144828584	+
CUST_55110_PI429545384	0.0118781	3.37329	down	ENST00000577164	chr17	1616742	1620468	-
CUST_36862_PI429545380	0.0451246	3.3726	up	FR064614	chr12	16715366	16715581	+
CUST_81271_PI429545399	0.0293386	3.37259	up	NONHSAT015734	chr10	96350498	96352271	+
CUST_60023_PI429545376	0.0136547	3.37239	up	TCONS_00028722	chr20	59044634	59048080	-
CUST_82864_PI429545384	0.011143	3.3663	down	NONHSAT008822	chr1	202499315	202509368	+
CUST_15617_PI429545395	0.00336367	3.3658	down	NONHSAT097340	chr4	89178767	89180508	-
CUST_2309_PI429545380	0.00300321	3.36521	up	TCONS_l2_00018295	chr22	16101369	16193226	-
CUST_13918_PI429545388	0.00881081	3.36502	up	NONHSAT006888	chr1	156506967	156509257	-
CUST_66404_PI429545410	0.0264786	3.3642	down	NR_047562.1	chr4	186421814	186456712	-
CUST_83594_PI429545384	0.00215019	3.36389	down	NONHSAG004844	chr1	243828074	243981476	-
CUST_78385_PI429545384	0.00875082	3.36347	down	Zeb2NAT
CUST_31115_PI429545384	0.000794	3.36267	down	ENST00000540811	chr12	24366190	24715524	-
CUST_73630_PI429545376	0.00347677	3.36001	up	TCONS_l2_00023330	chr5	12574649	12805295	+
CUST_24471_PI429545399	0.0332941	3.35835	down	NONHSAT127893	chr8	99043669	99048386	+
CUST_43115_PI429545395	0.0395871	3.3573	up	NONHSAT104073	chr5	138609440	138618873	+
CUST_27840_PI429545395	0.0048111	3.35455	down	NONHSAG042486	chr5	180479785	180486312	+
CUST_43697_PI429545406	0.00301465	3.35355	down	NONHSAT055900	chr17	73502823	73503716	-
CUST_58265_PI429545410	0.000658	3.34967	down	XR_245379.1
CUST_89598_PI429545376	0.0227628	3.34355	up	TCONS_l2_00008291	chr14	19650017	19695180	+
CUST_50317_PI429545376	0.0126402	3.3431	down	TCONS_00023802	chr15	95753492	95870495	-
CUST_32571_PI429545395	0.00776144	3.34024	down	NONHSAG040284	chr5	42801207	42811995	-
CUST_56425_PI429545399	0.0140337	3.33987	down	NONHSAT137355	chrX	65235302	65240264	+
CUST_11831_PI429545399	0.0117554	3.33915	down	NONHSAT127364	chr8	79428335	79515449	+
CUST_73268_PI429545395	0.00087	3.33909	down	NONHSAT114909	chr6	131161515	131186973	-
CUST_92439_PI429545406	5.74e-05	3.3359	down	NONHSAT082917	chr21	46493767	46557241	+
CUST_7810_PI429545399	0.00079	3.33568	down	NONHSAT124144	chr7	150270657	150271040	+
CUST_7374_PI429545410	0.0309349	3.33549	up	NONHSAT083830	chr22	23198936	23199213	+
CUST_59215_PI429545380	0.0120144	3.33495	down	FR119699	chr4	54327277	54330581	+
CUST_77053_PI429545376	0.00319185	3.33407	down	TCONS_l2_00025057	chr6	170483727	170489998	-
CUST_32581_PI429545395	0.00743288	3.33382	down	NONHSAT101226	chr5	42801301	42807400	-
CUST_7819_PI429545384	0.0104989	3.33098	down	ENST00000517635	chr7	27154967	27162996	+
CUST_82904_PI429545384	0.0182506	3.32825	down	NONHSAT008923	chr1	204042283	204086286	+
CUST_61862_PI429545402	0.000227	3.32697	down	NONHSAG014981	chr14	53305410	53387350	-
CUST_364_PI429545402	0.0131044	3.3262	down	NONHSAT018032	chr11	11984652	12030177	-
CUST_8792_PI429545384	0.0066179	3.32371	down	ENST00000424477	chr7	79083331	79088941	+
CUST_75358_PI429545395	0.000292	3.32297	down	NONHSAT115476	chr6	148799828	148801899	+
CUST_47856_PI429545395	0.00254552	3.31905	up	NONHSAG042299	chr5	174905567	174936406	+
CUST_5223_PI429545395	0.0344211	3.31866	down	NONHSAT098267	chr4	129349182	129440554	+
CUST_91048_PI429545376	0.000389	3.31784	down	TCONS_l2_00008613	chr15	42867758	42980135	+
CUST_58305_PI429545388	0.00173338	3.31419	down	NONHSAT075472	chr2	172379020	172397638	+
CUST_58797_PI429545395	0.010159	3.31248	down	NONHSAT107742	chr6	11208750	11209248	-
CUST_66799_PI429545395	0.00410438	3.31107	down	NONHSAT113244	chr6	56329148	56330911	-
CUST_73258_PI429545395	0.00115781	3.30877	down	NONHSAG044831	chr6	131161513	131186973	-
CUST_45502_PI429545395	0.028412	3.30418	down	NONHSAT104600	chr5	150560795	150564776	-
CUST_34671_PI429545395	0.00430187	3.3032	up	NONHSAT101764	chr5	65114548	65119065	+
CUST_39705_PI429545406	0.00206236	3.30259	down	NONHSAT054844	chr17	54921379	54923663	+
CUST_85903_PI429545388	0.00244176	3.29913	down	NONHSAT091448	chr3	120142373	120169807	-
CUST_14924_PI429545380	0.00724683	3.29863	up	FR102094	chr1	155161992	155162707	-
CUST_68744_PI429545388	0.012007	3.29737	down	NONHSAT090276	chr3	64996067	65047397	+
CUST_72358_PI429545388	0.0049946	3.29403	down	NONHSAT087593	chr3	2924422	2928779	+
CUST_37366_PI429545399	0.0144555	3.29392	up	NONHSAT131150	chr9	38406525	38408241	-
CUST_59750_PI429545384	0.0133945	3.29385	up	ENST00000589777	chr17	58160961	58162762	-
CUST_42363_PI429545376	0.0200201	3.29365	down	TCONS_00019303	chr11	57386013	57388699	+
CUST_18557_PI429545399	0.000919	3.29181	down	NONHSAT126126	chr8	38682169	38684806	+
CUST_46425_PI429545380	0.00628788	3.29037	down	FR066713	chr3	189042539	189042767	+
CUST_91751_PI429545395	0.0108403	3.29033	up	NONHSAG047954	chr7	73508286	73520235	+
CUST_89995_PI429545402	0.00450439	3.28905	down	NONHSAT047008	chr15	70949272	70954035	-
CUST_5239_PI429545388	0.0153252	3.28877	down	NONHSAT004577	chr1	94642168	94661496	-
CUST_28410_PI429545395	0.0353197	3.28863	up	NONHSAT100002	chr5	1334472	1338433	-
CUST_66809_PI429545395	0.000294	3.2883	down	NONHSAT113245	chr6	56399986	56407606	-
CUST_62782_PI429545402	0.00144397	3.28676	down	NONHSAT039290	chr14	92403354	92413580	-
CUST_3410_PI429545388	0.0014142	3.28502	down	NONHSAT004065	chr1	78444964	78479301	+
CUST_47875_PI429545402	0.0011965	3.28368	down	NONHSAG013193	chr13	33712566	33859892	-
CUST_91731_PI429545395	0.029824	3.28346	down	NONHSAT121445	chr7	73466623	73470695	+
CUST_47903_PI429545388	0.00185522	3.28155	down	NONHSAT072022	chr2	85818719	85820366	+
CUST_24488_PI429545388	0.00268314	3.28129	up	NONHSAT009829	chr1	225140397	225155327	+
CUST_7220_PI429545399	5.4e-05	3.28118	up	NONHSAT123959	chr7	147401385	147401667	-
CUST_43956_PI429545376	0.0026814	3.28051	up	TCONS_00020322	chr12	9600968	9614245	+
CUST_43411_PI429545402	0.00833718	3.27946	down	NONHSAT030888	chr12	115115385	115118792	-
CUST_84094_PI429545410	0.0340203	3.27881	down	NR_045555.1	chr8	120569316	120605248	-
CUST_36215_PI429545402	0.0154973	3.27779	down	NONHSAT028942	chr12	58008355	58008814	+
CUST_7204_PI429545410	0.0428227	3.27713	up	NONHSAT083790	chr22	22922477	22922760	+
CUST_18204_PI429545402	0.00182938	3.27248	up	NONHSAG009798	chr11	118925914	118927845	-
CUST_50023_PI429545380	0.00336956	3.27214	down	FR070335	chr11	130344143	130346532	+
CUST_11206_PI429545395	0.000529	3.2677	down	NONHSAG037825	chr4	41694972	41700496	+
CUST_24498_PI429545388	0.0116775	3.26672	up	NONHSAT009830	chr1	225155141	225157531	+
CUST_74214_PI429545410	0.0224545	3.26595	down	NR_049766.2	chr9	130860760	130871537	+
CUST_53313_PI429545399	0.00502642	3.26392	up	NONHSAT136538	chrX	26766145	26767207	+
CUST_28867_PI429545384	0.00246827	3.26357	down	ENST00000581173	chr11	117704625	117709657	+
CUST_86044_PI429545402	0.00244414	3.2589	down	NONHSAT042362	chr15	49303743	49305338	-
CUST_13890_PI429545402	0.00278341	3.25647	down	NONHSAG009283	chr11	86603256	86636079	-
CUST_11473_PI429545410	0.0202243	3.25181	down	NONHSAT086680	chr22	38689260	38732178	-
CUST_61707_PI429545380	0.0142046	3.24931	up	FR306178	chr15	31712621	31712856	+
CUST_68124_PI429545410	0.0283868	3.24774	down	NR_040546.1	chr19	18318770	18337285	-
CUST_61002_PI429545402	0.0442592	3.24758	up	NONHSAT040436	chr14	106330798	107114194	-
CUST_91717_PI429545399	0.0258549	3.24365	up	NONHSAT017535	chr11	2937375	2942468	+
CUST_84613_PI429545410	0.0154188	3.24285	down	NR_028504.1	chr17	1614797	1619566	-
CUST_4470_PI429545410	0.00563036	3.24147	down	NONHSAG033631	chr22	29611566	29651601	+
CUST_23618_PI429545402	0.00997145	3.24083	down	NONHSAT029874	chr12	92382162	92536607	-
CUST_21037_PI429545388	0.0308571	3.2404	up	NONHSAT008931	chr1	204168069	204170829	-
CUST_27121_PI429545395	0.0145117	3.23912	down	NONHSAT104274	chr5	141134500	141211356	-
CUST_70048_PI429545376	0.000382	3.23541	down	TCONS_l2_00019378	chr3	90274755	90291164	-
CUST_89710_PI429545384	0.00364329	3.23513	up	NONHSAG000674	chr1	24124817	24127263	-
CUST_56310_PI429545384	0.0335662	3.23497	up	ENST00000579679	chr17	18323281	18325631	+
CUST_32561_PI429545395	0.00679062	3.23492	down	NONHSAT101225	chr5	42801206	42811995	-
CUST_6884_PI429545395	0.0297797	3.23428	up	NONHSAT094654	chr4	1050041	1075391	-
CUST_60359_PI429545384	0.00878465	3.23134	up	ENST00000581801	chr17	70319299	70588494	-
CUST_63128_PI429545406	0.0110075	3.23073	down	NONHSAG024813	chr19	11200139	11214944	+
CUST_24798_PI429545388	0.0373622	3.23045	up	NONHSAT009886	chr1	226413203	226414090	+
CUST_52297_PI429545395	0.00112722	3.22853	down	NONHSAT114464	chr6	111804299	111919953	+
CUST_7784_PI429545410	0.00977979	3.22324	up	NONHSAT083985	chr22	24178920	24180390	-
CUST_85562_PI429545406	0.016403	3.22222	up	NONHSAT079510	chr20	34164151	34164508	-
CUST_16383_PI429545384	0.0434426	3.22148	up	ENST00000517790	chr8	128808000	128903178	+
CUST_28781_PI429545380	0.00129201	3.22065	down	FR174261
CUST_16744_PI429545402	0.00595761	3.22024	down	NONHSAT024234	chr11	113116829	113131039	+
CUST_17718_PI429545384	0.00200444	3.21937	down	ENST00000442428	chr9	13274509	13279186	-
CUST_66994_PI429545410	0.00133222	3.21863	down	NR_033701.1	chr9	133971862	133998539	+
CUST_69664_PI429545406	0.00318022	3.21629	down	NONHSAT065963	chr19	36641823	36643351	-
CUST_91701_PI429545395	0.0302718	3.21435	down	NONHSAT121439	chr7	73442502	73459645	+
CUST_9452_PI429545395	0.0114745	3.21416	down	NONHSAT095692	chr4	16587598	16628616	-
CUST_36896_PI429545399	0.0070003	3.21324	down	NONHSAT130980	chr9	35808397	35809432	+
CUST_34963_PI429545410	0.00160252	3.21256	down	XR_241319.1
CUST_10718_PI429545406	0.0149838	3.21212	up	NONHSAT141652	chr16	29825751	29828307	-
CUST_58518_PI429545402	0.00952952	3.21073	down	NONHSAT034997	chr13	102945823	103019738	-
CUST_780_PI429545410	0.00278372	3.2107	up	NONHSAG032744	chr21	36118054	36157183	+
CUST_45812_PI429545395	0.00499481	3.20911	up	NONHSAT104693	chr5	153782349	153789199	+
CUST_65242_PI429545376	0.00521685	3.20702	down	TCONS_l2_00000563	chr1	143347957	143405365	+
CUST_10864_PI429545388	0.0135434	3.20446	up	NONHSAT006255	chr1	149821774	149822391	-
CUST_61699_PI429545399	0.00209894	3.20437	down	NONHSAT138719	chrX	135632600	135638966	+
CUST_4624_PI429545384	0.00130818	3.20387	down	ENST00000587253	chr6	71991088	72037766	-
CUST_15678_PI429545388	0.00598803	3.20282	down	NONHSAT007288	chr1	164781964	164819594	+
CUST_24497_PI429545384	0.0158337	3.19803	down	ENST00000526298
CUST_35663_PI429545410	0.000261	3.19784	up	XR_243086.1
CUST_45107_PI429545402	0.0271546	3.19763	up	NONHSAT031518	chr12	123011789	123012372	+
CUST_39967_PI429545388	0.0115329	3.19534	down	NONHSAT069896	chr2	30481192	30482893	+
CUST_65208_PI429545406	0.0082306	3.19393	down	NONHSAT062830	chr19	17062798	17081935	-
CUST_43955_PI429545380	0.0247557	3.19373	down	FR039497	chr1	46494558	46498427	-
CUST_41117_PI429545388	0.00274914	3.1934	down	NONHSAT070255	chr2	39892121	39934276	+
CUST_90269_PI429545406	0.0232623	3.18871	down	NONHSAG032224	chr20	60880488	60881452	-
CUST_86738_PI429545376	0.00306798	3.1859	down	TCONS_l2_00004346	chr11	3402190	3433649	+
CUST_93345_PI429545380	0.0223847	3.18439	down	ENST00000561486	chr4	10069713	10074643	-
CUST_20828_PI429545402	0.0126472	3.1809	down	NONHSAT025238	chr11	134020013	134023944	-
CUST_95762_PI429545380	0.000683	3.18029	up	ENST00000507803	chr4	174243357	174250845	-
CUST_57405_PI429545410	0.00873123	3.17827	down	XR_241709.1
CUST_77508_PI429545406	0.0156332	3.17797	down	NONHSAT067853	chr19	54466370	54485437	+
CUST_30847_PI429545376	0.011146	3.17778	up	TCONS_00013554	chr7	99595354	99609247	+
CUST_58515_PI429545388	0.0339538	3.17756	up	NONHSAT075534	chr2	174296076	174296540	-
CUST_20791_PI429545395	0.0132412	3.17701	up	NONHSAT098832	chr4	154243801	154245642	+
CUST_15234_PI429545402	0.0090547	3.17694	down	NONHSAT023848	chr11	100912391	100922201	-
CUST_65152_PI429545376	0.00559915	3.1758	down	TCONS_l2_00001485	chr1	142620644	142716790	-
CUST_54424_PI429545406	0.0104631	3.17433	down	NONHSAT059365	chr18	52890053	52891798	-
CUST_8089_PI429545384	0.00610884	3.1742	down	ENST00000511893	chr7	30197147	30199150	+
CUST_69623_PI429545399	0.00304802	3.17387	down	NONHSAG005060	chr10	4242829	4285981	-
CUST_60974_PI429545410	0.0009	3.17317	down	NR_026952.1	chr11	43918852	43921424	+
CUST_83403_PI429545402	0.00459664	3.17314	down	NONHSAT041685	chr15	37375970	37386230	-
CUST_7597_PI429545388	0.00739672	3.1716	down	NONHSAT005197	chr1	112223251	112282025	-
CUST_38567_PI429545388	3.32e-05	3.17101	down	NONHSAT069567	chr2	24299797	24369671	+
CUST_26933_PI429545402	0.0123189	3.17053	down	NONHSAT026272	chr12	8023445	8025460	-
CUST_45944_PI429545406	3.05e-05	3.16859	down	NONHSAT056437	chr17	79096308	79098814	-
CUST_25353_PI429545406	0.00149718	3.16729	up	NONHSAT145272	chr17	6544627	6546439	+
CUST_19927_PI429545388	0.0146722	3.16423	up	NONHSAT008689	chr1	200298332	200343319	-
CUST_34007_PI429545399	0.0101575	3.16356	down	NONHSAT130187	chr9	8484237	8485636	-
CUST_50043_PI429545388	0.00986246	3.16313	down	NONHSAT072727	chr2	99426201	99438767	-
CUST_6280_PI429545399	0.025046	3.16286	up	NONHSAT123666	chr7	139876742	139879679	+
CUST_59637_PI429545395	5.5e-05	3.16056	down	NONHSAT107973	chr6	18387744	18402326	+
CUST_82743_PI429545388	0.0034543	3.16038	down	NONHSAT090562	chr3	77607111	77607527	-
CUST_50554_PI429545406	0.0102567	3.16024	down	NONHSAT057283	chr18	10794067	10795002	-
CUST_71677_PI429545395	0.0104251	3.15839	down	NONHSAT114505	chr6	112512920	112537955	-
CUST_78244_PI429545402	0.0181836	3.15821	up	NONHSAT040533	chr14	107065771	107066206	-
CUST_58338_PI429545402	0.0070167	3.15736	up	NONHSAG014073	chr13	100706248	100741206	-
CUST_38886_PI429545399	0.00878351	3.15646	down	NONHSAT131836	chr9	74381168	74383463	+
CUST_28200_PI429545395	0.0268945	3.15498	down	NONHSAT099919	chr5	763494	764229	-
CUST_9849_PI429545380	0.0131518	3.15446	down	FR342398	chr20	8863448	8863658	+
CUST_30905_PI429545384	0.00927617	3.15439	up	ENST00000541892	chr12	16720345	16726874	+
CUST_82014_PI429545384	0.00684391	3.154	up	NONHSAT006681	chr1	155057991	155059458	+
CUST_22797_PI429545384	0.000285	3.15327	down	ENST00000472915	chr10	106071899	106073639	+
CUST_56185_PI429545388	0.00192883	3.15322	down	NONHSAT074931	chr2	151326654	151328474	-
CUST_48787_PI429545399	0.00397351	3.14821	down	NONHSAG053803	chr9	139557385	139566445	+
CUST_77561_PI429545399	0.00804445	3.14806	down	NONHSAG006100	chr10	70847828	70864567	+
CUST_59168_PI429545402	0.0363199	3.14648	down	NONHSAT035140	chr13	110814304	110815905	-
CUST_16007_PI429545399	0.00554135	3.14598	down	NONHSAT125491	chr8	22446795	22451708	+
CUST_6974_PI429545395	0.0274415	3.14534	up	NONHSAG037248	chr4	1107427	1126765	+
CUST_58357_PI429545395	0.00152191	3.14355	down	NONHSAT107628	chr6	8273382	8287687	+
CUST_65742_PI429545402	0.00209419	3.14293	down	NONHSAT036050	chr14	24801443	24804299	-
CUST_9609_PI429545399	0.035573	3.14169	up	NONHSAG049851	chr8	28304480	28347743	-
CUST_6734_PI429545410	0.014014	3.13874	up	NONHSAT083705	chr22	22014127	22016642	+
CUST_66034_PI429545410	0.010023	3.13772	down	NR_024277.1	chr6	161581163	161583014	-
CUST_25343_PI429545406	0.000708	3.13552	up	NONHSAG020659	chr17	6544305	6546443	+
CUST_544_PI429545402	0.0111583	3.13525	down	NONHSAT018059	chr11	12552895	12556866	+
CUST_43954_PI429545410	0.0448473	3.13253	down	XR_244278.1
CUST_5819_PI429545380	0.0190614	3.13163	down	FR407739	chr19	12902288	12902585	+
CUST_76825_PI429545388	0.00142615	3.12892	down	NONHSAT089115	chr3	39179754	39180394	+
CUST_486_PI429545380	0.0374096	3.12837	up	TCONS_l2_00012563	chr19	43158077	43173162	+
CUST_15608_PI429545388	0.0273876	3.12195	up	NONHSAT007264	chr1	163291775	163298351	+
CUST_76354_PI429545399	0.00918677	3.12191	up	NONHSAT013472	chr10	58117576	58119492	-
CUST_55100_PI429545384	0.0175273	3.11879	down	ENST00000576489	chr17	1615874	1619504	-
CUST_37742_PI429545410	0.0340807	3.11732	down	XR_242089.1
CUST_48813_PI429545388	0.0014512	3.11483	up	NONHSAT072332	chr2	90160637	90161416	+
CUST_89467_PI429545388	0.00922866	3.11113	down	NONHSAT092554	chr3	145914191	145939879	-
CUST_62740_PI429545384	0.0328907	3.11008	down	ENST00000583442	chr18	19780582	19785192	-
CUST_63224_PI429545410	0.00148588	3.10871	down	NR_104026.1	chr19	39432040	39466453	-
CUST_24071_PI429545399	0.010292	3.10716	up	NONHSAT127790	chr8	95655527	95658680	+
CUST_82433_PI429545402	0.000133	3.10555	down	NONHSAT041306	chr15	30033225	30035233	-
CUST_89307_PI429545388	0.00543765	3.10377	up	NONHSAT092527	chr3	143222116	143223115	-
CUST_79303_PI429545395	0.0328835	3.10317	down	NONHSAG047222	chr7	28610056	28818845	+
CUST_4578_PI429545384	0.00363906	3.10283	down	ENST00000412751	chr6	71961061	72020279	-
CUST_55090_PI429545384	0.0194605	3.10268	down	ENST00000573127	chr17	1615655	1619505	-
CUST_7164_PI429545410	0.033648	3.10207	up	NONHSAT083784	chr22	22758538	22759053	+
CUST_92508_PI429545399	0.0247703	3.09679	down	NONHSAT017716	chr11	6416354	6417804	-
CUST_16858_PI429545406	0.00892763	3.09561	up	NONHSAT143306	chr16	68868529	68869445	+
CUST_58625_PI429545410	0.000486	3.09449	down	XR_245337.1
CUST_28949_PI429545399	0.0280227	3.09302	up	NONHSAT129488	chr8	143815947	143818343	+
CUST_74644_PI429545410	0.0193752	3.09254	up	NR_073375.1	chr3	127317199	127341278	+
CUST_51427_PI429545395	0.0126769	3.09175	up	NONHSAT112116	chr6	34204649	34214007	+
CUST_27251_PI429545395	0.0159487	3.09038	down	NONHSAT104484	chr5	148631906	148638137	+
CUST_67399_PI429545395	0.00645133	3.08656	down	NONHSAT113409	chr6	69340162	69344888	-
CUST_15155_PI429545406	0.00672204	3.08298	down	NONHSAT142843	chr16	58497619	58540860	+
CUST_55744_PI429545406	0.00497926	3.08156	down	NONHSAT059748	chr18	66817065	66832387	+
CUST_24478_PI429545388	0.00598051	3.08102	up	NONHSAG004445	chr1	225117417	225157531	+
CUST_46085_PI429545410	0.0267637	3.08009	down	XR_245399.1
CUST_42014_PI429545399	0.0103477	3.07434	down	NONHSAT133346	chr9	97847501	97848370	+
CUST_30259_PI429545399	0.002788	3.07424	up	NONHSAT129778	chr8	145729603	145730522	+
CUST_15503_PI429545410	0.00345039	3.07269	down	NONHSAT117806	chr6_mcf_hap5	3737843	3741026	+
CUST_16848_PI429545406	0.00358755	3.06703	up	NONHSAT143304	chr16	68845985	68847316	+
CUST_14824_PI429545402	0.00364763	3.06644	down	NONHSAT023743	chr11	94553465	94563315	+
CUST_71247_PI429545399	0.0307601	3.06289	down	NONHSAT011492	chr10	13538787	13570974	-
CUST_15153_PI429545410	0.0193909	3.06286	up	NONHSAT116767	chr6_cox_hap2	3428947	3429617	+
CUST_45412_PI429545395	0.00381051	3.06282	down	NONHSAT104582	chr5	150288824	150323544	-
CUST_10519_PI429545399	0.0359159	3.06198	down	NONHSAG049623	chr8	16885087	16948193	+
CUST_91116_PI429545384	0.000874	3.06151	up	NONHSAT001923	chr1	28261566	28271956	+
CUST_25281_PI429545399	0.00620544	3.06146	down	NONHSAT128072	chr8	102798083	102803197	-
CUST_10503_PI429545410	0.000796	3.06061	down	NONHSAT085080	chr22	36533477	36535398	-
CUST_26203_PI429545410	0.00119717	3.06024	down	XR_246384.1
CUST_2089_PI429545380	0.00984192	3.0591	up	TCONS_l2_00017004	chr21	30591207	30595202	+
CUST_5174_PI429545399	0.0185478	3.05618	down	NONHSAT123365	chr7	130556214	130556835	+
CUST_68442_PI429545376	0.00861044	3.05431	up	TCONS_l2_00013998	chr2	132440112	132457434	+
CUST_25403_PI429545402	0.0201186	3.05148	up	NONHSAT025957	chr12	4659680	4668848	+
CUST_3969_PI429545388	0.022003	3.05133	down	NONHSAT004237	chr1	85618177	85619886	-
CUST_9699_PI429545380	0.000158	3.05049	down	FR300465	chr4	152096418	152096656	-
CUST_12398_PI429545406	0.0333967	3.04849	up	NONHSAT142112	chr16	33661362	33661819	-
CUST_96392_PI429545380	0.0232753	3.04773	up	ENST00000606434	chr5	6671219	6674499	+
CUST_670_PI429545406	0.0422285	3.04714	down	NONHSAT051077	chr15	100513160	100516484	-
CUST_8732_PI429545402	0.0126069	3.0422	down	NONHSAT022120	chr11	65218530	65221119	+
CUST_29786_PI429545402	0.0025554	3.04205	down	NONHSAT027424	chr12	27274912	27300589	+
CUST_25892_PI429545388	0.00374571	3.0408	down	NONHSAT010156	chr1	231155163	231164478	-
CUST_44773_PI429545399	0.00295713	3.04071	down	NONHSAT134466	chr9	120470474	120471257	+
CUST_22787_PI429545384	0.00187393	3.04022	down	ENST00000568017	chr10	105637132	105639519	-
CUST_12888_PI429545388	0.00575416	3.04007	up	NONHSAG003049	chr1	155107869	155111329	+
CUST_86513_PI429545388	0.00077	3.03905	down	NONHSAT091579	chr3	124728358	124729393	-
CUST_11726_PI429545395	0.0313221	3.03748	down	NONHSAT096321	chr4	49235305	49235982	-
CUST_31331_PI429545388	0.00288558	3.0368	up	NONHSAG027858	chr2	60679289	60755670	-
CUST_23893_PI429545410	0.00357071	3.03662	down	XR_245110.1
CUST_22181_PI429545395	0.000123	3.03619	up	NONHSAT099230	chr4	174236991	174244278	+
CUST_76584_PI429545410	0.0437335	3.03202	up	NR_047577.1	chr19	50392912	50432796	-
CUST_22727_PI429545388	0.0277897	3.03081	up	NONHSAG004220	chr1	212245416	212274042	+
CUST_54524_PI429545406	0.00826113	3.02989	down	NONHSAG023923	chr18	54266299	54268217	-
CUST_3470_PI429545410	0.0120575	3.02945	up	NONHSAT083000	chr21	47343891	47344818	+
CUST_53312_PI429545406	0.00333909	3.0289	down	NONHSAT059096	chr18	42644795	42648475	+
CUST_91619_PI429545406	0.0103508	3.02879	down	NONHSAG032423	chr21	17442842	17999716	+
CUST_27163_PI429545402	0.0190423	3.02697	down	NONHSAT026346	chr12	8691549	8693497	-
CUST_7184_PI429545410	0.0240964	3.02584	up	NONHSAT083786	chr22	22804539	22804990	+
CUST_30018_PI429545410	0.00136073	3.02546	down	XR_172112.2
CUST_82644_PI429545384	0.0115918	3.02467	down	NONHSAG003823	chr1	193273875	193335083	+
CUST_92028_PI429545376	0.00305949	3.02337	down	TCONS_l2_00010132	chr16	33710591	33725908	-
CUST_77215_PI429545376	0.0487	3.02243	up	TCONS_l2_00026402	chr7	17473625	17598533	-
CUST_74141_PI429545376	0.015254	3.02097	down	TCONS_l2_00023629	chr5	1171449	1178720	-
CUST_6572_PI429545402	0.0109551	3.02043	up	NONHSAT021575	chr11	60234069	60235742	+
CUST_60235_PI429545380	0.00258714	3.01849	up	FR255345	chr11	34653655	34653913	+
CUST_3860_PI429545410	0.0410034	3.01704	up	NONHSAG033420	chr22	22735428	23247213	+
CUST_81214_PI429545402	0.02355	3.0143	up	NONHSAG016198	chr15	20505566	20531084	+
CUST_48425_PI429545410	0.0071949	3.01311	down	XR_244351.1
CUST_48683_PI429545388	0.020206	3.00821	up	NONHSAT072296	chr2	89491987	89492240	-
CUST_39374_PI429545402	0.00912095	3.00204	down	NONHSAT029876	chr12	92534814	92536690	-
CUST_23081_PI429545395	0.0401637	3.00026	up	NONHSAT099560	chr4	185616502	185623635	-
CUST_78604_PI429545410	0.0457835	2.99966	up	NR_029395.1	chr22	25714223	25716193	+
CUST_51045_PI429545384	0.00761653	2.99854	up	ENST00000569039	chr16	29820250	29831687	-
CUST_67114_PI429545410	0.00700621	2.99499	down	NR_033348.1	chrX	17818168	17878947	-
CUST_89149_PI429545380	0.000611	2.99393	down	ENST00000418948
CUST_28333_PI429545402	0.00612582	2.99351	down	NONHSAT027013	chr12	13068125	13070865	+
CUST_3529_PI429545380	0.0284568	2.99247	down	FR112506	chr18	19755210	19755464	+
CUST_56058_PI429545402	0.00106754	2.99194	down	NONHSAT034295	chr13	73667763	73675086	-
CUST_73542_PI429545406	0.00539204	2.99121	down	NONHSAT066834	chr19	46470651	46476567	-
CUST_52813_PI429545399	0.042998	2.99062	up	NONHSAT136405	chrX	17737382	17742490	+
CUST_68109_PI429545395	0.0413082	2.98555	down	NONHSAT113581	chr6	74502377	74513799	+
CUST_41424_PI429545402	0.00950274	2.98463	up	NONHSAT030432	chr12	105198752	105227957	-
CUST_58255_PI429545410	0.000487	2.98418	down	XR_242384.1
CUST_42957_PI429545399	0.00111944	2.98407	down	NONHSAT133739	chr9	104235441	104237132	-
CUST_87243_PI429545388	0.0242376	2.98345	down	NONHSAT091993	chr3	128735052	128737275	+
CUST_12510_PI429545402	0.0123239	2.98171	down	NONHSAT023092	chr11	74992049	74993176	-
CUST_77724_PI429545402	0.00944006	2.98126	down	NONHSAT040357	chr14	105941159	105945553	+
CUST_77378_PI429545406	0.0067393	2.97893	down	NONHSAT067689	chr19	54015241	54016227	+
CUST_62065_PI429545388	0.00225239	2.97797	down	NONHSAT076508	chr2	205410564	205422909	+
CUST_76043_PI429545376	0.00427529	2.97682	down	TCONS_l2_00024019	chr6	8328327	8342688	+
CUST_83684_PI429545410	0.00234069	2.97657	down	NR_103822.1	chr6	57051790	57087112	-
CUST_90638_PI429545376	0.00171486	2.97631	up	TCONS_l2_00008515	chr15	29963427	29973149	+
CUST_71417_PI429545399	0.000272	2.97337	down	NONHSAT011527	chr10	13735982	13749567	-
CUST_3979_PI429545388	0.0140274	2.97239	down	NONHSAT004238	chr1	85639994	85642563	-
CUST_5681_PI429545406	0.0391716	2.97129	up	NONHSAT147920	chr16	3079970	3086927	-
CUST_46007_PI429545395	0.000627	2.9679	down	NONHSAT104739	chr5	156187490	156189345	+
CUST_32601_PI429545395	0.0124313	2.96647	down	NONHSAT101229	chr5	42807003	42811994	-
CUST_890_PI429545388	0.00744855	2.96605	down	NONHSAT003450	chr1	56961947	56982678	-
CUST_17507_PI429545399	0.0244102	2.96148	down	NONHSAT125858	chr8	30274917	30275420	+
CUST_82413_PI429545402	0.00195959	2.96129	down	NONHSAT041302	chr15	30011096	30012332	-
CUST_31628_PI429545399	0.0200327	2.96102	down	NONHSAT131368	chr9	43908050	43915863	+
CUST_10015_PI429545410	0.0196252	2.95859	up	NONHSAT084949	chr22	32595905	32596221	+
CUST_520_PI429545406	0.000881	2.95745	down	NONHSAT050784	chr15	99467010	99467865	+
CUST_86045_PI429545402	0.00231308	2.95227	down	NONHSAT042363	chr15	49309113	49311844	-
CUST_83534_PI429545410	0.00190469	2.9504	down	NR_037861.1	chr6	32121775	32136062	+
CUST_36722_PI429545410	0.00108409	2.94715	down	XR_248184.1
CUST_26634_PI429545399	0.0122568	2.94686	up	NONHSAT128424	chr8	120220646	120255759	+
CUST_47145_PI429545380	0.000114	2.94466	down	FR136203	chr2	145161495	145161698	+
CUST_5939_PI429545388	0.000226	2.94456	down	NONHSAT004794	chr1	100889287	100908670	+
CUST_51653_PI429545388	0.024143	2.94394	up	NONHSAT073165	chr2	110744702	110752031	+
CUST_30451_PI429545395	0.00705757	2.93986	down	NONHSAT100587	chr5	15775819	15777145	+
CUST_49_PI429545376	0.00125314	2.93881	down	TCONS_00001042	chr1	95392966	95429158	+
CUST_34041_PI429545395	0.0139472	2.93784	down	NONHSAT101627	chr5	58470175	58511761	-
CUST_31766_PI429545402	0.0288742	2.93688	down	NONHSAT027940	chr12	48140639	48142695	-
CUST_41637_PI429545388	6.06e-05	2.93523	down	NONHSAT070397	chr2	43907603	43908761	-
CUST_38524_PI429545402	0.00999844	2.93439	down	NONHSAT029619	chr12	78334046	78344675	+
CUST_24091_PI429545399	0.0318712	2.93419	up	NONHSAT127792	chr8	95717881	95719694	+
CUST_68874_PI429545388	0.0159089	2.93286	down	NONHSAT091021	chr3	106828636	106967212	-
CUST_33936_PI429545402	0.0263994	2.93282	down	NONHSAT028408	chr12	53451529	53452178	+
CUST_86064_PI429545402	0.00121724	2.93282	down	NONHSAG016836	chr15	49309114	49311844	-
CUST_74808_PI429545395	0.023855	2.9328	down	NONHSAT115314	chr6	142759180	142764867	+
CUST_6009_PI429545380	0.00214154	2.93245	up	FR256930	chr3	15907723	15907924	+
CUST_25653_PI429545406	0.0119737	2.93068	down	NONHSAT145320	chr17	6919136	6922973	-
CUST_26729_PI429545406	0.000219	2.93045	down	NONHSAT145532	chr17	8222083	8222476	+
CUST_46233_PI429545399	0.00434105	2.92612	down	NONHSAT134851	chr9	130579427	130587543	-
CUST_59013_PI429545376	0.00245247	2.92611	up	TCONS_00028353	chr20	25225789	25227480	-
CUST_25331_PI429545406	0.00102879	2.92438	up	NONHSAT145270	chr17	6544304	6546387	+
CUST_16824_PI429545380	0.0255326	2.92379	up	FR193427	chr6	27839713	27839915	+
CUST_88837_PI429545388	0.0240675	2.92286	down	NONHSAT092402	chr3	140290547	140296239	+
CUST_27413_PI429545402	0.00242338	2.92226	down	NONHSAT026394	chr12	9392598	9395645	+
CUST_47404_PI429545406	0.00832074	2.92037	down	NONHSAT056771	chr17	81053925	81054996	+
CUST_59524_PI429545410	0.00288126	2.91982	down	NR_073154.1	chr1	228392175	228401365	-
CUST_9569_PI429545399	0.00318216	2.91957	down	NONHSAT125175	chr8	12580266	12583507	-
CUST_20368_PI429545402	0.00361271	2.91931	up	NONHSAG010037	chr11	129685745	129722856	+
CUST_81960_PI429545380	0.0333074	2.91881	up	ENST00000439412	chr2	61052267	61108449	-
CUST_82914_PI429545384	0.00771999	2.91795	up	NONHSAT139922	chr1	204336931	204347431	-
CUST_35233_PI429545410	0.0259573	2.91749	up	XR_246271.1
CUST_4679_PI429545388	0.0167938	2.91194	up	NONHSAT004432	chr1	91793925	91795070	+
CUST_18073_PI429545410	0.0290951	2.91147	down	XR_248795.1
CUST_71504_PI429545410	0.0173944	2.91067	down	NR_038264.1	chr3	64670545	64997143	+
CUST_79572_PI429545388	0.00422366	2.91048	up	NONHSAG035094	chr3	49929204	49933571	-
CUST_44691_PI429545410	0.016364	2.90969	down	XR_244279.1
CUST_15966_PI429545399	0.00841164	2.90945	down	NONHSAG049725	chr8	22418444	22426761	+
CUST_89190_PI429545384	0.0234263	2.90772	up	NONHSAT001434	chr1	22041616	22047639	-
CUST_40044_PI429545402	0.0427177	2.90639	down	NONHSAT030037	chr12	96107074	96133773	-
CUST_51527_PI429545376	0.0400921	2.90605	up	TCONS_00023478	chr15	79709124	79709673	+
CUST_43975_PI429545380	0.00188853	2.90555	down	FR276715	chr11	61722609	61724253	-
CUST_20378_PI429545402	0.00871674	2.9055	up	NONHSAT025105	chr11	129742483	129743712	-
CUST_72879_PI429545395	0.0104828	2.90437	up	NONHSAT114826	chr6	126579066	126579501	-
CUST_427_PI429545399	0.0402825	2.90384	up	NONHSAT122080	chr7	95107755	95125494	+
CUST_53973_PI429545388	0.00262719	2.90137	down	NONHSAT074210	chr2	128646486	128649826	+
CUST_7924_PI429545410	0.0238395	2.90093	up	NONHSAT084316	chr22	24348439	24348799	+
CUST_73158_PI429545395	0.00859225	2.90054	down	NONHSAT114883	chr6	129811827	129823817	+
CUST_26839_PI429545406	0.00426885	2.90052	down	NONHSAT145557	chr17	8424241	8424837	-
CUST_65694_PI429545410	7.15e-05	2.89962	up	NR_037927.1	chrX	153059903	153063967	+
CUST_74121_PI429545376	0.0142112	2.8994	down	TCONS_l2_00022724	chr5	710469	767576	-
CUST_84518_PI429545395	0.028185	2.89907	up	NONHSAT119335	chr7	17472875	17496748	-
CUST_74988_PI429545395	0.000389	2.89858	down	NONHSAT115363	chr6	144095304	144110501	+
CUST_47846_PI429545395	0.00296618	2.89841	up	NONHSAT105261	chr5	174905566	174936406	+
CUST_63277_PI429545380	0.00148352	2.89697	down	FR048855	chr12	1895855	1896069	+
CUST_83584_PI429545384	0.00113163	2.89548	down	NONHSAT010622	chr1	243828073	243977984	-
CUST_11857_PI429545384	0.0422401	2.89493	down	ENST00000522805	chr8	22752947	22755326	-
CUST_79993_PI429545395	0.0369774	2.89274	down	NONHSAT121328	chr7	69781901	69901163	+
CUST_92355_PI429545388	0.0345939	2.89226	up	NONHSAT093263	chr3	172520650	172523897	+
CUST_17054_PI429545380	0.00893162	2.89185	down	FR125888	chr4	20273607	20273807	+
CUST_48653_PI429545388	0.00212635	2.89151	up	NONHSAT072286	chr2	89434457	89434740	-
CUST_68542_PI429545376	0.0279347	2.89139	up	TCONS_l2_00014935	chr2	139658589	139659807	-
CUST_28621_PI429545380	6.91e-05	2.88885	down	FR219815	chr15	77401217	77401524	-
CUST_75515_PI429545388	4.04e-05	2.8887	down	NONHSAT088825	chr3	30691911	30713307	+
CUST_72837_PI429545380	0.00168235	2.88645	down	ENST00000602607	chr1	28100369	28100552	+
CUST_41080_PI429545406	0.000906	2.88411	up	NONHSAT055190	chr17	61225588	61232587	+
CUST_81584_PI429545410	0.0306648	2.88353	down	NR_026799.1
CUST_69634_PI429545388	0.0357399	2.88293	down	NONHSAT089035	chr3	37862292	37903214	-
CUST_27621_PI429545399	4.77e-05	2.88074	up	NONHSAT129067	chr8	128958804	128960969	-
CUST_17913_PI429545410	0.00212469	2.87717	down	XR_249631.1
CUST_75151_PI429545376	0.00167422	2.87536	up	TCONS_l2_00023087	chr5	126380877	126409276	-
CUST_55080_PI429545384	0.0168296	2.87464	down	ENST00000571595	chr17	1615545	1619635	-
CUST_77972_PI429545410	0.0180157	2.87395	up	NR_102264.1	chr10	70173820	70231878	-
CUST_72384_PI429545410	0.0281533	2.87274	down	NR_027121.1	chrX	50334642	50557044	-
CUST_36325_PI429545406	0.0284068	2.87011	up	NONHSAT053939	chr17	42402274	42403494	+
CUST_2090_PI429545406	0.0155686	2.86929	up	NONHSAT141981	chr16	31973408	31985682	+
CUST_73292_PI429545406	0.0320913	2.86915	down	NONHSAT066781	chr19	45976340	45978414	-
CUST_60149_PI429545406	0.0262354	2.86578	down	NONHSAG024440	chr19	2476120	2477124	+
CUST_91856_PI429545384	0.00179333	2.86568	down	NONHSAT002106	chr1	32042135	32050941	+
CUST_52203_PI429545388	0.0457679	2.86519	up	NONHSAT073724	chr2	113514351	113522195	-
CUST_47964_PI429545406	0.000719	2.86498	down	NONHSAG023301	chr18	8244055	8270445	+
CUST_96826_PI429545384	0.0415407	2.86489	up	NONHSAT003173	chr1	51312139	51312509	+
CUST_22037_PI429545388	0.000765	2.86469	down	NONHSAT009158	chr1	208061163	208070937	-
CUST_70256_PI429545402	9.4e-05	2.86212	down	NONHSAT037255	chr14	61923559	61924343	+
CUST_62977_PI429545380	0.010686	2.86181	down	FR110187	chr11	128588791	128588991	+
CUST_39682_PI429545410	0.0371571	2.86135	down	XR_242264.1
CUST_73944_PI429545410	0.016513	2.8605	down	NR_103485.1	chr5	54720669	54830906	-
CUST_94966_PI429545384	0.0023754	2.85804	down	NONHSAT002793	chr1	43772812	43774716	+
CUST_652_PI429545380	0.0133188	2.85745	down	TCONS_l2_00012648	chr19	52196592	52209106	+
CUST_80901_PI429545399	0.00928553	2.85691	up	NONHSAT015633	chr10	93426536	93427539	-
CUST_82894_PI429545384	0.0241754	2.85677	down	NONHSAG004011	chr1	204042281	204086286	+
CUST_2539_PI429545406	0.00376602	2.85527	down	NONHSAG019777	chr16	68025546	68034484	-
CUST_33726_PI429545402	0.02482	2.85362	up	NONHSAT028374	chr12	53129049	53129926	-
CUST_31341_PI429545388	0.00205551	2.85123	up	NONHSAT070900	chr2	60679711	60755670	-
CUST_19346_PI429545380	0.0371812	2.85067	up	FR351294	chr13	50975361	51102779	+
CUST_46257_PI429545395	0.0424505	2.85011	down	NONHSAT104806	chr5	158125648	158135017	-
CUST_77388_PI429545406	0.00433587	2.84798	down	NONHSAT067690	chr19	54024234	54026769	+
CUST_43617_PI429545399	0.00225597	2.84773	down	NONHSAT133924	chr9	111734954	111739700	-
CUST_74854_PI429545410	0.00133459	2.84759	down	NR_038392.1	chr10	73975757	73995618	+
CUST_40513_PI429545410	0.00146749	2.84681	down	XR_252496.1
CUST_60415_PI429545388	0.0107418	2.84635	down	NONHSAT076085	chr2	191307301	191334581	+
CUST_68059_PI429545395	0.000144	2.84465	down	NONHSAG044129	chr6	74225475	74231291	-
CUST_71296_PI429545402	0.0250247	2.84457	down	NONHSAT037520	chr14	69799238	69806340	+
CUST_73718_PI429545395	0.0198607	2.84379	down	NONHSAG044888	chr6	134490386	134498985	-
CUST_72226_PI429545384	0.00883225	2.84372	down	ENST00000561134
CUST_83564_PI429545410	0.00287748	2.84259	down	NR_052005.1	chr9	5450502	5470567	+
CUST_77346_PI429545395	0.0098723	2.84255	up	NONHSAT116067	chr6	167391322	167411574	-
CUST_63684_PI429545410	0.0122175	2.84186	down	NR_047512.2	chr11	6416353	6440341	-
CUST_78173_PI429545395	0.00056	2.84172	down	NONHSAT116284	chr6	170884681	170886025	-
CUST_64670_PI429545388	0.00647061	2.83949	up	NONHSAT077126	chr2	223368601	223369562	-
CUST_70730_PI429545380	0.0320106	2.83905	down	FR346852	chr15	25264181	25299063	+
CUST_25363_PI429545406	0.000945	2.83723	up	NONHSAT145273	chr17	6544785	6546440	+
CUST_5729_PI429545388	0.00103747	2.83543	up	NONHSAT004756	chr1	100163797	100164734	+
CUST_89477_PI429545388	0.00710775	2.83504	down	NONHSAT092555	chr3	146060782	146066267	-
CUST_41609_PI429545395	0.00386039	2.83429	down	NONHSAG041525	chr5	131818777	131826446	-
CUST_14777_PI429545399	0.00318116	2.83417	down	NONHSAT125178	chr8	12586682	12593135	-
CUST_42273_PI429545410	0.016673	2.83324	up	XR_250301.1
CUST_20781_PI429545395	0.0197942	2.83304	up	NONHSAT098829	chr4	154178530	154191681	+
CUST_86844_PI429545395	0.00499361	2.82761	up	NONHSAT119996	chr7	32852368	32878182	+
CUST_88760_PI429545384	0.0214518	2.82685	down	NONHSAT001339	chr1	20396787	20417321	+
CUST_6688_PI429545384	0.0387065	2.82608	down	ENST00000430770	chr6	150921970	150926986	+
CUST_45205_PI429545402	0.00552284	2.82478	down	NONHSAT031539	chr12	123348099	123348489	-
CUST_34433_PI429545410	0.0268121	2.82388	down	XR_245472.1
CUST_69493_PI429545399	0.0122221	2.82198	down	NONHSAG005048	chr10	3818188	3824243	-
CUST_46125_PI429545410	0.00871663	2.81974	up	XR_241082.1
CUST_4029_PI429545388	0.0388549	2.81896	down	NONHSAT004254	chr1	86048984	86049386	+
CUST_80904_PI429545402	0.00585479	2.81818	down	NONHSAT048510	chr15	92397254	92451989	+
CUST_52037_PI429545395	0.000337	2.81726	down	NONHSAT113979	chr6	90798679	91006461	-
CUST_6884_PI429545410	0.010502	2.81723	up	NONHSAT083735	chr22	22398015	22398340	+
CUST_33647_PI429545399	0.0238775	2.81665	down	NONHSAG051716	chr9	5457384	5465912	+
CUST_47895_PI429545410	0.00195887	2.81524	down	XR_245946.1
CUST_77218_PI429545406	0.00965767	2.81265	down	NONHSAT067654	chr19	53741849	53745056	-
CUST_62867_PI429545399	0.000156	2.81261	up	NONHSAT139103	chrX	153060130	153062958	+
CUST_48314_PI429545406	0.00120506	2.81228	down	NONHSAT058846	chr18	29621868	29648513	+
CUST_27763_PI429545388	0.0334493	2.81203	down	NONHSAT010621	chr1	243787967	243788358	-
CUST_76044_PI429545410	0.00396387	2.81073	down	NR_028287.1	chr15	90889762	90892679	-
CUST_34253_PI429545410	0.0363624	2.8095	up	XR_249913.1
CUST_92354_PI429545395	0.0130303	2.80871	up	NONHSAT121607	chr7	76091025	76109764	+
CUST_88187_PI429545410	0.019431	2.80818	down	NR_104302.1	chr15	56119116	56209329	-
CUST_21777_PI429545399	0.0131607	2.80693	down	NONHSAT127091	chr8	69146909	69149265	+
CUST_640_PI429545388	0.0416541	2.80604	up	NONHSAT003383	chr1	55074862	55075796	+
CUST_31059_PI429545406	0.018031	2.80414	up	NONHSAG021308	chr17	26904588	26910644	-
CUST_17403_PI429545388	0.00200954	2.8038	down	NONHSAT007750	chr1	175130162	175161911	-
CUST_67134_PI429545388	0.0129458	2.80311	down	NONHSAT077764	chr2	239496915	239497169	+
CUST_81849_PI429545402	0.024612	2.80224	down	NONHSAT041008	chr15	25304603	25367621	+
CUST_65962_PI429545402	0.0122332	2.80184	up	NONHSAT036152	chr14	29047213	29070760	+
CUST_82047_PI429545376	0.0204789	2.80134	down	TCONS_l2_00028736	chr9	40293021	40324812	+
CUST_21456_PI429545399	0.0334497	2.8013	down	NONHSAT127023	chr8	67351502	67356916	+
CUST_82423_PI429545402	0.000385	2.80075	down	NONHSAT041305	chr15	30024337	30025137	-
CUST_26829_PI429545406	0.00345908	2.79986	down	NONHSAT145556	chr17	8415786	8424218	-
CUST_84105_PI429545399	0.0406349	2.79921	down	NONHSAT016456	chr10	116199375	116200800	-
CUST_50367_PI429545376	0.00358857	2.79876	up	TCONS_00023846	chr15	20505565	20530156	+
CUST_46243_PI429545399	0.00637233	2.79646	down	NONHSAG053501	chr9	130579428	130587543	-
CUST_74798_PI429545395	0.034608	2.79421	down	NONHSAT115313	chr6	142726445	142729357	+
CUST_38717_PI429545384	0.00926437	2.79238	up	ENST00000548271
CUST_76414_PI429545380	0.0145058	2.79228	up	ENST00000564237	chr1	149816065	149820591	-
CUST_69234_PI429545388	0.0384632	2.79174	down	NONHSAT088008	chr3	12450372	12451924	+
CUST_39434_PI429545402	0.0308699	2.79097	up	NONHSAT029891	chr12	92860391	92877220	+
CUST_27631_PI429545399	0.00199422	2.79035	up	NONHSAT129079	chr8	129022627	129022857	-
CUST_77598_PI429545406	0.0264223	2.78995	up	NONHSAT067871	chr19	54665073	54667213	-
CUST_33966_PI429545402	0.0124411	2.78982	down	NONHSAT028411	chr12	53455495	53458096	+
CUST_85274_PI429545410	0.0141646	2.78859	down	NR_024040.1	chr8	19261671	19540261	-
CUST_48292_PI429545406	0.000998	2.78685	down	NONHSAT058845	chr18	29621785	29648452	+
CUST_68666_PI429545402	0.00656759	2.78675	up	NONHSAG014970	chr14	53109934	53130920	-
CUST_93042_PI429545406	0.0155677	2.78535	down	NONHSAT081257	chr21	17966730	17992201	+
CUST_70897_PI429545399	0.0196294	2.78508	down	NONHSAG005222	chr10	11072297	11072831	+
CUST_19713_PI429545376	0.0343401	2.7846	down	TCONS_00008664	chr4	176366444	176372576	-
CUST_83604_PI429545384	0.00131573	2.78413	down	NONHSAT010624	chr1	243858892	243981476	-
CUST_38737_PI429545384	0.00298376	2.78352	up	ENST00000553153
CUST_73584_PI429545410	0.00553386	2.78315	down	NR_040003.2	chr7	142982042	142985142	+
CUST_81393_PI429545388	0.00365507	2.78224	down	NONHSAT090112	chr3	58270923	58279385	+
CUST_64804_PI429545376	0.0377548	2.78138	up	TCONS_l2_00001386	chr1	95099371	95285834	-
CUST_29576_PI429545388	0.00970354	2.78116	down	NONHSAG030090	chr2	190744335	191064553	+
CUST_62854_PI429545399	8.75e-05	2.78077	up	NONHSAT139102	chrX	153060113	153063948	+
CUST_48304_PI429545406	0.00447279	2.77985	down	NONHSAG023649	chr18	29621786	29648513	+
CUST_38047_PI429545388	0.00436559	2.77914	up	NONHSAT069432	chr2	20402017	20423149	-
CUST_2634_PI429545395	0.02869	2.77862	down	NONHSAT097898	chr4	114294515	114302671	+
CUST_28230_PI429545395	0.0240715	2.7782	down	NONHSAT099935	chr5	841692	843861	-
CUST_90085_PI429545402	0.00137625	2.77643	down	NONHSAT047027	chr15	71341115	71342414	+
CUST_59655_PI429545410	0.0214114	2.77534	down	NR_104197.1	chr17	56597610	56609445	-
CUST_63124_PI429545410	0.0111732	2.7752	down	NR_023351.1	chr13	50486841	50510625	-
CUST_15983_PI429545395	0.00989929	2.775	down	NONHSAT097459	chr4	96083658	96088750	-
CUST_16504_PI429545402	0.00359967	2.77291	down	NONHSAT024173	chr11	111888297	111889945	+
CUST_51055_PI429545410	0.00209531	2.77285	up	XR_243273.1
CUST_35497_PI429545388	0.0211226	2.77256	down	NONHSAT068629	chr2	945328	949158	-
CUST_89841_PI429545395	0.00694585	2.77252	up	NONHSAT120892	chr7	62574012	62575183	-
CUST_62392_PI429545402	0.0340902	2.77171	down	NONHSAT037650	chr14	73006769	73029545	+
CUST_23928_PI429545402	0.0120011	2.77146	down	NONHSAT030499	chr12	107466712	107487291	-
CUST_36836_PI429545399	0.0497259	2.77146	up	NONHSAT130963	chr9	35661834	35662641	-
CUST_53073_PI429545399	0.000175	2.77024	up	NONHSAT136489	chrX	23685615	23697325	+
CUST_53935_PI429545410	0.000111	2.76999	down	XR_252338.1
CUST_24001_PI429545380	0.00470151	2.76597	up	FR339713	chr11	79254203	79254436	+
CUST_79292_PI429545388	0.00511047	2.76522	down	NONHSAG035062	chr3	49162244	49163154	-
CUST_82318_PI429545406	0.0223741	2.76468	up	NONHSAT078551	chr20	8002600	8004281	+
CUST_16225_PI429545406	6.24e-05	2.76448	down	NONHSAG019751	chr16	67576026	67576866	-
CUST_30501_PI429545395	0.00182511	2.76361	down	NONHSAT100607	chr5	16483105	16508795	-
CUST_43817_PI429545406	0.00587686	2.76084	down	NONHSAT055914	chr17	73587548	73588131	+
CUST_50565_PI429545410	0.0297324	2.75982	down	XR_244117.1
CUST_3424_PI429545395	0.0271032	2.75893	down	NONHSAT095788	chr4	23833329	23900941	-
CUST_90381_PI429545395	0.027625	2.75858	up	NONHSAG047800	chr7	64439557	64467121	-
CUST_78931_PI429545399	0.0124532	2.75753	up	NONHSAT014091	chr10	77036133	77036404	-
CUST_37973_PI429545410	0.0479537	2.75524	down	XR_246697.1
CUST_80154_PI429545402	0.00301833	2.75498	down	NONHSAG017317	chr15	71145717	71256278	+
CUST_84234_PI429545384	0.00593633	2.75392	up	NONHSAT000216	chr1	898931	899544	+
CUST_16253_PI429545410	0.0210866	2.75293	down	XR_243922.1
CUST_92038_PI429545376	0.0049469	2.75285	down	TCONS_l2_00010134	chr16	33726350	33736655	-
CUST_37596_PI429545399	0.0292154	2.75239	up	NONHSAT131242	chr9	41031935	41032439	+
CUST_3283_PI429545384	0.000963	2.75231	down	ENST00000446001	chr6	13486526	13487084	+
CUST_60952_PI429545402	0.0148746	2.75185	up	NONHSAG016109	chr14	106049139	107048964	+
CUST_96112_PI429545380	0.00511134	2.75164	down	ENST00000578387	chr4	184018170	184020352	-
CUST_24431_PI429545395	0.0273782	2.75095	down	NONHSAT105850	chr5	180336572	180375353	+
CUST_29927_PI429545402	0.00100835	2.74717	down	NONHSAT027446	chr12	27807318	27810056	+
CUST_67014_PI429545410	0.0208516	2.74633	down	NR_104424.1	chr6	105175967	105307794	-
CUST_52410_PI429545406	0.0201127	2.74612	up	NONHSAG023635	chr18	29122109	29136874	-
CUST_12733_PI429545399	0.0126803	2.74469	up	NONHSAG051117	chr8	120177273	120255888	+
CUST_50072_PI429545402	0.0188343	2.74354	up	NONHSAT032451	chr13	23708312	23708703	+
CUST_68590_PI429545384	0.0151292	2.74325	up	ENST00000588845	chr19	37988061	37997526	-
CUST_66487_PI429545399	0.00874329	2.74323	down	NONHSAT011397	chr10	11047258	11378670	+
CUST_66232_PI429545376	0.00758717	2.74121	up	TCONS_l2_00015910	chr2	111953742	112253382	-
CUST_71110_PI429545376	0.00562558	2.74039	down	TCONS_l2_00019717	chr3	197305083	197354754	-
CUST_42404_PI429545399	0.0392668	2.73982	down	NONHSAT133497	chr9	100092814	100112836	+
CUST_10141_PI429545395	0.000303	2.73967	up	NONHSAT095856	chr4	25834684	25864610	-
CUST_8659_PI429545384	0.0468467	2.73907	down	ENST00000435932	chr7	73473906	73476614	-
CUST_68744_PI429545406	0.0014791	2.73872	down	NONHSAG025558	chr19	35617605	35625532	-
CUST_23828_PI429545402	0.00688106	2.73856	down	NONHSAG012080	chr12	102090725	102120187	+
CUST_45291_PI429545395	0.0332608	2.73825	up	NONHSAG041935	chr5	149823794	149829319	-
CUST_84643_PI429545402	0.000229	2.73633	down	NONHSAG016679	chr15	42714156	42717979	-
CUST_70030_PI429545376	0.000613	2.73576	down	TCONS_l2_00019376	chr3	90255220	90257443	-
CUST_51598_PI429545402	0.00103885	2.73482	down	NONHSAT033124	chr13	33845564	33855427	+
CUST_16494_PI429545402	0.00571192	2.73409	down	NONHSAT024171	chr11	111847629	111859779	+
CUST_30269_PI429545388	0.00522651	2.7337	down	NONHSAG027227	chr2	24298887	24392507	+
CUST_70276_PI429545402	1.54e-05	2.72966	down	NONHSAT037258	chr14	62010079	62017690	+
CUST_17678_PI429545380	0.00776038	2.72666	down	FR399810	chr19	36245467	36246207	-
CUST_15437_PI429545399	0.00455201	2.72632	up	NONHSAG049663	chr8	18782043	18871970	-
CUST_16235_PI429545406	0.000654	2.72607	down	NONHSAT143141	chr16	67579439	67579908	+
CUST_48942_PI429545388	0.00924292	2.72594	up	NONHSAT072379	chr2	91968650	91970623	+
CUST_59800_PI429545384	0.000359	2.72543	down	ENST00000585921	chr17	59208065	59213325	-
CUST_47945_PI429545402	0.00487592	2.72461	down	NONHSAT033216	chr13	37453598	37494902	-
CUST_91256_PI429545402	0.00278772	2.72392	down	NONHSAT047305	chr15	75593982	75595005	-
CUST_55774_PI429545406	0.00564673	2.72284	down	NONHSAT059757	chr18	67510568	67515832	+
CUST_28367_PI429545410	0.0204481	2.72157	down	XR_171432.2
CUST_27381_PI429545380	0.00264654	2.72129	up	FR108880	chr6	26172302	26175512	+
CUST_55868_PI429545402	0.00300354	2.72058	down	NONHSAT034264	chr13	72440077	72440376	-
CUST_33724_PI429545376	0.000455	2.72007	up	TCONS_00015353	chr8	128867393	128944934	+
CUST_4371_PI429545406	0.00115475	2.71966	up	NONHSAT051994	chr16	1728256	1749429	+
CUST_86854_PI429545395	0.0113073	2.71865	up	NONHSAG047293	chr7	32852369	32878356	+
CUST_60815_PI429545388	0.013913	2.71745	down	NONHSAT076200	chr2	197702594	197707549	-
CUST_82519_PI429545388	0.0130011	2.71685	up	NONHSAT090469	chr3	72933384	72933830	+
CUST_37297_PI429545384	0.029063	2.71666	down	ENST00000524062	chr13	45915648	45965872	+
CUST_54537_PI429545402	0.00599081	2.71627	up	NONHSAT033891	chr13	51770016	51770217	+
CUST_50524_PI429545406	0.0142353	2.71416	down	NONHSAT057279	chr18	10677513	10681725	-
CUST_17483_PI429545410	0.00253336	2.71414	down	XR_243133.1
CUST_39179_PI429545376	0.00956465	2.7141	down	TCONS_00018436	chr10	10826417	10837007	-
CUST_600_PI429545406	0.0162644	2.71012	down	NONHSAT050868	chr15	99927815	99929274	+
CUST_52236_PI429545395	0.0234964	2.7094	down	NONHSAG044559	chr6	109179550	109197838	+
CUST_83123_PI429545388	0.00103748	2.70902	down	NONHSAT090718	chr3	93624883	93630001	-
CUST_37987_PI429545388	0.0375716	2.70897	down	NONHSAT069419	chr2	20194097	20197614	-
CUST_45875_PI429545410	0.0111756	2.70846	up	XR_248924.1
CUST_52907_PI429545395	0.017254	2.70811	down	NONHSAG045053	chr6	144263762	144385677	-
CUST_77974_PI429545402	0.0381448	2.70778	up	NONHSAT040475	chr14	106714359	106714821	-
CUST_12038_PI429545388	0.0154035	2.70704	up	NONHSAT006516	chr1	153352296	153353275	-
CUST_88907_PI429545388	0.0414835	2.70626	down	NONHSAG036233	chr3	140795802	140866302	+
CUST_25741_PI429545380	0.00266739	2.70565	up	FR185117	chr15	46590325	46590563	+
CUST_93605_PI429545380	0.00947616	2.70455	down	ENST00000440181	chr4	38614322	38666249	-
CUST_77418_PI429545406	0.027883	2.70328	down	NONHSAT067693	chr19	54041414	54080071	+
CUST_63637_PI429545380	0.0478352	2.70241	down	FR191861	chrX	68061632	68061910	+
CUST_11581_PI429545399	0.0061945	2.70143	down	NONHSAT127096	chr8	69445254	69699848	+
CUST_82067_PI429545376	0.0124687	2.69952	down	TCONS_l2_00028739	chr9	40293021	40324812	+
CUST_23121_PI429545395	0.0477732	2.69915	down	NONHSAG039503	chr4	185764450	185776905	-
CUST_30339_PI429545399	0.00999745	2.69765	up	NONHSAT129787	chr8	145741628	145743012	-
CUST_62115_PI429545388	3.47e-06	2.69756	down	NONHSAT076517	chr2	206481245	206482916	+
CUST_48615_PI429545410	0.00191635	2.69668	up	XR_245136.1
CUST_17307_PI429545399	0.00270057	2.69612	down	NONHSAT125784	chr8	28913454	28922296	+
CUST_60990_PI429545384	0.0119287	2.69591	down	ENST00000587434	chr17	76851560	76851926	+
CUST_4462_PI429545402	0.0047917	2.69588	up	NONHSAT021165	chr11	46332464	46334174	+
CUST_22656_PI429545376	0.00285155	2.69573	up	TCONS_00010375	chr5	72236630	72251181	-
CUST_22147_PI429545402	0.000627	2.6945	down	NONHSAG010683	chr12	23716250	23891440	-
CUST_66819_PI429545395	0.00777864	2.6923	down	NONHSAT113246	chr6	56506984	56507687	-
CUST_48603_PI429545388	0.0128777	2.69198	up	NONHSAG028469	chr2	89185415	89185688	+
CUST_37376_PI429545376	0.0239991	2.69106	down	TCONS_00017335	chrX	71000376	71004546	-
CUST_49554_PI429545406	0.00770978	2.69062	up	NONHSAT056924	chr18	2496500	2502469	-
CUST_78754_PI429545410	0.0273797	2.69038	up	NR_002224.2	chr14	106435817	106438358	-
CUST_54801_PI429545395	0.00695293	2.69036	up	NONHSAT106572	chr6	1967472	1967962	-
CUST_31691_PI429545380	0.0319252	2.69022	up	FR082486	chr1	156044320	156044634	+
CUST_26645_PI429545399	0.0199568	2.68851	up	NONHSAT128425	chr8	120221107	120255888	+
CUST_47463_PI429545399	0.0196164	2.68585	down	NONHSAT135174	chr9	133961211	133967430	+
CUST_36535_PI429545402	0.0180627	2.68404	up	NONHSAT029036	chr12	59307275	59313937	-
CUST_78743_PI429545410	0.00128419	2.68382	down	NR_036533.1	chr10	22724353	22726858	-
CUST_12593_PI429545410	0.00675584	2.68349	down	NONHSAT086940	chr22	42126280	42135631	+
CUST_52631_PI429545406	0.0219409	2.68319	down	NONHSAT058894	chr18	32462052	32471104	+
CUST_61544_PI429545410	0.00200182	2.68306	down	NR_103826.1	chr3	69024362	69063045	-
CUST_34871_PI429545395	0.0218801	2.68277	up	NONHSAT101806	chr5	66480349	66482125	-
CUST_30439_PI429545384	0.00204571	2.68229	down	ENST00000372173	chr12	8341081	8368631	+
CUST_10416_PI429545384	0.000523	2.68219	down	ENST00000475089	chr7	144008684	144052796	-
CUST_37944_PI429545410	0.0347569	2.6821	down	XR_253905.1
CUST_92596_PI429545402	0.000149	2.68085	down	NONHSAT047722	chr15	81291672	81293294	-
CUST_18765_PI429545388	0.0186272	2.68064	down	NONHSAT008440	chr1	186122957	186141250	+
CUST_33935_PI429545384	0.00145237	2.67858	down	ENST00000553165	chr12	79787452	79897142	-
CUST_29897_PI429545402	0.00183979	2.67584	down	NONHSAT027442	chr12	27677106	27737351	+
CUST_44595_PI429545410	0.00671011	2.67306	down	XR_252189.1
CUST_27743_PI429545402	0.00288047	2.67196	down	NONHSAT026872	chr12	10366027	10373124	+
CUST_24453_PI429545410	0.0212274	2.6719	down	XR_245233.1
CUST_36527_PI429545388	0.00411911	2.66888	down	NONHSAT069014	chr2	8822909	8824161	+
CUST_24838_PI429545402	0.00260637	2.6676	down	NONHSAT025413	chr12	1804995	1807210	-
CUST_70714_PI429545410	0.000158	2.66406	down	NR_028130.1	chr14	35179587	35184029	-
CUST_80114_PI429545410	0.00186578	2.6634	down	NR_027833.1	chr22	36536370	36556977	-
CUST_74358_PI429545395	0.0124206	2.66266	down	NONHSAT115190	chr6	138195997	138196881	+
CUST_45476_PI429545376	0.00796765	2.66166	up	TCONS_00020953	chr12	120718114	120720608	-
CUST_66216_PI429545402	0.0340568	2.66065	up	NONHSAT036243	chr14	31152250	31152804	-
CUST_18867_PI429545399	0.00053	2.65927	up	NONHSAT126235	chr8	41399322	41399928	+
CUST_94_PI429545402	6.94e-07	2.65823	down	NONHSAT017953	chr11	9834181	9851215	-
CUST_46085_PI429545380	0.0181104	2.65741	down	FR121248	chr15	65150310	65150539	+
CUST_16015_PI429545406	0.00279591	2.65642	down	NONHSAT143095	chr16	67220933	67224088	-
CUST_27343_PI429545410	0.0174073	2.65605	down	XR_246075.1
CUST_62660_PI429545388	0.00193562	2.65499	down	NONHSAT076665	chr2	210944528	210968919	-
CUST_93472_PI429545406	0.0188729	2.65341	down	NONHSAT081378	chr21	22836060	22841104	+
CUST_23147_PI429545388	0.026672	2.65332	down	NONHSAT009474	chr1	215791586	215795073	+
CUST_10121_PI429545395	0.00225666	2.6527	up	NONHSAT095853	chr4	25749685	25759474	-
CUST_63002_PI429545395	0.00860607	2.65184	up	NONHSAT108864	chr6	31968983	31969555	+
CUST_5680_PI429545410	0.0472737	2.6518	up	NONHSAT083300	chr22	18894293	18897902	+
CUST_57685_PI429545388	0.00472443	2.65009	up	NONHSAT075319	chr2	168820817	168869171	-
CUST_17447_PI429545395	0.0449443	2.64986	down	NONHSAT097818	chr4	111480263	111486213	+
CUST_16133_PI429545410	0.00247614	2.6475	down	XR_247177.1
CUST_1864_PI429545402	0.00896472	2.64704	down	NONHSAT018401	chr11	22835344	22849423	-
CUST_23851_PI429545395	0.0146138	2.64531	down	NONHSAG040468	chr5	58470176	59284459	-
CUST_34917_PI429545388	0.00536922	2.64502	down	NONHSAT077661	chr2	238680624	238688952	+
CUST_51563_PI429545380	0.00119574	2.64489	down	FR064441	chr4	40812043	40816007	-
CUST_75833_PI429545399	0.00104085	2.64181	down	NONHSAT013298	chr10	50363613	50375038	-
CUST_77714_PI429545402	0.0124293	2.64138	down	NONHSAG016102	chr14	105941112	105946507	+
CUST_37413_PI429545410	0.00176227	2.63985	down	XR_245708.1
CUST_79513_PI429545395	0.00163504	2.63897	down	NONHSAT120148	chr7	37468859	37488553	-
CUST_15987_PI429545399	0.0108511	2.63827	down	NONHSAT125488	chr8	22422778	22426761	+
CUST_87108_PI429545399	0.0170115	2.6378	down	NONHSAT024992	chr11	125827344	125830001	-
CUST_12748_PI429545388	0.00106416	2.63759	up	NONHSAT006662	chr1	154962688	154965587	+
CUST_32736_PI429545402	0.033924	2.63757	down	NONHSAT028134	chr12	50135353	50136271	+
CUST_84002_PI429545380	0.00766152	2.63514	down	ENST00000455707	chr2	120932461	120974120	-
CUST_84843_PI429545402	0.0461672	2.63455	down	NONHSAT042068	chr15	43661418	43668822	+
CUST_4381_PI429545406	0.00333664	2.63389	up	NONHSAG018270	chr16	1728257	1749429	+
CUST_71430_PI429545380	0.028196	2.63312	up	FR108237	chr3	48674711	48674935	+
CUST_25906_PI429545402	0.00385905	2.6327	down	NONHSAT026062	chr12	6502646	6504451	+
CUST_24549_PI429545406	0.0250678	2.63202	down	NONHSAG020574	chr17	4437043	4442330	+
CUST_11729_PI429545380	0.000298	2.63057	up	FR084403	chr16	23584024	23584257	+
CUST_68754_PI429545406	0.00695263	2.6295	down	NONHSAT065800	chr19	35622435	35625532	-
CUST_82069_PI429545388	0.00221636	2.62935	down	NONHSAT090333	chr3	69031887	69037010	-
CUST_75665_PI429545388	0.0334492	2.62904	up	NONHSAT088862	chr3	32023262	32030417	+
CUST_58068_PI429545402	0.00567938	2.62763	down	NONHSAG014034	chr13	99101128	99102024	+
CUST_53794_PI429545406	0.00296923	2.62682	down	NONHSAT059202	chr18	46386252	46388726	+
CUST_18264_PI429545402	0.00827588	2.62671	up	NONHSAT024575	chr11	118955575	118960449	+
CUST_75594_PI429545380	0.00222821	2.62638	down	ENST00000502356
CUST_27581_PI429545402	0.0113165	2.62504	down	NONHSAG010458	chr12	9907164	9913497	-
CUST_90351_PI429545395	0.0454136	2.62431	up	NONHSAT121057	chr7	64402520	64403304	-
CUST_79874_PI429545384	0.000556	2.62338	up	NONHSAG000835	chr1	28832455	28837404	+
CUST_90015_PI429545402	0.0099827	2.62288	down	NONHSAT047010	chr15	70970437	70972373	-
CUST_19921_PI429545395	0.0042363	2.62246	down	NONHSAT098586	chr4	144918491	144940455	-
CUST_6931_PI429545406	0.00198662	2.62218	up	NONHSAG018522	chr16	8891696	8900536	+
CUST_22238_PI429545402	0.0122362	2.622	up	NONHSAT027433	chr12	27521249	27530436	+
CUST_7070_PI429545399	0.00246919	2.62139	up	NONHSAT123876	chr7	143242278	143243828	-
CUST_69170_PI429545380	0.0258037	2.62073	down	FR231847	chr5	172565303	172565578	+
CUST_93231_PI429545395	0.0325749	2.6202	down	NONHSAT121806	chr7	86520510	86522251	-
CUST_28323_PI429545402	0.00218864	2.61964	down	NONHSAT027012	chr12	13044512	13066067	+
CUST_55828_PI429545395	0.0010653	2.6195	down	NONHSAG042718	chr6	2965323	2967412	-
CUST_10131_PI429545395	0.00134776	2.6187	up	NONHSAT095854	chr4	25769205	25778341	-
CUST_31069_PI429545406	0.032678	2.61846	up	NONHSAT052589	chr17	26905394	26907104	-
CUST_43597_PI429545399	0.0349435	2.61843	up	NONHSAT133921	chr9	111598612	111598877	+
CUST_22144_PI429545410	0.00181566	2.61817	down	XR_252376.1
CUST_53863_PI429545376	0.0207581	2.61673	up	TCONS_00025759	chr17	70416858	70588804	-
CUST_2184_PI429545402	0.0021368	2.61665	up	NONHSAT018484	chr11	27394546	27395547	-
CUST_34656_PI429545402	0.0258814	2.61561	down	NONHSAT028625	chr12	54795343	54796056	-
CUST_66494_PI429545388	0.0499908	2.61415	down	NONHSAT077553	chr2	235860678	235861834	+
CUST_18927_PI429545384	0.003507	2.61409	down	ENST00000604104	chr9	98268517	98269918	+
CUST_99_PI429545402	0.000311	2.61399	down	NONHSAT017955	chr11	10014558	10066153	-
CUST_18318_PI429545380	0.0271701	2.61394	up	FR208556	chr10	98320544	98320823	+
CUST_27783_PI429545410	0.000161	2.61373	up	XR_248645.1
CUST_65090_PI429545388	0.00159074	2.61251	down	NONHSAT077220	chr2	228566322	228582715	-
CUST_61934_PI429545406	0.0187564	2.61243	up	NONHSAT060846	chr19	7933630	7939326	-
CUST_2194_PI429545402	0.00283831	2.6124	up	NONHSAT018485	chr11	27398704	27400730	-
CUST_15997_PI429545399	0.00285352	2.61227	down	NONHSAT125490	chr8	22442366	22443213	+
CUST_78693_PI429545395	0.0317668	2.6121	up	NONHSAG049211	chr7	153086676	153093207	+
CUST_40972_PI429545380	0.0174788	2.61209	up	FR358010	chr6	1872818	1873018	+
CUST_63852_PI429545402	0.00223447	2.61015	down	NONHSAT035637	chr14	21488278	21489246	-
CUST_60912_PI429545406	0.015441	2.60923	up	NONHSAT060634	chr19	4660591	4668708	-
CUST_44163_PI429545388	0.00278752	2.60778	up	NONHSAT071079	chr2	64083042	64085105	+
CUST_49217_PI429545399	0.00155804	2.6051	down	NONHSAT135648	chr9	139889136	139890155	-
CUST_74920_PI429545376	0.0191464	2.60291	up	TCONS_l2_00023026	chr5	95169504	95188626	-
CUST_17634_PI429545402	0.00259202	2.60232	up	NONHSAT024453	chr11	118125789	118128375	-
CUST_24858_PI429545402	0.00216402	2.60231	down	NONHSAT025416	chr12	1889313	1890133	+
CUST_88518_PI429545399	0.0024706	2.60188	down	NONHSAT018961	chr11	43904130	43919250	+
CUST_78614_PI429545410	0.0246252	2.60169	down	NR_033947.1	chr3	45719656	45730374	-
CUST_81113_PI429545395	0.00560914	2.60105	down	NONHSAT123416	chr7	131195953	131242976	-
CUST_60835_PI429545388	0.0204499	2.59909	down	NONHSAT076202	chr2	197737683	197755581	-
CUST_79415_PI429545380	0.0024947	2.59866	down	ENST00000417120	chr1	243956507	243957702	-
CUST_21057_PI429545388	0.00363223	2.59626	up	NONHSAT008934	chr1	204218357	204226607	-
CUST_51404_PI429545406	0.0495198	2.59483	down	NONHSAT058495	chr18	14201136	14221408	+
CUST_6914_PI429545395	0.0450002	2.5946	up	NONHSAT094656	chr4	1063709	1064513	-
CUST_44158_PI429545402	0.00104759	2.59368	up	NONHSAT031100	chr12	120427956	120430522	+
CUST_12660_PI429545384	0.00114596	2.59355	down	ENST00000459965	chr8	38702384	38703957	-
CUST_1450_PI429545388	0.0441375	2.59332	down	NONHSAT003605	chr1	61872233	61928459	+
CUST_85912_PI429545406	0.00616538	2.59292	down	NONHSAT079595	chr20	35405845	35415173	+
CUST_29643_PI429545410	0.0483488	2.5927	down	XR_251831.1
CUST_4441_PI429545406	0.0257612	2.5924	up	NONHSAT052006	chr16	1821855	1822517	+
CUST_48167_PI429545384	0.0227732	2.59207	up	ENST00000553410	chr15	92076121	92078325	+
CUST_84528_PI429545395	0.0344489	2.59141	up	NONHSAT119338	chr7	17496287	17502953	-
CUST_38686_PI429545399	0.00404412	2.59109	down	NONHSAT131774	chr9	71866096	71869222	+
CUST_29969_PI429545399	0.0148117	2.59096	up	NONHSAG051545	chr8	145578304	145583559	+
CUST_71902_PI429545402	0.00451605	2.58918	up	NONHSAT037671	chr14	73425422	73426083	+
CUST_5969_PI429545388	0.0440397	2.58616	up	NONHSAT004801	chr1	101117502	101117823	+
CUST_28691_PI429545399	0.000326	2.58427	down	NONHSAT129404	chr8	142154012	142160988	+
CUST_52363_PI429545376	0.0120268	2.58248	down	TCONS_00024587	chr16	14103853	14109851	-
CUST_27743_PI429545388	0.000981	2.58229	down	NONHSAG004840	chr1	243664988	243666895	-
CUST_44178_PI429545402	0.00265348	2.58196	up	NONHSAT031102	chr12	120518484	120527831	+
CUST_81819_PI429545402	0.0101949	2.58144	down	NONHSAT040979	chr15	25238921	25239996	+
CUST_61310_PI429545384	0.000151	2.58137	up	ENST00000576784	chr17	79801041	79801834	+
CUST_73105_PI429545384	0.0221671	2.58114	down	ENST00000602892	chr21	17791648	17979471	+
CUST_984_PI429545402	0.00522687	2.5809	up	NONHSAT018187	chr11	16807839	16811404	-
CUST_31489_PI429545399	0.00270812	2.58039	down	NONHSAG052134	chr9	35912939	35914639	+
CUST_8174_PI429545410	0.00147028	2.57901	down	NONHSAT084388	chr22	25423157	25425294	-
CUST_68834_PI429545410	0.0120751	2.57693	down	NR_024554.2	chr10	62629197	62760736	-
CUST_7157_PI429545406	0.011449	2.57648	up	NONHSAT140481	chr16	9857031	9857663	-
CUST_60245_PI429545388	0.0225444	2.57616	down	NONHSAT076061	chr2	190593078	190611376	+
CUST_4382_PI429545402	0.0405798	2.57481	up	NONHSAT021149	chr11	45946004	45948103	+
CUST_41069_PI429545395	0.00164531	2.57435	up	NONHSAT103597	chr5	126073129	126073687	-
CUST_92657_PI429545376	0.0335335	2.57394	up	TCONS_l2_00011114	chr17	16721306	16725893	-
CUST_57845_PI429545410	0.0410606	2.57367	down	XR_242105.1
CUST_63138_PI429545406	0.00546638	2.57334	down	NONHSAT061116	chr19	11217031	11218191	+
CUST_14787_PI429545399	0.00278124	2.57039	down	NONHSAT125179	chr8	12595537	12613582	-
CUST_54688_PI429545399	0.0332245	2.56907	up	NONHSAT136909	chrX	48037166	48037459	-
CUST_81174_PI429545384	0.00305188	2.56622	up	NONHSAT004613	chr1	95144980	95244479	-
CUST_47275_PI429545380	0.0178155	2.5662	up	FR407487	chr16	9847270	9854556	-
CUST_39366_PI429545399	0.00962625	2.56613	down	NONHSAT131961	chr9	79256862	79260054	-
CUST_50674_PI429545384	0.0404182	2.56538	up	ENST00000568262	chr16	23579994	23581017	+
CUST_830_PI429545410	0.00899023	2.56507	up	NONHSAT081902	chr21	36377026	36384582	+
CUST_64182_PI429545395	0.0453312	2.56491	down	NONHSAT112243	chr6	36930765	36932443	+
CUST_81790_PI429545380	0.0226836	2.56476	down	ENST00000431130	chr2	54772505	54773814	-
CUST_36951_PI429545395	0.00622493	2.56431	down	NONHSAG040839	chr5	79348197	79379477	-
CUST_21233_PI429545410	0.0274525	2.56425	up	XR_248985.1
CUST_13983_PI429545410	0.00923946	2.56407	up	NONHSAT087326	chr22	46877225	46877657	-
CUST_58725_PI429545380	0.0483695	2.56397	down	FR331033	chrX	68060727	68061060	+
CUST_15933_PI429545410	0.00121005	2.56385	up	XR_246417.1
CUST_64052_PI429545395	0.00253353	2.56368	up	NONHSAT112195	chr6	35803204	35806618	-
CUST_80371_PI429545399	0.000895	2.56309	down	NONHSAG006448	chr10	89420114	89473067	+
CUST_52895_PI429545410	0.0154988	2.56137	up	XR_243771.1
CUST_68940_PI429545380	0.0375051	2.56046	up	FR025123	chr9	109893575	109893893	+
CUST_16674_PI429545380	0.0378534	2.56033	down	FR091441	chr12	66645118	66647711	+
CUST_34247_PI429545388	0.000929	2.55926	down	NONHSAT076456	chr2	203241049	203335065	+
CUST_20298_PI429545402	0.0448067	2.55919	up	NONHSAT025090	chr11	129169561	129172849	-
CUST_6372_PI429545402	0.00129308	2.55889	down	NONHSAT021545	chr11	59570201	59573350	+
CUST_27901_PI429545399	0.0133071	2.55887	up	NONHSAT129183	chr8	133133105	133138858	-
CUST_20027_PI429545388	0.0190913	2.55879	up	NONHSAT008714	chr1	200881086	200884856	+
CUST_89589_PI429545380	0.00116595	2.55739	down	ENST00000466225	chr3	64568827	64572897	+
CUST_94576_PI429545384	0.0377208	2.55648	up	NONHSAT002700	chr1	41944797	41950344	-
CUST_41030_PI429545406	0.0302273	2.55614	up	NONHSAT055179	chr17	60918461	60919006	+
CUST_13819_PI429545380	0.00912061	2.55589	up	FR268525	chr6	12295925	12314628	-
CUST_47056_PI429545395	0.0123569	2.55434	down	NONHSAT105043	chr5	169673240	169673861	-
CUST_33484_PI429545384	0.0157157	2.55396	down	ENST00000548687	chr12	70861865	70936820	+
CUST_66300_PI429545388	0.0390999	2.55308	up	NONHSAG030841	chr2	234750539	234754781	-
CUST_27131_PI429545395	0.019126	2.55148	up	NONHSAG041795	chr5	141704858	142051566	+
CUST_6542_PI429545402	0.0323659	2.55043	down	NONHSAT021572	chr11	60156508	60161450	+
CUST_33657_PI429545399	0.0200972	2.55016	down	NONHSAT130103	chr9	5462934	5465912	+
CUST_42588_PI429545410	0.00256061	2.54939	down	XR_250550.1
CUST_37222_PI429545380	0.0243345	2.54935	up	FR114242	chr5	170471670	170471952	+
CUST_81889_PI429545388	0.0031283	2.54771	down	NONHSAT090268	chr3	64848061	64849967	+
CUST_67386_PI429545402	0.000139	2.54621	up	NONHSAT036526	chr14	39680984	39681459	+
CUST_33021_PI429545395	0.0355817	2.54556	up	NONHSAT101366	chr5	49699089	49739082	-
CUST_64822_PI429545376	0.0412382	2.54531	up	TCONS_l2_00001394	chr1	95099371	95285834	-
CUST_81809_PI429545402	0.0224093	2.54393	down	NONHSAT040974	chr15	25230006	25233379	+
CUST_33976_PI429545402	0.0207656	2.54343	down	NONHSAG011216	chr12	53455496	53458096	+
CUST_47497_PI429545384	0.0118127	2.5432	up	ENST00000560973	chr15	81616779	81634051	+
CUST_40852_PI429545384	0.011848	2.54224	down	ENST00000556543	chr14	62004226	62012005	-
CUST_28993_PI429545384	0.00469546	2.54069	up	ENST00000531886	chr11	118914899	118916205	+
CUST_48624_PI429545406	0.00221414	2.53967	down	NONHSAT059184	chr18	45567404	45935663	-
CUST_93793_PI429545384	6.45e-05	2.53962	down	NONHSAT002551	chr1	39900156	39901679	+
CUST_4634_PI429545395	0.0181971	2.53948	up	NONHSAG038424	chr4	91234111	91389773	+
CUST_68294_PI429545410	0.0138549	2.5375	up	NR_103731.1	chr2	173420100	173490351	+
CUST_54558_PI429545399	0.0057378	2.53707	down	NONHSAT136886	chrX	47483611	47485979	-
CUST_5329_PI429545388	0.0324019	2.53658	up	NONHSAT004599	chr1	95082005	95099414	-
CUST_88538_PI429545399	0.043664	2.53584	down	NONHSAG008161	chr11	45168194	45256843	-
CUST_36275_PI429545402	0.0479174	2.5358	up	NONHSAT028950	chr12	58024939	58026462	-
CUST_2644_PI429545395	0.0261893	2.53533	down	NONHSAT097897	chr4	114294515	114302672	+
CUST_28163_PI429545410	0.00857985	2.53446	down	XR_171762.2
CUST_2609_PI429545380	0.0458116	2.53383	up	TCONS_l2_00018146	chr22	18957951	19018890	+
CUST_32591_PI429545395	0.00690386	2.53332	down	NONHSAT101227	chr5	42804770	42808507	-
CUST_31025_PI429545384	0.0243062	2.53314	up	ENST00000413794	chr12	22852793	23040977	+
CUST_6627_PI429545388	0.0135132	2.53229	down	NONHSAT004966	chr1	108152435	108231150	-
CUST_35374_PI429545376	0.0419542	2.53185	down	TCONS_00016069	chr9	94186603	94189429	+
CUST_11763_PI429545410	0.00139795	2.5312	down	NONHSAT086730	chr22	39130734	39151458	-
CUST_34337_PI429545388	0.00540561	2.53063	down	NONHSAT076669	chr2	211018906	211035318	-
CUST_2204_PI429545402	0.000919	2.53057	up	NONHSAT018486	chr11	27405814	27407079	-
CUST_41103_PI429545410	0.0108676	2.52964	down	XR_244215.1
CUST_78684_PI429545402	0.000427	2.52918	down	NONHSAT047430	chr15	77544763	77712446	-
CUST_82139_PI429545388	0.0321684	2.52875	down	NONHSAT090358	chr3	69355557	69370133	-
CUST_61550_PI429545384	0.0484154	2.52792	down	ENST00000580242	chr18	316740	317366	-
CUST_84552_PI429545380	0.0153769	2.52717	up	ENST00000596540	chr2	145425552	145929652	+
CUST_75534_PI429545388	0.000203	2.5265	down	NONHSAT088827	chr3	30737007	30740752	+
CUST_64934_PI429545410	0.0033019	2.5245	up	NR_073510.1	chr15	53049159	53073081	-
CUST_48827_PI429545384	0.00174586	2.5241	up	ENST00000558427	chr15	101390469	101400221	+
CUST_31241_PI429545388	0.0346198	2.52392	down	NONHSAT070806	chr2	56043829	56127965	-
CUST_37397_PI429545388	0.0408862	2.52391	down	NONHSAT069268	chr2	14775455	14775837	-
CUST_75732_PI429545406	0.0137499	2.52389	down	NONHSAT067326	chr19	50879713	50881412	+
CUST_74343_PI429545402	0.00533892	2.52344	down	NONHSAT039247	chr14	91113291	91123791	-
CUST_20798_PI429545402	0.0391055	2.52341	up	NONHSAT025220	chr11	133779077	133782013	-
CUST_73135_PI429545384	0.0144674	2.5229	down	ENST00000602280	chr21	17909663	17999716	+
CUST_39814_PI429545402	0.0149173	2.52272	down	NONHSAT029991	chr12	95003564	95009927	-
CUST_69946_PI429545402	0.0325078	2.52175	down	NONHSAT037189	chr14	60062693	60072820	-
CUST_60159_PI429545406	0.0292797	2.52089	down	NONHSAT060446	chr19	2476354	2477124	+
CUST_45344_PI429545406	0.0157089	2.51955	up	NONHSAT056288	chr17	76994310	77005875	-
CUST_25181_PI429545395	0.0263591	2.51944	down	NONHSAT101496	chr5	54737733	54830792	-
CUST_7160_PI429545399	0.0072331	2.51913	up	NONHSAT123941	chr7	144966606	144967477	+
CUST_63874_PI429545410	0.00138085	2.51867	down	NR_073504.1	chr17	42925269	42927848	+
CUST_38866_PI429545399	0.0233302	2.51818	down	NONHSAT131834	chr9	74345068	74345900	-
CUST_21069_PI429545406	0.0475036	2.51475	up	NONHSAG020384	chr16	90071281	90075480	-
CUST_63440_PI429545388	0.021531	2.51469	down	NONHSAT076869	chr2	218674436	218675027	-
CUST_30280_PI429545388	0.000751	2.5142	down	NONHSAT069566	chr2	24299751	24392507	+
CUST_48467_PI429545384	0.00248698	2.51274	down	ENST00000560800	chr15	96670598	96870250	-
CUST_17868_PI429545376	0.0133214	2.50991	down	TCONS_00007517	chr4	39135532	39137228	+
CUST_80871_PI429545399	0.00115839	2.50959	down	NONHSAT015626	chr10	93041764	93044015	+
CUST_48723_PI429545388	0.00660773	2.50945	up	NONHSAT072308	chr2	89609654	89609901	-
CUST_79397_PI429545380	0.0423263	2.50877	down	ENST00000453572	chr1	243866159	243904123	-
CUST_16215_PI429545406	0.00142336	2.50871	down	NONHSAT143138	chr16	67574027	67575480	+
CUST_14173_PI429545410	0.00653995	2.50831	down	NONHSAT087398	chr22	49930218	49932095	-
CUST_51878_PI429545402	0.00389625	2.50818	down	NONHSAG013226	chr13	36878588	36900760	-
CUST_8492_PI429545402	0.0271375	2.5078	up	NONHSAT022055	chr11	64812023	64812305	+
CUST_3272_PI429545402	0.000577	2.50772	down	NONHSAT018753	chr11	34492260	34493606	+
CUST_16917_PI429545399	0.0273397	2.50629	down	NONHSAT125692	chr8	27362563	27369617	+
CUST_64782_PI429545402	0.0115567	2.50621	up	NONHSAG014485	chr14	23754124	23755326	-
CUST_71892_PI429545402	0.00855146	2.50531	up	NONHSAG015393	chr14	73408617	73412737	+
CUST_92668_PI429545376	0.0493987	2.50372	up	TCONS_l2_00011623	chr17	16721306	16725893	-
CUST_32271_PI429545395	0.00948912	2.5021	down	NONHSAT101145	chr5	40681788	40685553	+
CUST_21401_PI429545395	0.00182743	2.50208	down	NONHSAT099018	chr4	159947290	159947679	+
CUST_36146_PI429545399	0.00726127	2.50183	up	NONHSAG052055	chr9	34084330	34096676	+
CUST_52755_PI429545410	0.0485872	2.50162	down	XR_241068.1
CUST_11756_PI429545395	0.0358687	2.50107	down	NONHSAT096337	chr4	49590788	49591546	+
CUST_52757_PI429545395	0.0160218	2.50077	down	NONHSAG044970	chr6	138892667	139013708	-
CUST_71128_PI429545395	0.00341031	2.50019	down	NONHSAT114381	chr6	109321141	109322675	-
CUST_20907_PI429545402	0.00279392	2.50001	up	NONHSAG010104	chr11	134123471	134130446	+
CUST_26655_PI429545399	0.00555643	2.49999	up	NONHSAG051118	chr8	120227351	120259088	-
CUST_10778_PI429545406	0.0400794	2.49951	up	NONHSAT141665	chr16	29899860	29909249	-
CUST_63158_PI429545406	0.00405609	2.49835	down	NONHSAT061119	chr19	11305228	11306905	-
CUST_86353_PI429545388	0.00347675	2.49565	down	NONHSAT091543	chr3	123411581	123412462	-
CUST_64108_PI429545406	0.047479	2.49546	down	NONHSAG024933	chr19	13945330	13947473	-
CUST_74394_PI429545410	0.0154778	2.49428	down	NR_038346.1	chr7	79082272	79100524	+
CUST_10227_PI429545406	0.00187115	2.49341	up	NONHSAT141480	chr16	28333039	28335170	+
CUST_62992_PI429545395	0.00847038	2.49307	up	NONHSAT108862	chr6	31964271	31964815	+
CUST_3407_PI429545388	0.00364635	2.49295	down	NONHSAT004064	chr1	78444915	78479198	+
CUST_3740_PI429545410	0.0370229	2.49153	up	NONHSAG033133	chr21	47871407	47878593	-
CUST_28250_PI429545395	0.0224811	2.49053	down	NONHSAT099937	chr5	843456	847738	-
CUST_62882_PI429545395	0.0487812	2.48971	up	NONHSAT108847	chr6	31860194	31860963	-
CUST_45383_PI429545399	0.0079779	2.4888	up	NONHSAT134663	chr9	126521498	126522054	+
CUST_15117_PI429545399	0.00349622	2.4876	down	NONHSAT125272	chr8	17155615	17159936	+
CUST_87838_PI429545399	0.00513925	2.48701	down	NONHSAT018140	chr11	14810484	14840752	+
CUST_74551_PI429545376	0.0138126	2.48627	down	TCONS_l2_00022885	chr5	44742519	44808883	-
CUST_92636_PI429545402	0.0160454	2.48604	up	NONHSAG017628	chr15	81616718	81654378	+
CUST_71637_PI429545399	0.0169447	2.48445	up	NONHSAT011569	chr10	15135261	15135610	-
CUST_85113_PI429545388	0.015119	2.48441	down	NONHSAT091248	chr3	113557746	113619982	+
CUST_69644_PI429545410	0.00135774	2.48406	up	NR_045204.1	chr11	125495030	125527042	+
CUST_28171_PI429545406	0.0487668	2.48282	down	NONHSAT145902	chr17	16229798	16250988	+
CUST_2359_PI429545380	0.00721108	2.48228	down	TCONS_l2_00017857	chr22	16915158	16940793	-
CUST_75077_PI429545399	0.0175571	2.48163	down	NONHSAT013051	chr10	45466428	45474238	-
CUST_9637_PI429545406	0.000966	2.48132	up	NONHSAG018900	chr16	23575781	23582179	+
CUST_80594_PI429545410	0.0205707	2.48061	up	NR_045602.1	chr2	31133330	31361592	-
CUST_21477_PI429545399	0.00349086	2.47943	down	NONHSAT127025	chr8	67372237	67425842	+
CUST_1767_PI429545399	0.00616471	2.47877	up	NONHSAT122432	chr7	100609339	100610899	+
CUST_85092_PI429545406	0.000993	2.4778	down	NONHSAT079382	chr20	31775196	31776098	+
CUST_7242_PI429545402	0.00145364	2.47663	down	NONHSAT021751	chr11	62283387	62298608	+
CUST_91213_PI429545380	0.0109801	2.47638	down	ENST00000460407	chr3	152557179	152559228	+
CUST_90065_PI429545402	0.00790272	2.47612	down	NONHSAT047024	chr15	71194872	71256250	+
CUST_34666_PI429545402	0.030724	2.47579	down	NONHSAG011295	chr12	54797416	54798413	-
CUST_54525_PI429545410	0.0214347	2.47527	up	XR_253226.1
CUST_4634_PI429545384	0.00106963	2.47422	down	ENST00000586030	chr6	72004879	72037766	-
CUST_75733_PI429545395	0.00979537	2.47285	down	NONHSAT115586	chr6	152473199	152476530	-
CUST_74865_PI429545388	0.0471987	2.46976	down	NONHSAT088642	chr3	21462870	21472616	-
CUST_44037_PI429545406	0.0456931	2.46883	down	NONHSAT055952	chr17	73836835	73837237	-
CUST_34971_PI429545395	0.0151146	2.4688	down	NONHSAT101836	chr5	67595895	67597636	-
CUST_71644_PI429545410	0.0472702	2.46863	down	NR_030691.1	chr11	69931515	70035652	+
CUST_52995_PI429545410	0.00826107	2.46843	up	XR_172496.2
CUST_68234_PI429545406	0.00345861	2.46744	down	NONHSAT064271	chr19	34304715	34305081	+
CUST_69483_PI429545399	0.0165188	2.46705	down	NONHSAT011054	chr10	3818187	3822409	-
CUST_53362_PI429545410	0.000127	2.46678	down	XR_241296.1
CUST_63407_PI429545399	0.0193721	2.46677	up	NONHSAT139211	chrX	154001418	154003589	+
CUST_14708_PI429545388	0.0291855	2.46626	up	NONHSAT007075	chr1	160720212	160724611	+
CUST_65649_PI429545384	0.0291834	2.46552	up	ENST00000591657	chr19	4838344	4838919	+
CUST_63154_PI429545384	0.000254	2.46489	down	ENST00000583184	chr18	29598792	29691742	+
CUST_17757_PI429545395	0.020282	2.46394	down	NONHSAT097895	chr4	114257499	114262974	+
CUST_60264_PI429545388	0.0154433	2.46388	down	NONHSAT076062	chr2	190603284	190617866	+
CUST_71644_PI429545376	0.0494934	2.46367	up	TCONS_l2_00021700	chr4	129213905	129440563	+
CUST_51890_PI429545402	0.00366793	2.46345	down	NONHSAT033198	chr13	36878593	36900760	-
CUST_73116_PI429545384	0.026949	2.4633	down	ENST00000602620	chr21	17792775	17979457	+
CUST_75143_PI429545402	0.00212013	2.46313	down	NONHSAT039447	chr14	95884047	95918722	+
CUST_10587_PI429545399	0.0220734	2.46301	down	NONHSAG049671	chr8	19363391	19614728	-
CUST_36525_PI429545402	0.0111921	2.46297	up	NONHSAT029035	chr12	59279661	59280817	-
CUST_43532_PI429545384	0.0449388	2.46221	up	ENST00000497872	chr14	106170298	106170939	-
CUST_1990_PI429545388	0.0109641	2.46217	down	NONHSAT003705	chr1	64645310	64647181	+
CUST_10344_PI429545384	0.00012	2.46123	down	ENST00000476560	chr7	143948357	144052231	-
CUST_87788_PI429545376	0.0236097	2.45928	down	TCONS_l2_00006121	chr12	9546890	9560098	-
CUST_54358_PI429545399	0.030823	2.45801	up	NONHSAT136847	chrX	46506028	46506765	-
CUST_78773_PI429545376	0.01004	2.45746	up	TCONS_l2_00025915	chr7	63093060	63096994	+
CUST_22669_PI429545406	0.0415611	2.45715	down	NONHSAT055074	chr17	58191153	58198048	-
CUST_25683_PI429545406	0.0150183	2.45583	down	NONHSAT145328	chr17	6926385	6927949	+
CUST_23037_PI429545399	0.0345208	2.45482	down	NONHSAT127477	chr8	82726879	82736085	-
CUST_72074_PI429545376	0.00737846	2.4542	down	TCONS_l2_00021051	chr4	9036243	9154859	-
CUST_86818_PI429545399	0.002681	2.45406	up	NONHSAT017137	chr10	135076506	135077369	-
CUST_66574_PI429545410	0.000671	2.45343	down	NR_047585.1	chr2	110300373	110371783	-
CUST_92409_PI429545406	0.00868553	2.45316	up	NONHSAG032896	chr21	42597403	42613830	+
CUST_82104_PI429545384	0.0260489	2.45287	down	NONHSAG003189	chr1	159770301	159779069	+
CUST_21598_PI429545402	0.0015951	2.45078	down	NONHSAG010169	chr12	1797740	1887081	+
CUST_67994_PI429545410	0.0101263	2.45005	up	NR_033660.1	chr15	75287875	75313836	+
CUST_23137_PI429545384	0.00403963	2.44896	down	ENST00000457948	chr10	121094006	121095694	-
CUST_66993_PI429545384	0.01163	2.44776	down	ENST00000596186
CUST_72658_PI429545388	0.0287526	2.44709	down	NONHSAT087647	chr3	5018473	5020327	-
CUST_82764_PI429545384	0.000834	2.44681	down	NONHSAG003929	chr1	201453368	201476251	-
CUST_70040_PI429545376	0.00192349	2.44662	down	TCONS_l2_00019377	chr3	90263033	90264881	-
CUST_60825_PI429545388	0.0119128	2.44435	down	NONHSAG030160	chr2	197737350	197755581	-
CUST_28201_PI429545399	0.013182	2.44369	up	NONHSAT129235	chr8	134500324	134501876	-
CUST_68326_PI429545402	0.00369192	2.44296	down	NONHSAG014912	chr14	50807756	50830694	-
CUST_28231_PI429545406	0.00946933	2.4429	down	NONHSAG020955	chr17	16330788	16335583	+
CUST_17954_PI429545402	0.0125458	2.44242	down	NONHSAT024500	chr11	118483867	118485909	+
CUST_54405_PI429545410	0.00174492	2.44225	down	XR_246288.1
CUST_69280_PI429545380	0.0214634	2.44223	down	FR105290	chr12	54789651	54790012	+
CUST_800_PI429545410	0.00739955	2.44159	up	NONHSAT081892	chr21	36195760	36198703	-
CUST_12839_PI429545380	0.0189967	2.44016	down	FR257747	chr5	57749863	57750155	+
[truncated: 1,046 more rows]
