# Supplementary material for: Genome-wide analyses of long noncoding RNA expression profiles in lung adenocarcinoma
Source: Sci Rep. 2017 Nov 10;7:15331. doi: 10.1038/s41598-017-15712-y (PMC5681506; doi:10.1038/s41598-017-15712-y)
Supplement: Supplementary file 3 — Dataset 2 [file 41598_2017_15712_MOESM3_ESM.xls]

## Sheet: Table2 mRNA
ProbeName	p	FC (abs)	Regulation	Target ID	Chr	Start	End	Strand	GenbankAccession
A_33_P3396008	0.000215	120.84	down	AGER	chr6	32151757	32151698	-	NM_001206954
A_23_P145841	0.00457928	85.2562	down	SOSTDC1	chr7	16502052	16501993	-	NM_015464
A_23_P95213	0.0229847	62.6049	down	SFTPC	chr8	22021933	22021992	+	NM_003018
A_23_P93360	0.000115	61.3968	down	AGER	chr6	32148875	32148816	-	NM_001136
A_23_P152995	0.000572	61.1611	down	SLC6A4	chr17	28525002	28524943	-	NM_001045
A_32_P182812	0.00107747	55.326	down	SLC6A4	chr17	28521936	28521877	-	BX100997
A_23_P115246	0.00188996	53.751	down	FCN3	chr1	27695885	27695826	-	NM_003665
A_33_P3240752	0.00474857	51.0084	down	CLDN18	chr3	137752337	137752396	+	NM_016369
A_23_P84860	0.000148	46.3692	down	FAM107A	chr3	58550152	58550093	-	NM_007177
A_24_P271696	0.00518376	42.4567	up	XAGE1A	chrX	52241141	52241200	+	NM_001097592
A_23_P4096	0.00103642	42.3034	down	CA4	chr17	58235472	58235686	+	NM_000717
A_32_P216520	0.000167	41.763	down	WIF1	chr12	65444791	65444732	-	NM_007191
A_24_P43810	0.0016472	37.781	up	FAM83A	chr8	124206338	124219405	+	NM_207006
A_23_P333683	0.000383	37.4065	down	IGSF10	chr3	151154932	151154873	-	NM_178822
A_23_P45185	0.000573	35.2933	down	FIGF	chrX	15363842	15363783	-	NM_004469
A_23_P501754	0.00214052	34.932	down	CSF3	chr17	38173710	38173769	+	NM_000759
A_23_P311895	0.00029	34.0212	down	CLIC5	chr6	45866699	45866640	-	NM_016929
A_32_P741851	0.00146123	33.8843	up	GLB1L3	chr11	134184325	134188573	+	NM_001080407
A_23_P15450	0.000573	32.6725	down	TMEM100	chr17	53797818	53797759	-	NM_018286
A_32_P471485	8.03e-05	28.272	down	RTKN2	chr10	63998464	63998405	-	BC025765
A_33_P3423874	0.00348862	28.1094	down	MYZAP	chr15	57977472	57977531	+	NM_001018100
A_23_P416774	0.000275	27.6054	down	CLIC5	chr6	45869697	45869638	-	NM_016929
A_24_P53778	0.00162775	24.6268	down	ITLN2	chr1	160915027	160914968	-	NM_080878
A_23_P7313	0.00078	24.4654	up	SPP1	chr4	88903920	88903979	+	NM_001040058
A_23_P100642	0.00052	24.019	down	PNMT	chr17	37826574	37826633	+	NM_002686
A_23_P429998	0.00814536	23.6983	down	FOSB	chr19	45978205	45978264	+	NM_006732
A_33_P3310189	1.01e-05	23.4093	down	ADRB1	chr10	115806608	115806667	+	NM_000684
A_33_P3347291	0.000377	23.3043	down	INMT	chr7	30797158	30797217	+	NM_001199219
A_23_P203558	0.00112862	23.0687	down	HBB	chr11	5246777	5246718	-	NM_000518
A_33_P3248394	0.00051	22.9554	down	INMT	chr7	30795402	30795461	+	NM_001199219
A_23_P55544	0.000163	22.6061	down	CCBE1	chr18	57102090	57102031	-	NM_133459
A_23_P118615	0.00142896	21.4844	down	ABCA8	chr17	66865909	66865850	-	NM_007168
A_23_P374695	0.000114	21.008	down	TEK	chr9	27230070	27230129	+	NM_000459
A_24_P213478	0.000207	20.9757	down	SEMA6A	chr5	115779849	115779790	-	NM_020796
A_23_P72668	0.000119	20.9149	down	SDPR	chr2	192700161	192700102	-	NM_004657
A_23_P111583	0.000535	20.8192	down	CD36	chr7	80302711	80303343	+	NM_001001547
A_23_P303072	0.000121	20.6374	down	GRIA1	chr5	153191039	153191098	+	NM_000827
A_23_P161218	0.0105993	20.4606	down	ANKRD1	chr10	92672621	92672562	-	NM_014391
A_33_P3308347	7.78e-05	20.3512	down	ADAMTS8	chr11	130274879	130274820	-	NM_007037
A_24_P10214	0.00074	19.819	down	STXBP6	chr14	25326267	25325283	-	NM_014178
A_23_P129144	0.005261	19.1545	down	MYZAP	chr15	57931691	57953654	+	NM_001018100
A_23_P81280	0.000216	18.934	down	BTNL9	chr5	180477327	180480216	+	NM_152547
A_24_P260101	0.0071367	18.9086	down	MME	chr3	154900750	154900809	+	NM_007289
A_33_P3395688	0.00514392	18.5684	down	MYZAP	chr15	57967187	57967246	+	NM_001018100
A_33_P3289121	0.00242102	18.2836	down	C2orf40	chr2	106694463	106694522	+	NM_032411
A_23_P77493	0.0129499	17.9405	up	TUBB3	chr16	90002437	90002496	+	NM_006086
A_32_P224525	0.000233	17.5373	down	COL6A6	chr3	130395765	130395824	+	NM_001102608
A_24_P41850	1.13e-05	17.4387	down	MASP1	chr3	186969451	186968088	-	NM_001031849
A_23_P8820	9.14e-06	17.4316	down	FABP4	chr8	82395437	82395378	-	NM_001442
A_33_P3275702	0.000153	17.403	down	FMO2	chr1	171179951	171180010	+	NM_001460
A_24_P75190	0.0012494	17.2675	down	HBD	chr11	5255317	5255258	-	NM_000519
A_23_P423237	1.05e-06	17.2548	down	SGCG	chr13	23898815	23898874	+	NM_000231
A_33_P3344911	0.00133817	17.1225	down	PTPRQ	chr12	81066965	81067024	+	NM_001145026
A_33_P3411980	0.00270381	16.5627	down	ABI3BP	chr3	100535562	100535503	-	AL833204
A_33_P3319486	0.00717832	16.4945	down		chr7	80305172	80305231	+
A_23_P156890	6.28e-05	16.2038	down	TCF21	chr6	134210941	134212865	+	NM_003206
A_19_P00318593	1.02e-05	16.1202	down	Q9B8G3	chr5	67100931	67100990	+
A_33_P3258362	0.000965	16.1101	down	HBA2	chr16	223555	223614	+	NM_000517
A_23_P360079	2.55e-05	16.0229	down	NCKAP5	chr2	133483287	133483228	-	NM_207363
A_24_P105933	0.00994414	15.9995	down	VIPR1	chr3	42578746	42578805	+	NM_004624
A_24_P202522	0.0194104	15.9352	down	AQP4	chr18	24433179	24433120	-	NM_001650
A_23_P349566	0.00330921	15.9083	down	CCDC85A	chr2	56612805	56612864	+	NM_001080433
A_23_P157914	0.00121912	15.7753	down	MAMDC2	chr9	72833499	72840711	+	NM_153267
A_33_P3252781	0.00253031	15.6884	down	PLAC9	chr10	81901875	81901934	+	NM_001012973
A_23_P166616	0.000295	15.6362	down	AGTR1	chr3	148460067	148460126	+	NM_031850
A_33_P3392187	0.00311598	15.5731	down	CCDC85A	chr2	56612642	56612701	+	NM_001080433
A_23_P53390	0.00051	15.4232	down	PTPRB	chr12	70925829	70918327	-	NM_002837
A_24_P390909	0.00142945	15.4053	down	PRX	chr19	40904712	40904653	-	NM_181882
A_23_P306987	0.000523	15.235	down	SOX7	chr8	10582106	10582047	-	NM_031439
A_33_P3369401	0.0189098	14.9389	up	CYP24A1	chr20	52773988	52773929	-	NM_000782
A_33_P3296846	0.00566396	14.66	up	TMPRSS4	chr11	117988109	117988168	+	NM_019894
A_24_P49267	0.00099	14.5911	up		chr7	99583420	99583479	+
A_33_P3320197	0.00112648	14.4779	down	FAM150B	chr2	280028	279969	-	NM_001002919
A_24_P231104	0.000623	14.457	down	LEPR	chr1	66100649	66100708	+	NM_001003679
A_24_P291658	0.000166	14.454	down	ADH1A	chr4	100200647	100200588	-	NM_000667
A_23_P39605	0.000593	14.291	down	SULT1C4	chr2	109004000	109004059	+	NM_006588
A_32_P465742	0.000161	14.1659	down	PIP5K1B	chr9	71623670	71623729	+	NM_003558
A_33_P3271930	0.00203056	14.1372	up	PYCR1	chr17	79893301	79893242	-	NM_153824
A_23_P166823	0.00118886	14.0941	down	TNNC1	chr3	52485873	52485814	-	NM_003280
A_33_P3241269	0.000594	14.0663	down	CES1	chr16	55836823	55836764	-	NM_001025195
A_23_P126706	0.000152	14.0118	down	ANGPTL1	chr1	178820318	178820259	-	NM_004673
A_23_P75529	0.000235	13.9962	down	PKNOX2	chr11	125302956	125303015	+	NM_022062
A_23_P32577	0.000173	13.9621	down	DACH1	chr13	72012434	72012375	-	NM_080759
A_33_P3285540	0.0033314	13.9021	down	CLDN5	chr22	19510887	19510828	-	NM_001130861
A_24_P561341	0.00115639	13.5328	down	FAM150B	chr2	279994	279935	-	NM_001002919
A_23_P102331	0.000877	13.4578	down	SCN7A	chr2	167260754	167260695	-	NM_002976
A_24_P13041	7.67e-05	13.3041	down	RTKN2	chr10	63953284	63953225	-	NM_145307
A_23_P218369	0.0171778	13.3002	down	CCL14	chr17	34310865	34310806	-	NM_032963
A_33_P3283824	0.00242493	13.127	down	SLC39A8	chr4	103172475	103172416	-	NM_001135147
A_21_P0013344	0.00116741	13.0441	up	AZGP1	chr7	99569439	99569380	-	NM_001185
A_33_P3364571	0.00054	12.9781	down	TNXB	chr6	32017107	32017048	-	NM_019105
A_24_P142305	0.00148684	12.9442	down	HBA2	chr16	222889	222948	+	NM_000517
A_33_P3312466	0.00118819	12.9287	down	BTNL9	chr5	180488371	180488430	+	NM_152547
A_33_P3234202	0.0017346	12.9283	down	DNASE1L3	chr3	58178414	58178355	-	NM_004944
A_33_P3408743	0.000376	12.6307	down	SLC16A12	chr10	91198421	91198362	-	NM_213606
A_24_P942969	0.00165055	12.5123	up	FUT2	chr19	49208861	49208920	+	NM_000511
A_23_P402670	0.00416395	12.3952	up	CD1A	chr1	158227237	158227296	+	NM_001763
A_24_P307135	0.000191	12.3888	down	TNXB	chr6	32025908	32025849	-	NM_019105
A_33_P3230161	0.000188	12.2266	down	GRIA2	chr4	158282724	158282783	+	NM_000826
A_23_P94103	0.00817415	12.1703	down	SCARA5	chr8	27727934	27727875	-	NM_173833
A_23_P150457	0.00179661	12.1656	down	LYVE1	chr11	10580104	10580045	-	NM_006691
A_23_P119562	4.01e-05	12.129	down	CFD	chr19	863247	863306	+	NM_001928
A_23_P308974	0.000745	12.1068	down	ADAMTSL3	chr15	84708037	84708096	+	NM_207517
A_23_P210210	0.00114051	12.08	down	EPAS1	chr2	46613666	46613725	+	NM_001430
A_23_P426305	3.82e-05	12.0557	down	AOC3	chr17	41009891	41009950	+	NM_003734
A_33_P3403963	0.000139	12.0441	down	ST8SIA6	chr10	17363249	17363190	-	NM_001004470
A_33_P3290714	0.00224211	11.8903	up	HS6ST2	chrX	131762312	131762253	-	NM_001077188
A_23_P429950	0.000232	11.8091	down	KAL1	chrX	8497292	8497233	-	NM_000216
A_23_P164057	0.000728	11.7812	down	MFAP4	chr17	19286872	19286813	-	NM_002404
A_33_P3326634	0.000508	11.777	down	GPC3	chrX	132730535	132730476	-	NM_001164617
A_23_P91414	0.000318	11.6053	down	C20orf160	chr20	30619596	30619655	+	NM_080625
A_23_P7412	0.00100328	11.5306	down	BTNL8	chr5	180377772	180377831	+	NM_001040462
A_23_P373464	4.17e-05	11.5057	down	AFF3	chr2	100163726	100163700	-	NM_002285
A_23_P112859	0.00473466	11.2616	up	CST1	chr20	23731379	23731320	-	NM_001898
A_24_P244706	0.000695	11.2592	down	SSTR1	chr14	38681974	38682033	+	NM_001049
A_23_P137697	0.00902093	11.2326	down	SELP	chr1	169558394	169558335	-	NM_003005
A_19_P00316241	6.42e-05	11.2226	down	Q9B8G3	chr5	67100676	67100735	+
A_33_P3342305	0.000455	11.2151	down	ABCA8	chr17	66920902	66920843	-	NM_007168
A_24_P245838	7.79e-05	11.1886	down	MGAT3	chr22	39888092	39888151	+	NM_002409
A_23_P127891	7.91e-05	11.0057	down	BDNF	chr11	27679959	27679900	-	NM_170735
A_33_P3303717	0.0002	10.9966	down	ACADL	chr2	211052889	211052830	-	NM_001608
A_33_P3296587	0.0122444	10.9712	up	CP	chr3	148890708	148890649	-	NM_000096
A_21_P0011496	0.00052	10.9338	down	CES1	chr16	55840252	55837463	-	NM_001025195
A_23_P200780	0.000237	10.8746	down	TGFBR3	chr1	92148947	92148888	-	NM_003243
A_23_P26457	0.00171196	10.8284	down	HBA2	chr16	223560	223619	+	NM_000517
A_33_P3214948	5.75e-05	10.7072	down	SPOCK2	chr10	73818885	73818826	-	NM_014767
A_24_P945113	0.00325858	10.7034	down	ACVRL1	chr12	52317034	52317093	+	NM_000020
A_33_P3389704	0.000998	10.6465	down	CES1	chr16	55860139	55860080	-	NM_001266
A_23_P164436	2.65e-05	10.617	down	ASPA	chr17	3402456	3402515	+	NM_000049
A_24_P305050	0.00206089	10.5749	down	CD300LG	chr17	41940197	41940256	+	NM_145273
A_24_P243749	1.29e-05	10.4697	down	PDK4	chr7	95213366	95213307	-	NM_002612
A_33_P3366221	0.000397	10.4504	down	NTNG1	chr1	107867420	107867479	+	NM_014917
A_23_P51126	0.000603	10.4351	down	IL1RL1	chr2	102959759	102959818	+	NM_016232
A_33_P3420380	0.000483	10.4265	down	ITIH5	chr10	7618659	7618600	-	NM_001001851
A_23_P71270	0.000917	10.3434	up	AZGP1	chr7	99564778	99564719	-	NM_001185
A_33_P3302260	0.00726654	10.3414	down	C11orf9	chr11	61545872	61545931	+	NM_013279
A_23_P121545	0.000136	10.3345	down	GPM6A	chr4	176554554	176554495	-	NM_201591
A_23_P96383	0.00938912	10.2684	down	SRPX	chrX	38008772	38008713	-	NM_006307
A_23_P111860	5.37e-07	10.2661	down	RADIL	chr7	4838849	4838790	-	NM_018059
A_23_P69497	9.07e-06	10.1534	down	CLEC3B	chr3	45077502	45077561	+	NM_003278
A_23_P303833	0.000693	10.0409	down	SCN4B	chr11	118004356	118004297	-	NM_174934
A_23_P404481	0.00018	10.0326	down	S1PR1	chr1	101706321	101706380	+	NM_001400
A_33_P3366758	0.000607	9.99536	down	ST8SIA6	chr10	17362735	17362676	-	NM_001004470
A_24_P226069	0.00171085	9.94714	down	FGFBP2	chr4	15964292	15964233	-	NM_031950
A_33_P3219527	0.000181	9.89638	down	RTKN2	chr10	63944140	63944081	-	AK096671
A_24_P187056	0.000224	9.89502	down		chr1	142711308	142700309	-	AK090412
A_23_P433050	1.59e-05	9.86278	down	RXFP1	chr4	159573000	159573059	+	NM_021634
A_23_P12884	0.000253	9.82813	down	GRK5	chr10	121214967	121215023	+	NM_005308
A_23_P382835	0.00430356	9.82078	down	P2RY1	chr3	152555738	152555797	+	NM_002563
A_21_P0013883	0.000242	9.80786	down	KAL1	chrX	8500896	8500837	-	NM_000216
A_33_P3211608	0.00288247	9.76653	down	IL1RL1	chr2	102957758	102957817	+	AB029084
A_23_P47614	0.00609259	9.75965	up	PHLDA2	chr11	2949755	2949696	-	NM_003311
A_23_P134454	0.00324358	9.7172	down	CAV1	chr7	116200742	116200801	+	NM_001753
A_23_P503064	0.00021	9.65466	down	KL	chr13	33639483	33639542	+	NM_004795
A_23_P30294	0.000276	9.64385	down	CDO1	chr5	115140611	115140552	-	NM_001801
A_33_P3279590	0.013552	9.58742	down	OGN	chr9	95147506	95147447	-	NM_033014
A_23_P137665	0.0147525	9.54701	up	CHI3L1	chr1	203148255	203148196	-	NM_001276
A_33_P3303449	0.000699	9.53389	down	LEPR	chr1	66088604	66088663	+	NM_001198688
A_23_P118834	0.0134882	9.52987	up	TOP2A	chr17	38545768	38545709	-	NM_001067
A_23_P218858	0.000146	9.52571	down	ABI3BP	chr3	100468645	100468586	-	NM_015429
A_23_P407096	0.00259904	9.50375	down	ZNF366	chr5	71739339	71739280	-	NM_152625
A_23_P81158	0.000466	9.46783	down	ADH1C	chr4	100260740	100257881	-	NM_000669
A_24_P658584	0.000648	9.4272	down	SASH1	chr6	148872423	148872482	+	NM_015278
A_24_P941217	0.00531598	9.39718	up	SGPP2	chr2	223425440	223425499	+	AK096323
A_23_P90944	0.00069	9.39553	down	SCN7A	chr2	167262271	167262212	-	NM_002976
A_23_P28815	0.0311536	9.38762	up	CYP24A1	chr20	52771005	52770946	-	NM_000782
A_23_P422831	0.000572	9.37706	down	FAM189A2	chr9	72007284	72007343	+	NM_004816
A_33_P3360072	0.000723	9.3748	down	RANBP3L	chr5	36249181	36249122	-	NM_001161429
A_23_P203957	0.000257	9.34832	down	TMTC1	chr12	29659276	29659217	-	NM_175861
A_23_P214821	0.00041	9.34224	down	EDN1	chr6	12296672	12296731	+	NM_001955
A_23_P382065	0.00059	9.33444	down	EMCN	chr4	101319215	101319156	-	NM_016242
A_33_P3392882	7.73e-06	9.33328	down	NCKAP5	chr2	133721356	133721297	-	NM_207481
A_33_P3240328	0.0351163	9.33275	up	PITX1	chr5	134363483	134363424	-	NM_002653
A_33_P3396010	0.000175	9.28039	down	AGER	chr6	32149366	32149307	-	NM_001206966
A_23_P213857	0.0111244	9.25559	down	C7	chr5	40981901	40981960	+	NM_000587
A_23_P252556	4.86e-08	9.25222	down	BAI3	chr6	70098866	70098925	+	NM_001704
A_33_P3341299	0.0158896	9.24351	down	CACNG4	chr17	65028139	65028198	+	NM_014405
A_32_P310335	0.000511	9.22726	down	JAM2	chr21	27089754	27089813	+	AK056079
A_23_P338534	0.00154886	9.21712	down	HIF3A	chr19	46828821	46828880	+	NM_022462
A_33_P3222424	0.0050138	9.13655	down	CSF3	chr17	38173251	38173310	+	NM_000759
A_33_P3270863	0.0131694	9.09145	up	XDH	chr2	31557247	31557188	-	NM_000379
A_33_P3268181	0.000673	9.06661	down	LIMS2	chr2	128396967	128396908	-	NM_001161404
A_33_P3420757	0.0206233	9.05194	down	AQP4	chr18	24436235	24436176	-	NM_001650
A_23_P71037	0.0356742	9.02973	down	IL6	chr7	22771207	22771266	+	NM_000600
A_24_P330263	0.0026696	9.02615	down	EDNRB	chr13	78470627	78470568	-	NM_003991
A_32_P43717	0.000771	9.00573	down	FAM189A2	chr9	72003293	72003352	+	NM_004816
A_24_P104407	0.00460403	8.98492	down	SYNM	chr15	99675380	99675439	+	NM_145728
A_23_P34915	0.000649	8.9736	down	ATF3	chr1	212793856	212793915	+	NM_001040619
A_23_P8938	1.1e-05	8.96654	down	ADRA1A	chr8	26628148	26628089	-	NM_033304
A_23_P161439	0.00241009	8.92933	down	C10orf116	chr10	88730308	88730367	+	NM_006829
A_33_P3254136	0.0111593	8.92599	down	PKHD1L1	chr8	110543423	110543482	+	NM_177531
A_24_P223874	0.0449967	8.90534	down	SFTPA1	chr10	81373801	81373860	+	NM_005411
A_23_P58676	0.00797458	8.89155	down	NPR3	chr5	32791717	32791776	+	NM_001204375
A_23_P19723	0.00062	8.87679	down	BMP5	chr6	55620460	55620401	-	NM_021073
A_33_P3307267	0.00044	8.81335	down	VWF	chr12	6204508	6204449	-	BC022258
A_23_P114185	0.00158623	8.79843	down	TSPAN7	chrX	38546881	38547204	+	NM_004615
A_23_P121011	0.00113113	8.76623	down	CSRNP1	chr3	39184219	39184160	-	NM_033027
A_33_P3318172	0.000624	8.75306	down		chr19	54007870	54007929	+	AK125546
A_23_P113351	0.000887	8.7453	down	SPARCL1	chr4	88394597	88394538	-	NM_004684
A_33_P3411975	0.000156	8.72903	down	ABI3BP	chr3	100585783	100585724	-	NM_015429
A_24_P943301	0.00227548	8.72339	down	PEAR1	chr1	156885677	156885736	+	NM_001080471
A_24_P945059	0.000721	8.72068	down	MYCT1	chr6	153044993	153045052	+	NM_025107
A_32_P109604	0.000888	8.65773	down		chr1	142713108	142713049	-	BC022380
A_23_P399078	0.00105195	8.63922	down	TIMP3	chr22	33258540	33258599	+	NM_000362
A_32_P2452	0.000208	8.61661	down	TMTC1	chr12	29653922	29653863	-	NM_175861
A_23_P253896	9.32e-06	8.61312	down	NPNT	chr4	106892414	106892473	+	NM_001033047
A_24_P56363	3.71e-05	8.60456	down	CAB39L	chr13	49883274	49883215	-	NM_030925
A_33_P3214665	0.00292446	8.57109	down	MAP2	chr2	210598712	210598771	+	NM_002374
A_23_P24332	0.0111408	8.5689	down	MUC15	chr11	26582523	26582464	-	NM_145650
A_23_P145054	0.00265223	8.53994	down	FAM162B	chr6	117073445	117073386	-	NM_001085480
A_33_P3390013	0.0067412	8.53331	down	ADAMTS1	chr21	28209959	28209900	-	NM_006988
A_23_P166566	3.84e-05	8.51858	down	CCDC48	chr3	128759495	128759554	+	NM_024768
A_23_P10559	0.000418	8.50678	down	AATK	chr17	79091254	79091195	-	NM_001080395
A_23_P72651	0.000871	8.47378	down	ECSCR	chr5	138784494	138784435	-	NM_001077693
A_23_P217428	0.000104	8.46726	down	ARHGAP6	chrX	11155690	11155663	-	NM_013427
A_23_P66241	0.0186464	8.44862	down	MT1M	chr16	56667810	56667869	+	NM_176870
A_23_P169351	0.000476	8.4337	down	SH3GL2	chr9	17796791	17796850	+	NM_003026
A_24_P132383	8.49e-05	8.38633	down	GIMAP8	chr7	150175990	150176049	+	NM_175571
A_24_P12626	0.00488213	8.3704	down	CAV1	chr7	116199001	116199060	+	NM_001753
A_24_P398147	0.000952	8.3578	down	NEBL	chr10	21070597	21070538	-	NM_006393
A_23_P356684	0.0414427	8.35248	up	ANLN	chr7	36492587	36492646	+	NM_018685
A_21_P0013246	9.75e-05	8.32713	down	UPK3B	chr7	76140218	76140275	+	NM_030570
A_33_P3256725	0.000785	8.3251	down	PIP5K1B	chr9	71491644	71491703	+	NM_003558
A_23_P304682	0.000939	8.32191	down	EMP2	chr16	10622683	10622624	-	NM_001424
A_23_P151506	0.00497628	8.31046	up	PLEK2	chr14	67853870	67853811	-	NM_016445
A_23_P207507	0.000561	8.30368	up	ABCC3	chr17	48768701	48768760	+	NM_003786
A_24_P72064	0.000183	8.28548	down	GHR	chr5	42721449	42721508	+	NM_000163
A_33_P3291831	0.014673	8.27249	up	CEP55	chr10	95279478	95279537	+	NM_018131
A_23_P82990	0.0191431	8.25389	down	OGN	chr9	95146439	95146380	-	NM_033014
A_32_P51237	8.9e-05	8.23661	down	KANK4	chr1	62703325	62703266	-	NM_181712
A_23_P119353	0.000626	8.21662	down	RASIP1	chr19	49223964	49223905	-	NM_017805
A_24_P125335	0.0209458	8.20088	up	CCL13	chr17	32685309	32685365	+	NM_005408
A_23_P82651	0.0205623	8.1867	up	NPTX2	chr7	98258890	98258949	+	NM_002523
A_23_P207354	8.86e-05	8.17829	down	HIGD1B	chr17	42925563	42926622	+	NM_016438
A_23_P311901	0.0103549	8.17628	up	ATP10B	chr5	159990625	159990566	-	NM_025153
A_24_P116710	0.000673	8.17618	down	RAMP2	chr17	40914409	40914468	+	NM_005854
A_24_P129341	0.0239319	8.16507	up	AKR1B10	chr7	134225799	134225858	+	NM_020299
A_33_P3252524	0.00089	8.11466	down	GLT25D2	chr1	183907168	183907109	-	NM_015101
A_33_P3335398	0.000782	8.11116	down	AATK	chr17	79094061	79094002	-	NM_001080395
A_24_P165450	9.97e-06	8.09726	down	TTLL7	chr1	84369815	84356159	-	NM_024686
A_23_P54681	0.0147784	8.06902	up	TOX3	chr16	52472865	52472806	-	NM_001146188
A_23_P102611	0.00604914	8.03187	down	WISP2	chr20	43356347	43356406	+	NM_003881
A_32_P107876	0.000162	8.00223	down	FRAS1	chr4	79465254	79465313	+	NM_025074
A_23_P26386	0.0104013	7.99038	down	TPPP3	chr16	67424389	67424214	-	NM_016140
A_33_P3386547	0.00376558	7.99004	up	SGPP2	chr2	223423534	223423593	+	NM_152386
A_23_P137573	0.0261613	7.97595	down	LEFTY2	chr1	226125133	226125074	-	NM_003240
A_33_P3404899	0.00600633	7.97091	down	LPHN2	chr1	82450973	82451032	+	NM_012302
A_33_P3282556	0.00326307	7.9649	down	TMEM204	chr16	1605184	1605243	+	NM_024600
A_23_P211039	0.00700647	7.94836	down	ADAMTS1	chr21	28209768	28209709	-	NM_006988
A_33_P3260733	0.000336	7.91775	down	GHR	chr5	42711414	42711473	+	NM_001242462
A_33_P3370094	0.00936793	7.91311	down	MME	chr3	154898216	154898275	+	NM_007289
A_33_P3342598	0.00213446	7.90916	down	PRKG2	chr4	82009896	82009837	-	NM_006259
A_24_P168925	0.00160758	7.84183	down	CHRDL1	chrX	109917279	109917220	-	NM_001143981
A_33_P3298024	0.00201903	7.84152	up	ABCC3	chr17	48745220	48745279	+	NM_001144070
A_33_P3258392	0.000679	7.84049	down	EDN1	chr6	12296218	12296277	+	NM_001955
A_24_P400842	0.000289	7.79415	down	ADAMTSL3	chr15	84506937	84527546	+	NM_207517
A_23_P132763	0.000362	7.7737	down	VGLL3	chr3	86987218	86987159	-	NM_016206
A_33_P3299416	3.84e-05	7.68159	down	GRASP	chr12	52409589	52409648	+	NM_181711
A_33_P3401902	0.00236268	7.66625	down	ANKRD20A2	chr9	42396424	42406729	+	NM_001012421
A_23_P31945	0.00291874	7.65336	down	IL33	chr9	6257372	6257431	+	NM_033439
A_23_P384748	0.000607	7.64943	down	PLEKHH2	chr2	43994693	43994752	+	NM_172069
A_33_P3235990	0.000856	7.63619	down	PTPN21	chr14	88932219	88932160	-	NM_007039
A_23_P133474	0.000307	7.59879	down	GPX3	chr5	150407859	150407918	+	NM_002084
A_33_P3304668	0.0372561	7.57468	up	COL1A1	chr17	48261568	48261509	-	NM_000088
A_32_P6015	0.00931109	7.5651	up	MNX1	chr7	156797714	156797655	-	NM_005515
A_33_P3268304	0.000521	7.55487	down	LIMS2	chr2	128396064	128396005	-	NM_001161404
A_23_P305977	0.0136763	7.54519	down	GRAMD2	chr15	72452885	72452826	-	NM_001012642
A_33_P3404879	0.00632582	7.54497	down	LPHN2	chr1	82447600	82447659	+	NM_012302
A_33_P3353737	6.83e-05	7.51248	down	ADH1B	chr4	100227587	100227528	-	NM_000668
A_23_P116249	8.58e-05	7.42304	down	GRIK4	chr11	120852844	120852903	+	NM_014619
A_33_P3307363	0.00405301	7.38658	down	LPHN2	chr1	82458036	82458095	+	NM_012302
A_24_P103893	0.000897	7.37449	down	HPSE2	chr10	100242526	100242467	-	NM_021828
A_23_P82775	8.61e-05	7.37212	down	SOX17	chr8	55372791	55372850	+	NM_022454
A_23_P145631	9.2e-05	7.35416	down	GIMAP6	chr7	150323214	150323155	-	NM_024711
A_23_P135990	0.00380656	7.34351	down	SLCO2A1	chr3	133651840	133651781	-	NM_005630
A_23_P207058	0.00322408	7.30052	down	SOCS3	chr17	76353186	76353127	-	NM_003955
A_23_P115482	0.009097	7.27239	up	UBE2T	chr1	202300965	202300906	-	NM_014176
A_21_P0010658	0.0125876	7.27048	up	FCRL5	chr1	157504499	157504440	-	NM_001195388
A_23_P214080	0.00894074	7.26893	down	EGR1	chr5	137804891	137804950	+	NM_001964
A_23_P91334	0.000395	7.26145	down	HSPA12B	chr20	3733399	3733458	+	NM_052970
A_23_P32233	0.000754	7.25173	down	KLF4	chr9	110248108	110248049	-	NM_004235
A_24_P940115	0.000831	7.24361	down	DLC1	chr8	12941781	12941722	-	NM_182643
A_33_P3422124	0.0079803	7.21847	up	IL22RA2	chr6	137476208	137476149	-	NM_181310
A_24_P70183	0.0373836	7.21223	down	MYH11	chr16	15797968	15797909	-	NM_001040113
A_23_P125253	0.000282	7.20683	down	LDB2	chr4	16503156	16503144	-	NM_001290
A_32_P78295	0.000385	7.2034	down	ATOH7	chr10	69990620	69990561	-	NM_145178
A_33_P3226212	0.000337	7.18783	down	JAM2	chr21	27078338	27078397	+	NM_021219
A_23_P360316	0.00115415	7.17851	up	FUT3	chr19	5843151	5843092	-	NM_000149
A_23_P144348	0.000493	7.16982	down	SLIT2	chr4	20620432	20620491	+	NM_004787
A_33_P3406072	0.00180844	7.16911	down	FRMD3	chr9	85863178	85863119	-	NM_001244959
A_23_P342727	8.94e-05	7.16267	down	STARD13	chr13	33678315	33678256	-	NM_178006
A_33_P3380647	0.00245007	7.1553	down	FRAS1	chr4	79432605	79432664	+	AK092082
A_23_P159893	0.00518684	7.15483	down	CHRDL1	chrX	109919246	109919187	-	NM_145234
A_24_P397386	0.00733059	7.15386	down	LIFR	chr5	38476001	38475942	-	NM_002310
A_33_P3389599	0.000468	7.13594	down		chr21	15284044	15282817	-	BX457161
A_33_P3250971	0.00907346	7.1268	up		chr14	106963066	106963007	-	Z18843
A_32_P56001	0.00135837	7.08868	down	CD93	chr20	23060577	23060518	-	NM_012072
A_33_P3212456	0.00173763	7.08326	up	STX1A	chr7	73117234	73117175	-	NM_001165903
A_33_P3293918	0.00222414	7.07924	down	SH2D3C	chr9	130500685	130500626	-	NM_170600
A_23_P57417	0.0319536	7.073	up	MMP11	chr22	24126273	24126332	+	NM_005940
A_33_P3316786	0.000263	7.05527	down	DACH1	chr13	72049898	72049839	-	NM_080759
A_23_P79360	8.46e-05	7.05464	down	NOSTRIN	chr2	169721381	169721440	+	NM_052946
A_33_P3353502	0.00349965	7.03079	down	PLCB4	chr20	9319625	9319684	+	NM_182797
A_33_P3369371	0.000383	7.02477	down	GPX3	chr5	150407032	150407091	+	NM_002084
A_33_P3234882	0.0145332	7.00076	down	PRELP	chr1	203460025	203460084	+	NM_002725
A_21_P0012280	0.000909	6.96114	down	VWF	chr12	6132923	6132864	-	NM_000552
A_24_P120907	0.00742632	6.95433	down	PGM5	chr9	71145359	71145418	+	NM_021965
A_33_P3315719	0.000325	6.92364	down	PLEKHH2	chr2	43992834	43992893	+	NM_172069
A_19_P00318740	0.000588	6.9091	down	Q9B8G3	chr5	67100629	67100688	+
A_33_P3360216	0.0313992	6.8896	up	HIST1H2AI	chr6	27776386	27776445	+	NM_003509
A_33_P3261957	0.000472	6.88779	down	CALCRL	chr2	188248030	188247971	-	NM_005795
A_32_P79434	0.00548928	6.88409	down	PTPRN2	chr7	157331972	157331913	-	NM_002847
A_23_P121695	0.0254144	6.87551	up	CXCL13	chr4	78532646	78532705	+	NM_006419
A_23_P61317	0.0143037	6.86191	down	GKN2	chr2	69172471	69172412	-	NM_182536
A_24_P215653	0.000695	6.82583	down	CLEC14A	chr14	38724198	38724139	-	NM_175060
A_24_P225534	0.00264273	6.7965	up	RHBDL2	chr1	39381381	39381322	-	NM_017821
A_33_P3371999	0.000635	6.7888	down	TPPP	chr5	660037	659978	-	NM_007030
A_24_P183128	0.00692278	6.77521	down	PLAC8	chr4	84015842	84012077	-	NM_016619
A_32_P167239	0.000934	6.77338	down	AFAP1L1	chr5	148720325	148720384	+	NM_152406
A_24_P41864	0.000324	6.77205	down	ARHGAP6	chrX	11196255	11187781	-	NM_006125
A_32_P227605	0.00428329	6.76781	down	RGS9BP	chr19	33169011	33169070	+	NM_207391
A_33_P3390868	0.0213262	6.76206	down	SYNPO2	chr4	119982075	119982134	+	NM_133477
A_23_P64617	0.00148042	6.75578	down	FZD4	chr11	86656859	86656800	-	NM_012193
A_24_P943781	0.000357	6.74575	down	C7orf58	chr7	120936843	120936902	+	NM_024913
A_23_P64792	0.0380778	6.72732	down	KCNMB4	chr12	70824623	70824682	+	NM_014505
A_33_P3224070	0.00130458	6.68806	down	CSRNP1	chr3	39184605	39184546	-	NM_033027
A_24_P399888	0.0217534	6.68591	up	CENPM	chr22	42341956	42341289	-	NM_001002876
A_33_P3221408	0.0001	6.67957	down	NTNG1	chr1	108024337	108024396	+	NM_001113226
A_23_P170649	0.00125378	6.67842	down	C8orf84	chr8	73979327	73979268	-	NM_153225
A_24_P10137	0.000226	6.64067	down	C13orf15	chr13	42042937	42044635	+	NM_014059
A_33_P3278877	0.0228394	6.63766	down	ROBO2	chr3	77629168	77629227	+	NM_002942
A_33_P3335910	0.0110009	6.63535	down	SYNE1	chr6	152757134	152757076	-	NM_033071
A_33_P3249976	0.000124	6.61647	down	JAM2	chr21	27087158	27087217	+	NM_021219
A_23_P363275	0.0249554	6.61282	up	WDR66	chr12	122441655	122441714	+	NM_144668
A_23_P69100	0.000338	6.61053	down	ARHGEF26	chr3	153973770	153973829	+	NM_015595
A_23_P216468	0.00339812	6.59152	down	SLC1A1	chr9	4587002	4587061	+	NM_004170
A_33_P3242733	0.00225484	6.57261	down	PKDCC	chr2	42284807	42284866	+	NM_138370
A_33_P3266780	0.000348	6.5421	up	PODXL2	chr3	127381094	127381153	+	NM_015720
A_23_P11800	4.31e-05	6.53181	down	CAMK2N1	chr1	20809460	20809401	-	NM_018584
A_23_P88069	0.00277685	6.51764	down	LHFP	chr13	39917176	39917117	-	NM_005780
A_23_P205713	0.00179233	6.50401	down	STXBP6	chr14	25288249	25281886	-	NM_014178
A_23_P106617	0.0110656	6.5015	down	WFDC1	chr16	84360556	84362981	+	NM_021197
A_24_P33895	0.00143465	6.48406	down	ATF3	chr1	212792837	212792896	+	NM_001040619
A_24_P194688	0.00257959	6.47797	down	EFHA2	chr8	16979882	16979941	+	NM_181723
A_23_P365738	0.027929	6.46835	down	ARC	chr8	143692638	143692579	-	NM_015193
A_24_P366607	0.000375	6.44358	down	SERTM1	chr13	37271323	37271382	+	NM_203451
A_23_P42358	0.00562937	6.43986	down	FHL5	chr6	97063846	97063905	+	NM_020482
A_24_P16559	0.000529	6.4359	down	FOXP2	chr7	114282616	114282675	+	NM_148900
A_23_P46781	0.00236895	6.41118	down	ITGA8	chr10	15561364	15561305	-	NM_003638
A_23_P132718	8.82e-06	6.40125	down	SEMA3B	chr3	50314465	50314524	+	NM_004636
A_32_P5276	0.000161	6.38505	down	ARHGEF26	chr3	153974961	153975020	+	NM_001251962
A_33_P3342528	0.00201752	6.37626	down	P2RY1	chr3	152554655	152554714	+	NM_002563
A_23_P433016	0.00911148	6.36074	down	FBLN1	chr22	45939377	45942994	+	NM_001996
A_23_P133123	0.0134283	6.32424	up	MND1	chr4	154335985	154336044	+	NM_032117
A_23_P214079	0.0381278	6.3192	up	SPINK1	chr5	147207585	147204211	-	NM_003122
A_23_P18447	0.00860032	6.31437	down	PPARGC1A	chr4	23793996	23793937	-	NM_013261
A_33_P3339100	0.00834701	6.30538	down	SELP	chr1	169562903	169562844	-	NM_003005
A_23_P334955	0.0284966	6.29558	down	FAM167A	chr8	11279717	11279658	-	NM_053279
A_23_P151805	0.00353903	6.27717	down	FBLN5	chr14	92336140	92336081	-	NM_006329
A_32_P117354	0.000171	6.26161	down	LIMCH1	chr4	41700725	41700784	+	NM_014988
A_33_P3300837	0.000114	6.26146	down	LDB2	chr4	16510299	16510240	-	NM_001290
A_33_P3263319	0.0157254	6.23857	up		chr14	106235653	106235594	-	AY172958
A_33_P3319041	0.0172379	6.21717	up	HMGB3	chrX	150159180	150159239	+	NM_005342
A_23_P37892	0.000633	6.2146	up	GPT2	chr16	46964768	46964827	+	NM_133443
A_33_P3291092	0.000126	6.20545	down	THSD1	chr13	52971427	52971368	-	NM_199263
A_23_P312920	0.0187106	6.1729	up	POU2AF1	chr11	111223063	111223004	-	NM_006235
A_23_P125233	0.0202827	6.1603	down	CNN1	chr19	11661005	11661064	+	NM_001299
A_23_P157793	0.0386946	6.137	up	CA9	chr9	35677817	35679204	+	NM_001216
A_23_P111701	0.0136572	6.135	down	GNG11	chr7	93555764	93555823	+	NM_004126
A_33_P3209491	0.00150115	6.12505	down	TNS1	chr2	218664920	218664861	-	NM_022648
A_23_P204879	0.000339	6.11821	down	CAB39L	chr13	49885026	49884967	-	NM_030925
A_33_P3306103	0.00088	6.10835	down	CALCRL	chr2	188210713	188210654	-	NM_005795
A_33_P3229617	0.00590393	6.10731	down	SGCE	chr7	94214729	94214670	-	NM_001099401
A_23_P216052	0.0025299	6.10271	up	FAM83A	chr8	124220354	124220413	+	NM_032899
A_23_P206920	0.0485315	6.08958	down	MYH11	chr16	15808796	15797952	-	NM_001040114
A_23_P103703	0.0183232	6.06851	down	HSPB7	chr1	16341448	16341389	-	NM_014424
A_23_P214897	0.00263675	6.06848	down	AKAP12	chr6	151670006	151670065	+	NM_144497
A_32_P65589	0.00910983	6.06497	up	LOC100130811				+	XM_003403830
A_24_P391230	0.00129222	6.0616	down	CYYR1	chr21	27838739	27838680	-	NM_052954
A_23_P116898	0.000145	6.02759	down	A2M	chr12	9221418	9221359	-	NM_000014
A_23_P202427	0.00119555	6.02034	up	HKDC1	chr10	71026958	71027017	+	NM_025130
A_23_P83098	0.0354107	5.98091	down	ALDH1A1	chr9	75516195	75516136	-	NM_000689
A_33_P3359771	0.00714349	5.96898	down	ATP1A2	chr1	160111276	160111335	+	NM_000702
A_24_P140608	0.0177499	5.95454	down	HBEGF	chr5	139713111	139713052	-	NM_001945
A_23_P4443	0.0023105	5.95452	down	TBX4	chr17	59561528	59561587	+	NM_018488
A_33_P3738458	0.00265002	5.91423	down	TNS1	chr2	218667628	218667569	-	NM_022648
A_33_P3220470	0.000521	5.90737	down	SMAD6	chr15	67074263	67074322	+	NM_005585
A_33_P3417150	0.00183722	5.90133	down	P2RY1	chr3	152555149	152555208	+	NM_002563
A_24_P194881	0.000791	5.89672	down	SHANK3	chr22	51171138	51171197	+	NM_001080420
A_23_P111737	0.000644	5.89569	down	RAMP3	chr7	45223188	45223247	+	NM_005856
A_23_P135132	0.00195865	5.87289	down	FRMD3	chr9	85914092	85914033	-	NM_174938
A_33_P3237150	0.0103029	5.87225	down	BMP2	chr20	6760810	6760869	+	NM_001200
A_24_P143171	0.000622	5.87225	down	TMEM47	chrX	34646240	34646181	-	NM_031442
A_33_P3257678	0.0207873	5.86268	up	HIST2H3A	chr1	149824626	149824685	+	NM_001005464
A_21_P0000190	0.000299	5.86219	down	AFF3	chr2	100163795	100163736	-	NM_002285
A_24_P106624	0.00196335	5.85209	down	MEOX2	chr7	15651278	15651219	-	NM_005924
A_23_P69329	0.00582018	5.84793	down	HYAL1	chr3	50337732	50337673	-	NM_007312
A_23_P415706	0.019536	5.82817	down	GPR133	chr12	131625700	131625759	+	NM_198827
A_24_P923381	0.0272218	5.82193	up		chr17	76219617	76219558	-	L26245
A_23_P42588	2.44e-05	5.82108	down	GIMAP5	chr7	150440195	150440254	+	NM_018384
A_33_P3251205	0.0308884	5.81274	up		chr22	23162022	23162081	+	AF194657
A_23_P417173	0.015557	5.81077	down	KCNA5	chr12	5155673	5155732	+	NM_002234
A_23_P21618	0.0082999	5.80289	down	PDZRN3	chr3	73432112	73432053	-	NM_015009
A_32_P190769	0.00350352	5.80063	down	C1QTNF7	chr4	15446726	15446785	+	NM_031911
A_23_P259692	0.0344547	5.79836	up	PSAT1	chr9	80944778	80944837	+	NM_058179
A_23_P359043	0.000199	5.7852	down	AKAP2	chr9	112933758	112933817	+	NM_001004065
A_23_P128215	0.000158	5.78503	down	SOCS2	chr12	93969799	93969858	+	NM_003877
A_33_P3382143	8.43e-05	5.78043	down	STARD13	chr13	33700361	33700302	-	NM_001243466
A_33_P3277527	0.0111831	5.7551	down	LAMC3	chr9	133963144	133963203	+	NM_006059
A_23_P83028	0.00315212	5.7347	down	RECK	chr9	36124319	36124378	+	NM_021111
A_24_P197537	0.0123344	5.73255	down	PDE8B	chr5	76722793	76722852	+	NM_003719
A_24_P161764	0.00378801	5.73041	up		chr14	106471482	106471423	-	L04336
A_23_P331928	0.0145677	5.72093	down	CD109	chr6	74537828	74537887	+	NM_133493
A_23_P350001	0.0033026	5.7119	down	GUCY1A2	chr11	106558464	106558405	-	NM_000855
A_23_P303671	0.00377868	5.70401	down	ECM2	chr9	95258273	95258214	-	NM_001393
A_23_P85269	0.00454311	5.70187	down	TTN	chr2	179391858	179391799	-	NM_133378
A_33_P3209279	0.00100007	5.69942	down	SASH1	chr6	148795298	148795357	+	NM_015278
A_23_P99253	0.00288559	5.6992	down	LIN7A	chr12	81191501	81191442	-	NM_004664
A_23_P88331	0.0141004	5.69075	up	DLGAP5	chr14	55615172	55615113	-	NM_014750
A_33_P3412428	0.00247691	5.68178	down	ADAM32	chr8	39022579	39022638	+	NM_145004
A_33_P3249291	0.00867439	5.6616	down	VWA3A	chr16	22128128	22128187	+	NM_173615
A_24_P187774	0.000309	5.65984	down	SVEP1	chr9	113238473	113238414	-	BC030816
A_33_P3295333	0.000268	5.6588	down	CLEC1A	chr12	10223178	10223119	-	NM_016511
A_23_P211631	0.0175117	5.64983	down	FBLN1	chr22	45996933	45996992	+	NM_006486
A_23_P126416	0.00310945	5.64522	down	TIE1	chr1	43788328	43788387	+	NM_005424
A_33_P3252281	3.56e-05	5.6451	down	EYA4	chr6	133852598	133852657	+	NM_004100
A_23_P111311	0.00313812	5.62385	down	AKAP12	chr6	151674814	151674873	+	NM_144497
A_33_P3251412	0.0418324	5.6214	up		chr22	23055633	23055692	+
A_33_P3289248	0.00779303	5.61127	up		chr14	106552463	106552404	-	FJ385385
A_23_P39237	0.00107161	5.60389	down	ZFP36	chr19	39899758	39899817	+	NM_003407
A_33_P3610138	0.00277895	5.60028	down	LOC400568	chr17	4520873	4520932	+	BC043554
A_23_P253536	0.00924754	5.59943	down	NPR3	chr5	32784961	32786370	+	NM_000908
A_21_P0011843	0.00116442	5.58999	down	LOC729468				+	BU567215
A_23_P171074	0.000237	5.57632	down	ITM2A	chrX	78616934	78616875	-	NM_004867
A_23_P1331	0.0104736	5.57627	down	COL13A1	chr10	71718811	71718870	+	NM_080801
A_24_P357847	0.00758105	5.56848	up		chr2	89384737	89384678	-	XM_003403505
A_23_P307968	0.00123738	5.56756	down	CDH23	chr10	73376989	73377048	+	NM_052836
A_32_P85999	0.00793104	5.56216	down	CDH13	chr16	83830027	83830086	+	NM_001257
A_23_P7402	0.00122128	5.5533	down	PDZD2	chr5	32110743	32110802	+	NM_178140
A_24_P683861	0.0154439	5.5532	up		chr14	106452951	106452892	-	XM_003403466
A_23_P214267	0.00654938	5.53175	up	GPR110	chr6	46967904	46967845	-	NM_153840
A_23_P167129	0.0337852	5.51735	down	HHIP	chr4	145658929	145658988	+	NM_022475
A_23_P161135	0.00138852	5.51588	down	LEPR	chr1	66102129	66102188	+	NM_002303
A_23_P397910	0.00755802	5.51485	up	CBLC	chr19	45295664	45295723	+	NM_012116
A_33_P3229402	0.000415	5.50893	down	PECAM1	chr17	62407316	62407257	-	NM_000442
A_24_P555066	0.00248209	5.49986	down	SMTNL2	chr17	4511109	4511168	+	NM_198501
A_24_P292253	0.000202	5.49121	down	ITIH5	chr10	7602674	7602615	-	NM_030569
A_23_P412577	0.00184044	5.48396	down	ANKRD29	chr18	21180440	21180381	-	NM_173505
A_23_P365218	0.00481379	5.48298	up	GPR110	chr6	46989702	46988475	-	NM_025048
A_33_P3365167	0.000727	5.47222	down	NOS1	chr12	117655912	117655853	-	NM_001204218
A_23_P167920	0.00013	5.47153	down	DLL1	chr6	170591701	170591642	-	NM_005618
A_24_P925040	0.00145526	5.45975	down	CAV2	chr7	116148261	116148320	+	NM_001233
A_33_P3331193	0.0156012	5.45704	up		chr14	106641741	106641682	-	DQ926483
A_23_P217946	0.00556233	5.44706	down	CDH23	chr10	73466744	73466803	+	NM_022124
A_23_P39955	0.0303985	5.44021	down	ACTG2	chr2	74146700	74146759	+	NM_001615
A_33_P3306110	0.000684	5.43227	down	CALCRL	chr2	188207915	188207856	-	NM_005795
A_24_P206776	0.00550829	5.42134	down	CRYAB	chr11	111779635	111779576	-	NM_001885
A_33_P3323959	0.00773834	5.41518	down	RELN	chr7	103113325	103113266	-	NM_005045
A_33_P3714341	0.0221082	5.41445	up					+	AB363267
A_33_P3379606	0.0188648	5.3983	down	RGS7BP	chr5	63908039	63908098	+	NM_001029875
A_33_P3303810	0.00588992	5.3982	up	LAD1	chr1	201350401	201350342	-	NM_005558
A_23_P58588	0.00495251	5.38837	down	SLIT3	chr5	168093426	168093367	-	NM_003062
A_23_P85015	0.0034896	5.38827	down	MAOB	chrX	43626337	43626278	-	NM_000898
A_23_P29939	0.00321195	5.38417	down	SNCA	chr4	90647744	90647685	-	NM_007308
A_23_P53126	0.000303	5.38123	down	LMO2	chr11	33880302	33880243	-	NM_005574
A_23_P17130	0.0169419	5.38099	down	C2orf88	chr2	191064495	191064554	+	NM_001042519
A_24_P82032	0.00118747	5.37911	down	RHOJ	chr14	63757601	63757660	+	NM_020663
A_23_P216596	0.000164	5.37314	down	SVEP1	chr9	113137663	113132253	-	NM_153366
A_23_P35219	0.0130983	5.37042	up	NEK2	chr1	211836920	211836861	-	NM_002497
A_24_P27234	0.000118	5.35592	down	SOX5	chr12	23685353	23685294	-	NM_152989
A_33_P3215640	0.0177984	5.35127	down	PI16	chr6	36932552	36932611	+	NM_153370
A_33_P3223964	0.0118637	5.34885	up		chr14	106733285	106733226	-	AF533986
A_33_P3847514	0.00744152	5.34728	up	C6orf141	chr6	49519296	49519355	+	NM_001145652
A_23_P118246	0.0164294	5.33884	up	GINS2	chr16	85711713	85711654	-	NM_016095
A_23_P390665	0.0237792	5.33243	down	VWA3A	chr16	22163946	22166937	+	NM_173615
A_33_P3400578	0.021052	5.32977	down	HLF	chr17	53402334	53402393	+	NM_002126
A_33_P3253877	0.00419517	5.32915	down	TACC1	chr8	38602894	38602953	+	BC041391
A_33_P3289596	0.00355562	5.32467	down	EFR3B	chr2	25378184	25378243	+	NM_014971
A_23_P429449	0.00424373	5.31546	down	NKD1	chr16	50667885	50667944	+	NM_033119
A_33_P3387090	0.00116643	5.31257	down		chr2	46526880	46526939	+	BC026731
A_23_P137173	0.0140537	5.30969	down	TMSB15A	chrX	101768766	101768707	-	NM_021992
A_23_P1691	0.0278658	5.30791	up	MMP1	chr11	102660756	102660697	-	NM_002421
A_33_P3424591	0.0153859	5.29787	up		chr14	106207869	106207810	-	BC073773
A_23_P151307	0.030959	5.29407	down	RAPGEF3	chr12	48132927	48132480	-	NM_006105
A_23_P344555	0.0015752	5.29381	down	NEDD9	chr6	11184702	11184643	-	NM_006403
A_24_P66605	0.000699	5.29373	down	SLITRK2	chrX	144905078	144905137	+	NM_032539
A_33_P3342752	0.0040074	5.25844	up		chr1	223805100	223805041	-
A_32_P29118	0.00706797	5.2572	down	SEMA3D	chr7	84625062	84625003	-	NM_152754
A_24_P403561	1.63e-05	5.25049	down	LRP4	chr11	46878608	46878549	-	NM_002334
A_33_P3334220	0.000258	5.24811	down	ACACB	chr12	109705969	109706028	+	NM_001093
A_24_P150580	0.0103915	5.22974	down	RASL12	chr15	65346294	65346235	-	NM_016563
A_33_P3892608	0.000495	5.22932	down	KCNT2	chr1	196227384	196227325	-	NM_198503
A_33_P3216746	0.0347433	5.22931	down	LPHN3	chr4	62775291	62775350	+	NM_015236
A_33_P3284345	0.00260494	5.20869	down	NRG1	chr8	32585521	32585580	+	NM_004495
A_33_P3348164	8.94e-05	5.20204	down	TTLL7	chr1	84373257	84373198	-	NM_024686
A_23_P202448	0.0127577	5.1718	down	CXCL12	chr10	44872947	44872888	-	NM_199168
A_23_P211207	1.92e-05	5.16954	down	ADARB1	chr21	46646134	46646193	+	NM_001112
A_23_P344421	0.000169	5.16378	down	ROBO4	chr11	124754315	124754256	-	NM_019055
A_23_P107981	0.0014791	5.15761	down	SULT2B1	chr19	49096042	49100023	+	NM_004605
A_23_P44363	0.00125397	5.12336	down	CASKIN2	chr17	73496548	73496489	-	NM_020753
A_32_P166693	0.000865	5.11651	down	HEG1	chr3	124684882	124684823	-	NM_020733
A_23_P216023	1.2e-05	5.11025	down	ANGPT1	chr8	108262371	108262312	-	NM_001146
A_23_P253602	0.0190083	5.10839	down	BMX	chrX	15574466	15574525	+	NM_001721
A_23_P301414	0.00374704	5.10457	down	ERG	chr21	39774545	39774486	-	NM_004449
A_24_P208567	0.00059	5.09552	down	IL18R1	chr2	103014718	103014777	+	NM_003855
A_23_P48217	0.0125611	5.06838	down	APOLD1	chr12	12944179	12944238	+	NM_030817
A_24_P209171	0.00976134	5.06685	down	SH3BGRL2	chr6	80412808	80412867	+	NM_031469
A_23_P67661	0.00209329	5.06531	down	COX7A1	chr19	36642437	36642378	-	NM_001864
A_32_P190951	0.0148511	5.04623	up		chr14	106967160	106967101	-	AY393117
A_23_P155848	0.0227389	5.04155	down	DKK2	chr4	107843709	107843650	-	NM_014421
A_33_P3278313	0.00311896	5.03851	down	MSRB3	chr12	65860358	65860417	+	NM_001193460
A_33_P3212109	0.0100855	5.02833	down	DCDC2	chr6	24172239	24172180	-	NM_016356
A_23_P21800	0.00406501	5.02709	up		chr2	89442284	89442225	-	XM_003403505
A_24_P95154	0.00594272	5.02469	down	TUSC3	chr8	15601061	15601120	+	NM_178234
A_23_P252471	0.000133	5.02267	down	PECAM1	chr17	62400603	62400544	-	NM_000442
A_24_P16004	0.0322169	5.02201	up		chr2	90109013	90109072	+
A_32_P159192	0.00869363	5.00729	up		chr2	89278046	89277987	-	XM_003403505
A_23_P500000	0.00651733	5.00326	down	SCEL	chr13	78218564	78218623	+	NM_144777
A_24_P389916	0.0364006	4.99516	down	LRRC32	chr11	76369017	76368958	-	NM_005512
A_23_P406025	0.0124193	4.99095	down	PRUNE2	chr9	79226442	79226383	-	NM_015225
A_23_P6909	0.00145234	4.97874	down	CCRL1	chr3	132320225	132320284	+	NM_178445
A_23_P122662	0.000315	4.97564	down	GFOD1	chr6	13363878	13363819	-	NM_018988
A_23_P105651	0.0213719	4.96758	down	PDZRN4	chr12	41967742	41967801	+	NM_013377
A_33_P3278684	0.0460388	4.96534	down		chr1	201869056	201869115	+
A_33_P3275055	0.00220412	4.96283	down	ST6GALNAC3	chr1	76878040	76878099	+	NM_001160011
A_24_P191417	0.0109783	4.95896	down	NAB1	chr2	191557095	191557154	+	NM_005966
A_23_P119196	0.00407614	4.94273	down	KLF2	chr19	16438246	16438305	+	NM_016270
A_33_P3424489	0.012785	4.93553	up	S73129	chr22	23029555	23029614	+	S73129
A_23_P378416	0.000737	4.9289	down	GPM6B	chrX	13792323	13792264	-	NM_001001996
A_23_P19663	0.0150103	4.91892	down	CTGF	chr6	132270189	132270130	-	NM_001901
A_23_P91390	0.00367793	4.91417	down	THBD	chr20	23026866	23026807	-	NM_000361
A_33_P3251562	0.00120801	4.90747	down	RSPO1	chr1	38077543	38077484	-	NM_001038633
A_33_P3410194	0.00126911	4.90312	down	H3F3B	chr17	73772926	73772867	-	NM_005324
A_33_P3290898	0.0215259	4.90232	down	CPAMD8	chr19	17111330	17111271	-	NM_015692
A_23_P205746	0.000117	4.90016	down	EML1	chr14	100407492	100407551	+	NM_001008707
A_23_P14184	0.000352	4.8985	down	THSD1	chr13	52951493	52951434	-	NM_018676
A_23_P427023	0.00116452	4.88146	down	GIMAP1	chr7	150418092	150418151	+	NM_130759
A_24_P98249	0.000222	4.87306	down	TACC1	chr8	38709801	38709860	+	NM_006283
A_23_P121716	0.0120863	4.86091	down	ANXA3	chr4	79525495	79531210	+	NM_005139
A_23_P94782	0.00592888	4.86053	up	CAPN8	chr1	223722730	223718652	-	NM_001143962
A_23_P315364	0.00513342	4.83972	down	CXCL2	chr4	74963044	74962985	-	NM_002089
A_23_P146512	0.00419047	4.82747	up	GOLM1	chr9	88641621	88641562	-	NM_016548
A_23_P64873	0.00349329	4.82608	down	DCN	chr12	91539893	91539834	-	NM_001920
A_23_P5903	0.0130908	4.82192	down	SLCO4A1	chr20	61303447	61303506	+	NM_016354
A_24_P242581	0.00210839	4.81756	down	SLC5A9	chr1	48713661	48713720	+	NM_001011547
A_24_P314571	0.0351042	4.81115	up	SPC24	chr19	11257053	11256994	-	AK075287
A_23_P399255	4.44e-06	4.80998	down	RNF182	chr6	13979997	13980056	+	NM_152737
A_32_P8156	0.018391	4.80399	down	C10orf107	chr10	63520724	63525718	+	NM_173554
A_23_P79978	0.00472969	4.80235	down	SLC24A3	chr20	19703459	19703518	+	NM_020689
A_23_P304450	0.0250363	4.79507	down	GATA6	chr18	19781793	19781852	+	NM_005257
A_23_P13772	0.00621167	4.79451	down	TBX3	chr12	115109713	115109654	-	NM_016569
A_24_P626951	0.041706	4.78644	up		chr2	89399588	89399529	-	AF078945
A_23_P155596	0.00377629	4.77673	down	FMO3	chr1	171086488	171086547	+	NM_001002294
A_23_P136964	0.00810462	4.77645	down	RPGR	chrX	38128962	38128903	-	NM_000328
A_23_P90172	0.000474	4.76647	down	PPP1R15A	chr19	49378127	49378901	+	NM_014330
A_33_P3287610	0.0338057	4.76311	up		chr22	23114823	23114882	+	DQ098743
A_23_P105862	0.0087331	4.75902	down	FRY	chr13	32870558	32870617	+	NM_023037
A_23_P365614	0.00301004	4.75766	down	NOTCH4	chr6	32162683	32162624	-	NM_004557
A_33_P3421913	0.00650622	4.75651	down	CADM1	chr11	115044486	115044427	-	NM_014333
A_23_P31873	0.00541679	4.7562	down	RAB11FIP1	chr8	37718295	37718236	-	NM_001002814
A_23_P57784	0.01183	4.75266	up	CLDN1	chr3	190024060	190024001	-	NM_021101
A_23_P355394	0.00120653	4.73543	up	STK32A	chr5	146703523	146703582	+	NM_145001
A_23_P136623	0.0152652	4.73253	down	ADCY5	chr3	123008701	123008642	-	NM_183357
A_33_P3248439	0.00221711	4.72985	down	FAM125B	chr9	129269235	129269294	+	NM_033446
A_33_P3277532	0.0110873	4.72782	down	LAMC3	chr9	133914335	133914394	+	NM_006059
A_23_P209700	0.000255	4.7187	down	NMUR1	chr2	232388889	232388830	-	NM_006056
A_23_P106194	0.00844097	4.71802	down	FOS	chr14	75748214	75748273	+	NM_005252
A_23_P105562	0.0031286	4.70561	down	VWF	chr12	6058242	6058183	-	NM_000552
A_23_P115064	0.0109056	4.70505	up	CRABP2	chr1	156669638	156669579	-	NM_001878
A_33_P3231653	0.00564799	4.70107	up	GOLM1	chr9	88642401	88642342	-	NM_016548
A_23_P361654	0.0222812	4.69662	up		chr2	90139373	90139432	+	BC073764
A_23_P315815	0.000778	4.69384	down	NRG1	chr8	32474390	32585512	+	NM_004495
A_23_P88033	0.00679077	4.68469	down	FGF14	chr13	102379079	102379020	-	NM_175929
A_33_P3258467	0.00033	4.68355	down	SPTBN1	chr2	54889385	54889444	+	NM_178313
A_24_P105191	0.0374949	4.67398	up	HS6ST2	chrX	131760147	131760088	-	NM_001077188
A_23_P6771	0.00282329	4.67325	down	LMCD1	chr3	8609688	8609747	+	NM_014583
A_33_P3419383	0.0252502	4.67158	down	PDLIM3	chr4	186421901	186421842	-	NM_014476
A_23_P205177	0.000582	4.6699	down	F10	chr13	113803286	113803345	+	NM_000504
A_32_P83845	0.0133116	4.66454	down	HEY1	chr8	80676371	80676312	-	NM_001040708
A_23_P57492	0.00412794	4.66417	down	SLC5A4	chr22	32620467	32620408	-	NM_014227
A_24_P941831	0.000251	4.66388	down	TMEM237	chr2	202485131	202485072	-	NM_001044385
A_23_P42975	0.000965	4.64618	down	PRKAR2B	chr7	106801594	106801653	+	NM_002736
A_32_P161033	0.00405691	4.64563	down		chr1	143403643	143403702	+	BC043411
A_23_P103110	0.00460626	4.64365	down	MAFF	chr22	38611984	38612043	+	NM_012323
A_24_P274831	0.000197	4.6431	down	GIMAP7	chr7	150217417	150217476	+	NM_153236
A_33_P3368879	0.0361709	4.64242	down	LMOD1	chr1	201869757	201869698	-	NM_012134
A_23_P139669	2.35e-05	4.63322	down	SLC2A3	chr12	8077035	8075591	-	NM_006931
A_24_P393958	0.000227	4.61812	down	DNAJB4	chr1	78482033	78482092	+	NM_007034
A_23_P142878	0.000524	4.61333	down	ATOH8	chr2	86014868	86014927	+	NM_032827
A_24_P608268	0.0012239	4.61279	up		chr14	107211014	107210955	-	U21252
A_23_P30254	0.0142122	4.61123	down	PLK2	chr5	57750052	57749993	-	NM_006622
A_33_P3389286	0.0121117	4.60739	up	SFN	chr1	27190888	27190947	+	NM_006142
A_33_P3295261	0.0347753	4.60413	down	LMOD1	chr1	201868749	201868690	-	NM_012134
A_32_P160561	0.00294526	4.60074	down	DOK6	chr18	67406270	67406329	+	NM_152721
A_23_P51085	0.031338	4.60031	up	SPC25	chr2	169728015	169727956	-	NM_020675
A_24_P204727	0.0198276	4.59776	up		chr14	106993989	106993930	-	Z18824
A_33_P3219651	7.44e-05	4.59718	down	BMPER	chr7	34193999	34194058	+	NM_133468
A_33_P3363420	0.000594	4.59697	down	FRMD3	chr9	85862416	85862357	-	NM_174938
A_23_P118174	0.00845604	4.59337	up	PLK1	chr16	23700970	23701212	+	NM_005030
A_19_P00805218	0.00388715	4.59005	down	Q6TXI9	chr15	95820556	95820497	-
A_33_P3325497	0.00262709	4.58654	down	FIBIN	chr11	27018499	27018558	+	NM_203371
A_33_P3424612	0.00314932	4.56757	up	LOC100653210	chr2	89326850	89326791	-	XM_003403753
A_23_P46429	0.0121614	4.5495	down	CYR61	chr1	86048953	86049012	+	NM_001554
A_23_P250564	0.00270583	4.54726	down	PRKCE	chr2	46414736	46414795	+	NM_005400
A_23_P118815	0.0323137	4.54413	up	BIRC5	chr17	76220720	76220779	+	NM_001012271
A_33_P3299656	0.00702813	4.53498	down	RPGR	chrX	38147267	38147208	-	NM_000328
A_24_P96780	0.0380018	4.53093	up	CENPF	chr1	214826239	214826298	+	NM_016343
A_24_P30557	0.00416751	4.52531	down	TBX5	chr12	114791957	114791898	-	NM_000192
A_23_P401	0.0398743	4.52448	up	CENPF	chr1	214837308	214837367	+	NM_016343
A_23_P52017	0.0434711	4.52188	up	ASPM	chr1	197053513	197053454	-	NM_018136
A_33_P3281435	0.0210304	4.52037	up		chr2	90260191	90260248	+	AF035035
A_23_P122197	0.0228461	4.51458	up	CCNB1	chr5	68471363	68473123	+	NM_031966
A_23_P91221	0.000311	4.51189	down	PKIG	chr20	43246977	43247036	+	NM_181805
A_33_P3745146	0.00694186	4.51125	down	CADM1	chr11	115102198	115102139	-	NM_001098517
A_24_P112160	0.00045	4.5014	down	UPK3B	chr7	76143315	76143374	+	NM_030570
A_24_P655849	0.000252	4.49921	down	SMAD9	chr13	37419547	37419488	-	NM_001127217
A_33_P3293446	0.0121767	4.49471	down	KIAA1462	chr10	30303489	30303430	-	NM_020848
A_33_P3247639	0.00769374	4.49369	up		chr16	33006767	33006826	+	XM_003119591
A_23_P415401	0.000697	4.48596	down	KLF9	chr9	72999896	72999837	-	NM_001206
A_23_P91104	0.00565182	4.48544	down	KCNK3	chr2	26951660	26951719	+	NM_002246
A_24_P127691	0.0187957	4.479	up	DNAH14	chr1	225311254	225311313	+
A_33_P3304696	0.00194339	4.47464	up		chr22	23029686	23029745	+	AF058072
A_33_P3281437	0.00885319	4.47438	up		chr2	90260030	90260089	+	AF035035
A_23_P257355	0.0113809	4.4709	down	OTC	chrX	38271152	38271211	+	NM_000531
A_33_P3335522	0.0238845	4.47011	up	FCRL5	chr1	157516842	157516783	-	NM_001195388
A_23_P103588	0.00550764	4.46436	down	HMGCS2	chr1	120295988	120295929	-	NM_005518
A_23_P12241	0.0340993	4.46253	down	MCOLN3	chr1	85488028	85487863	-	NM_018298
A_33_P3337609	0.0114219	4.4611	up		chr2	97726055	97726114	+
A_24_P911906	0.00492673	4.45953	down	PCDH17	chr13	58301968	58302027	+	NM_001040429
A_23_P52227	0.00154841	4.45851	down	GDF10	chr10	48425995	48425936	-	NM_004962
A_23_P334798	0.000682	4.45734	down	LRRC2	chr3	46563141	46563082	-	NM_024512
A_23_P121926	0.00195755	4.45463	down	SEPP1	chr5	42799939	42799904	-	NM_005410
A_23_P94422	0.0139107	4.45371	up	MELK	chr9	36677192	36677251	+	NM_014791
A_32_P44453	0.00203506	4.45292	down	INPP1	chr2	191231564	191233830	+	NM_002194
A_33_P3345816	0.000813	4.44501	down	GPER	chr7	1133278	1133337	+	NM_001039966
A_33_P3345643	0.0311805	4.44497	down		chr5	711383	711324	-	XM_003403780
A_23_P91910	0.00900613	4.44458	down	PLSCR4	chr3	145910678	145910619	-	NM_020353
A_24_P9321	0.0458759	4.43282	up	HIST1H3I	chr6	27839916	27839857	-	NM_003533
A_33_P3230444	0.00347863	4.43128	up		chr14	107282849	107282792	-	BC032733
A_23_P210425	0.0131755	4.43022	down	MYL9	chr20	35177541	35177600	+	NM_181526
A_33_P3294598	0.00803978	4.43004	down	PCDH10	chr4	134073867	134073926	+	NM_020815
A_24_P131173	0.00246392	4.42737	down	C1orf115	chr1	220871463	220871522	+	NM_024709
A_33_P3228435	0.000212	4.42636	down	FXYD1	chr19	35630984	35631043	+	NM_005031
A_32_P32413	0.0074012	4.42257	down	SETBP1	chr18	42648247	42648306	+	NM_015559
A_33_P3281444	0.0286828	4.42198	up		chr2	90249232	90249291	+	DQ100647
A_23_P133956	0.0377535	4.41946	up	KIFC1	chr6	33374428	33374621	+	NM_002263
A_23_P38735	6.81e-05	4.41811	down	CDH19	chr18	64171885	64171826	-	NM_021153
A_23_P8640	0.000517	4.40994	down	GPER	chr7	1133336	1133395	+	NM_001039966
A_23_P57709	0.0163704	4.40663	down	PCOLCE2	chr3	142536972	142536913	-	NM_013363
A_23_P209449	0.045912	4.40425	down	FZD7	chr2	202902930	202902989	+	NM_003507
A_33_P3323298	4.82e-05	4.4023	down	JUN	chr1	59246570	59246511	-	NM_002228
A_23_P348159	0.000475	4.39828	down		chr6	56468910	56468851	-	AF400227
A_23_P30223	0.0185521	4.38885	up	SRD5A1	chr5	6668693	6668752	+	NM_001047
A_23_P415021	0.000261	4.3883	down	METTL7A	chr12	51326101	51326160	+	NM_014033
A_23_P302005	0.00170939	4.38793	down	STON1	chr2	48825258	48825317	+	NM_006873
A_23_P23155	0.0028019	4.38681	down	AJAP1	chr1	4842908	4842967	+	NM_018836
A_24_P86993	0.00513502	4.38549	down	JAM3	chr11	134020792	134020851	+	NM_032801
A_32_P100683	0.000683	4.38406	down	TTC28	chr22	28374426	28374367	-	NM_001145418
A_24_P940411	0.0443322	4.3832	down	CXorf36	chrX	45008078	45008019	-	NM_176819
A_32_P59010	0.011791	4.38291	down	TNFAIP8L3	chr15	51349922	51349863	-	NM_207381
A_23_P73809	0.00584529	4.38137	down	LRCH2	chrX	114345721	114345662	-	NM_020871
A_32_P74409	0.0491203	4.3806	down	C11orf96	chr11	43965338	43965397	+	NM_001145033
A_23_P301521	0.0138501	4.37947	down	KIAA1462	chr10	30301839	30301780	-	NM_020848
A_23_P53057	0.00283118	4.37946	up	ZNF215	chr11	6978926	6978985	+	NM_013250
A_23_P28948	0.0109221	4.37827	down	REM1	chr20	30065637	30065696	+	NM_014012
A_23_P49376	0.00620738	4.37569	down	CETP	chr16	57015110	57015590	+	NM_000078
A_23_P428248	0.000378	4.37513	down	TTC21A	chr3	39180309	39180368	+	NM_145755
A_24_P176079	0.000872	4.36027	down	WASF3	chr13	27262694	27262753	+	NM_006646
A_24_P13083	0.000248	4.35971	down	TSPAN18	chr11	44952695	44952754	+	NM_130783
A_23_P110403	0.024788	4.35813	down	PDLIM3	chr4	186423262	186423203	-	NM_014476
A_23_P122976	0.0156374	4.35748	down	GNAI1	chr7	79848271	79848330	+	NM_002069
A_23_P25176	0.00604671	4.34887	down	TBX5	chr12	114839725	114839666	-	NM_080718
A_33_P3281191	0.00837192	4.33731	down	NID1	chr1	236139213	236139154	-	NM_002508
A_33_P3372266	0.00264586	4.32305	up		chr22	22453563	22453622	+	AM184070
A_24_P105733	0.00231301	4.32107	down	TNS1	chr2	218749779	218747097	-	NM_022648
A_23_P323272	0.0115179	4.31551	down	OSR1	chr2	19551696	19551637	-	NM_145260
A_23_P93282	0.0171971	4.31028	up	HIST1H3J	chr6	27858262	27858203	-	NM_003535
A_24_P110983	0.00110331	4.29952	down	AKT3	chr1	243665260	243665201	-	NM_005465
A_24_P199484	0.00031	4.29558	down	ANGPTL1	chr1	178818745	178818686	-	NM_004673
A_23_P396328	0.00446772	4.29124	down	MPDZ	chr9	13105942	13105883	-	NM_003829
A_24_P200854	0.00091	4.29039	down	HOXA2	chr7	27140409	27140350	-	NM_006735
A_33_P3276435	0.0105877	4.28737	down	FILIP1	chr6	76022173	76022114	-	NM_015687
A_23_P363174	0.0448692	4.28375	up	HIST1H2AL	chr6	27833502	27833561	+	NM_003511
A_24_P411749	0.0147074	4.28349	down	GPR126	chr6	142766903	142766962	+	NM_020455
A_23_P143526	0.0208232	4.27675	up	S100B	chr21	48019158	48019099	-	NM_006272
A_33_P3331853	0.00636184	4.27587	down	PDE1C	chr7	31855668	31855609	-	NM_001191057
A_23_P27584	0.00400449	4.27529	down	MYADM	chr19	54379561	54379620	+	NM_001020818
A_24_P206328	0.00167389	4.27168	down	PDE1C	chr7	31855645	31855586	-	NM_005020
A_23_P20743	0.00356618	4.27157	down	C9orf125	chr9	104237694	104237635	-	NM_032342
A_23_P428129	0.00326335	4.26932	down	CDKN1C	chr11	2904962	2904903	-	NM_000076
A_23_P131866	0.015778	4.26875	up	AURKA	chr20	54945179	54945120	-	NM_198433
A_33_P3251552	0.00397087	4.26183	down	RSPO4	chr20	939192	939133	-	NM_001029871
A_21_P0013658	0.00137484	4.25747	down	PGM5	chr9	71006613	71007266	+	NM_021965
A_23_P21495	0.00976463	4.25579	up	FCGBP	chr19	40354126	40354068	-	NM_003890
A_33_P3409269	0.00548993	4.24895	down	FLT4	chr5	180046720	180046661	-	AB209637
A_23_P154037	0.00282226	4.2434	down	AOX1	chr2	201535624	201535683	+	NM_001159
A_24_P302685	0.00310694	4.24116	down	ARHGEF4	chr2	131802947	131803006	+	NM_015320
A_24_P187799	0.00159461	4.24095	down	C7orf58	chr7	120768467	120768526	+	NM_024913
A_32_P155506	0.037886	4.23958	down	UBE2E2	chr3	23631611	23631670	+	NM_152653
A_23_P39525	0.000848	4.22935	down	FAM124B	chr2	225243586	225243527	-	NM_024785
A_23_P170888	0.0028232	4.22649	down	DPP6	chr7	154684967	154685026	+	NM_001039350
A_23_P202881	0.000137	4.22623	down	FEZ1	chr11	125322241	125318416	-	NM_005103
A_32_P197561	0.0248654	4.22358	down	EBF1	chr5	158124037	158123978	-	NM_024007
A_33_P3401647	0.00802838	4.21257	down	PPP1R14A	chr19	38743594	38743535	-	NM_033256
A_24_P16326	0.00916469	4.21036	down	ROBO2	chr3	77684060	77684119	+	NM_002942
A_23_P59637	0.00378603	4.20936	down	DOCK4	chr7	111366325	111366266	-	NM_014705
A_33_P3364180	8.4e-06	4.20711	down	FGD5	chr3	14975836	14975895	+	NM_152536
A_23_P127288	0.0220245	4.20688	up	IL2RA	chr10	6054565	6054506	-	NM_000417
A_33_P3423718	0.000604	4.20496	down	ADAMTS7	chr15	79064069	79064010	-	NM_014272
A_23_P164451	0.00998913	4.20177	down	TBX2	chr17	59486256	59486315	+	NM_005994
A_23_P156687	0.0108902	4.1968	up	CFB	chr6	31918992	31919147	+	NM_001710
A_33_P3284129	0.0113426	4.19434	up	LYPD1	chr2	133402818	133402759	-	NM_144586
A_32_P152696	0.00580546	4.18836	up		chr9	22155709	22155768	+
A_33_P3382856	0.0106242	4.18288	down	DCN	chr12	91572259	91572200	-	NM_133507
A_33_P3255329	0.00190151	4.17557	down	ACACB	chr12	109697893	109697952	+	AK302469
A_24_P329795	0.00976825	4.16582	down	C10orf10	chr10	45471769	45471710	-	NM_007021
A_33_P3310293	0.000433	4.16077	down	PKIG	chr20	43218442	43218501	+	NM_181805
A_33_P3274678	0.00215297	4.15834	up		chr14	106757790	106757731	-	GQ232939
A_23_P70445	0.0289704	4.1568	up	HIST1H3E	chr6	26225566	26225625	+	NM_003532
A_23_P152655	0.00132133	4.155	down	ICAM2	chr17	62080019	62079960	-	NM_000873
A_32_P157927	0.00468278	4.15487	up		chr2	89185420	89185479	+	S62210
A_23_P303718	3.55e-05	4.15089	down	DST	chr6	56323594	56323535	-	NM_015548
A_23_P10206	0.0396709	4.1432	down	HAS2	chr8	122626146	122626087	-	NM_005328
A_33_P3226825	0.00715189	4.14281	up	RLN3	chr19	14141724	14141783	+	NM_080864
A_23_P156748	0.000399	4.13611	down	ANKS1A	chr6	35058849	35058908	+	NM_015245
A_33_P3240333	0.00865101	4.13443	up	PITX1	chr5	134364825	134364766	-	NM_002653
A_33_P3336587	0.00398984	4.13385	up	LOC283710	chr15	31515097	31515038	-	NM_001243538
A_23_P126212	0.00984083	4.129	up	CLSPN	chr1	36204176	36204117	-	NM_022111
A_23_P123071	0.014228	4.12354	down	CAV2	chr7	116140389	116140448	+	NM_001233
A_33_P3211666	0.00112264	4.12272	down	IL18R1	chr2	102984468	102984527	+	NM_003855
A_33_P3302577	0.031192	4.12223	down	GPR133	chr12	131602936	131602995	+	NM_198827
A_33_P3550894	0.000986	4.12099	down	GATA2	chr3	128199606	128199547	-	NM_001145661
A_32_P148122	0.0320946	4.11911	up		chr2	89953072	89953131	+	XM_003403533
A_23_P88880	0.00305476	4.11852	down	ZNF423	chr16	49524947	49524888	-	NM_015069
A_23_P250735	0.00632532	4.11657	down	CBX7	chr22	39527059	39527000	-	NM_175709
A_24_P101642	0.0270282	4.11374	up	LOC401847	chr16	33605576	33605635	+	XM_001718104
A_23_P131935	0.0381085	4.1136	up	FERMT1	chr20	6055889	6055830	-	NM_017671
A_23_P83403	0.000422	4.10908	down	LIMCH1	chr4	41694344	41699178	+	NM_014988
A_32_P196263	0.0266437	4.10641	down	ADAMTS9	chr3	64501648	64501589	-	NM_182920
A_23_P104804	0.0146652	4.10291	down	ZBTB16	chr11	114117992	114118051	+	NM_006006
A_23_P368691	0.00329842	4.1008	down	ABCC9	chr12	21965020	21962868	-	NM_005691
A_33_P3243093	0.0348596	4.09202	down	RGS5	chr1	163115775	163115716	-	NM_003617
A_33_P3210561	0.00313954	4.09152	down		chr2	26363183	26363124	-
A_33_P3251876	0.000487	4.08909	down	IL18R1	chr2	103013267	103013326	+	NM_003855
A_23_P419795	2.55e-05	4.08753	down	SBF2	chr11	9800909	9800850	-	NM_030962
A_23_P162579	0.0270738	4.08329	down	HSPB8	chr12	119617464	119624868	+	NM_014365
A_24_P67681	0.00232251	4.08044	up		chr17	40800668	40800727	+
A_23_P145024	0.0312198	4.07667	down	ADRB2	chr5	148208080	148208139	+	NM_000024
A_24_P24685	0.000216	4.07306	up		chr5	179121278	179121337	+
A_33_P3405213	0.000341	4.07238	down	PECAM1	chr17	62400731	62400672	-	NM_000442
A_33_P3335525	0.0186054	4.07049	up	FCRL5	chr1	157501949	157501890	-	AF343663
A_23_P166087	0.00252907	4.06174	down	RASSF2	chr20	4760842	4760783	-	NM_014737
A_23_P23303	0.0194837	4.0609	up	EXO1	chr1	242048717	242048776	+	NM_003686
A_24_P92174	0.00444551	4.06019	up		chr14	106494270	106494211	-	DQ100868
A_33_P3344209	0.024716	4.05824	down	ZDHHC11	chr5	837540	837481	-	NM_024786
A_33_P3392177	0.00108883	4.05701	down	CLIC5	chr6	45882033	45881974	-	NM_001114086
A_23_P94216	0.00455058	4.04992	down	LONRF1	chr8	12580188	12580129	-	NM_152271
A_33_P3240018	0.00463226	4.04897	down	PDE3B	chr11	14892291	14892350	+	NM_000922
A_23_P106682	0.000629	4.04641	down	EMP2	chr16	10626759	10626700	-	NM_001424
A_32_P722809	0.00760419	4.04321	up		chr2	89999481	89999540	+	BC034142
A_24_P782308	0.0279209	4.04228	down	NEDD4L	chr18	56068043	56068102	+	NM_001144967
A_23_P142849	0.00168627	4.03759	down	RND3	chr2	151325166	151325107	-	NM_005168
A_24_P203418	0.00718376	4.03313	up		chr14	107179067	107179008	-	XM_003120119
A_23_P93258	0.0313639	4.03183	up	HIST1H3B	chr6	26031981	26031922	-	NM_003537
A_24_P62659	0.01764	4.0317	down	TSPAN2	chr1	115591067	115591008	-	NM_005725
A_23_P32078	0.0116735	4.03056	up	SLC28A3	chr9	86900385	86900326	-	NM_022127
A_23_P20316	0.0112788	4.02985	down	CA3	chr8	86360865	86360924	+	NM_005181
A_32_P221799	0.0368815	4.02628	up	HIST1H2AM	chr6	27860566	27860507	-	NM_003514
A_33_P3373614	0.0111186	4.02602	down	EFR3B	chr2	25367857	25367916	+	NM_014971
A_33_P3211229	0.00811015	4.0246	up	SLC35F2	chr11	107677584	107677525	-	NM_017515
A_23_P106602	0.0188744	4.02184	down	CRISPLD2	chr16	84942138	84942197	+	NM_031476
A_23_P40527	0.008692	4.02055	down	TBX1	chr22	19752546	19752605	+	NM_080646
A_23_P363878	0.0275837	4.01735	down	RFTN2	chr2	198436123	198436064	-	NM_144629
A_21_P0013564	0.0115216	4.01325	down	CNTNAP3B	chr9	43890387	43890446	+	NM_001201380
A_33_P3374205	0.0407266	4.00767	up	MKI67	chr10	129913252	129913193	-	NM_002417
A_33_P3728167	0.00138408	4.00484	down	CDH5	chr16	66437356	66437415	+	NM_001795
A_23_P134542	0.000692	4.00467	down	FOXP2	chr7	114299675	114302125	+	NM_148900
A_24_P178503	0.00735907	4.00228	down	ABCC9	chr12	22078955	22078896	-	NM_005691
A_33_P3347707	0.000453	3.99921	down	NOVA2	chr19	46442850	46442791	-	NM_002516
A_33_P3270311	0.00886596	3.9905	down	HECW2	chr2	197064113	197064054	-	NM_020760
A_33_P3724157	0.00365208	3.98449	up	DERL3	chr22	24177425	24177366	-	NM_198440
A_21_P0000057	0.00657932	3.98389	down	RGS9	chr17	63204068	63206607	+	NM_001165933
A_23_P29773	0.00486447	3.98203	down	LAMP3	chr3	182840122	182840063	-	NM_014398
A_24_P110242	0.0207126	3.98175	up		chr16	32077490	32077549	+
A_24_P148750	0.000115	3.9808	down	SH3BP5	chr3	15298613	15298554	-	NM_004844
A_23_P160159	0.0130996	3.98061	up	SLC2A5	chr1	9097229	9097170	-	NM_003039
A_24_P212024	0.0290093	3.98035	up		chr2	89513053	89512994	-	XM_003403503
A_33_P3398727	0.0435912	3.979	up		chr22	16148815	16148756	-	BC041856
A_33_P3328254	0.0363165	3.97099	down	IL5RA	chr3	3134008	3133949	-	NM_175725
A_32_P154342	0.0267413	3.97031	down	SLCO4C1	chr5	101570034	101569975	-	NM_180991
A_23_P144384	0.000514	3.95741	up	GALNT7	chr4	174244878	174244937	+	NM_017423
A_33_P3294921	0.0212527	3.95685	down	PRUNE2	chr9	79438607	79438548	-	NM_015225
A_23_P154358	0.0205444	3.95661	up	PROM2	chr2	95956518	95956577	+	NM_144707
A_23_P162766	0.0082555	3.95535	down	DOCK9	chr13	99446650	99446591	-	NM_015296
A_23_P58321	0.0258015	3.94604	up	CCNA2	chr4	122740054	122739995	-	NM_001237
A_23_P216307	0.00170044	3.94432	down	RUNX1T1	chr8	92972310	92972251	-	NM_004349
A_23_P46045	0.0492458	3.942	down	RGS5	chr1	163112189	163112130	-	NM_003617
A_23_P215454	0.0239539	3.94142	down	ELN	chr7	73483599	73483658	+	NM_000501
A_23_P251132	0.00496979	3.93974	down	SNTG2	chr2	1371215	1371274	+	NM_018968
A_33_P3323718	0.0266152	3.93798	down	UACA	chr15	70947058	70946999	-	NM_001008224
A_24_P753161	0.00075	3.9373	down	BMPR2	chr2	203431522	203431581	+	NM_001204
A_24_P299685	0.00936	3.93713	down	PDPN	chr1	13940822	13940881	+	NM_198389
A_23_P35617	0.00308495	3.93689	down	PLCE1	chr10	96087933	96087992	+	NM_016341
A_23_P254733	0.028503	3.93187	up	MLF1IP	chr4	185616396	185616337	-	NM_024629
A_33_P3331150	0.0256766	3.93178	up		chr14	106667725	106667666	-	L03830
A_23_P112289	0.00367359	3.92859	down	TMOD1	chr9	100362821	100362880	+	NM_003275
A_23_P69154	0.0175091	3.92502	down	FAM198A	chr3	43098136	43098195	+	NM_001129908
A_23_P139123	0.00132773	3.92383	down	SERPING1	chr11	57373891	57373950	+	NM_000062
A_33_P3419460	0.00189141	3.92339	down	VAPA	chr18	9959825	9959884	+	NM_003574
A_24_P81900	0.00105237	3.9228	down	SLC2A3	chr12	8072983	8072924	-	NM_006931
A_33_P3281552	0.0255888	3.92057	down	RPGR	chrX	38143761	38143702	-	NM_001034853
A_24_P317907	0.0213794	3.91527	down	SORBS1	chr10	97072614	97072555	-	NM_001034954
A_23_P317465	0.000113	3.91075	down	RAB8B	chr15	63559302	63559361	+	NM_016530
A_23_P139682	0.0110781	3.90485	down	PZP	chr12	9304850	9304244	-	NM_002864
A_33_P3351686	0.0257587	3.90423	down	CCDC17	chr1	46086455	46086396	-	NM_001114938
A_23_P502142	0.00332262	3.90058	down	FYN	chr6	111982770	111982711	-	NM_002037
A_33_P3404221	0.0386942	3.90048	up		chr1	68944643	68944584	-
A_23_P159255	0.000214	3.89319	down	PTPRM	chr18	8406398	8406457	+	NM_002845
A_33_P3398251	0.0161596	3.8903	up	FOXP3	chrX	49107469	49107410	-	NM_014009
A_24_P294408	0.0380784	3.88876	down	PLA1A	chr3	119348247	119348306	+	NM_015900
A_23_P387184	0.00310622	3.88771	down	NHSL1	chr6	138744231	138744172	-	NM_020464
A_23_P99747	0.00176669	3.88429	down	CDKL1	chr14	50805745	50805686	-	NM_004196
A_23_P140748	0.00490741	3.8779	down	NDRG4	chr16	58547109	58547168	+	NM_022910
A_23_P18649	0.00284748	3.87727	down	FAT4	chr4	126413229	126413288	+	NM_024582
A_33_P3880302	0.0182938	3.87411	up	EPHB2	chr1	23240664	23240723	+	NM_004442
A_23_P47924	0.0137442	3.87143	down	PTPRR	chr12	71032555	71032496	-	NM_002849
A_24_P173823	0.0119049	3.86633	down	PBX1	chr1	164820976	164821035	+	NM_002585
A_33_P3383233	0.00209509	3.86469	down	NDRG2	chr14	21485301	21485242	-	NM_201535
A_33_P3346444	0.00144487	3.86302	down	PCDH11Y	chrY	4968462	4968521	+	NM_032972
A_33_P3422728	0.0268526	3.86198	down	CNTNAP3	chr9	39086775	39086716	-	NM_033655
A_23_P56978	0.00625941	3.8603	up	PTK6	chr20	62160798	62160739	-	NM_005975
A_23_P150394	0.00014	3.85585	down	FXYD6	chr11	117708225	117708166	-	NM_022003
A_21_P0010771	0.00219182	3.85189	down	ANKRD20A2	chr9	42393542	42396400	+	NM_001012421
A_33_P3329433	0.00667709	3.84505	down	TTN	chr2	179526735	179526676	-	AF321609
A_24_P349039	0.000299	3.84101	down	ARHGAP31	chr3	119136009	119136068	+	NM_020754
A_33_P3219942	0.000278	3.83942	down	EML1	chr14	100404189	100404248	+	NM_001008707
A_24_P220485	0.0129406	3.83749	down	OLFML2A	chr9	127577020	127577079	+	NM_182487
A_24_P345451	0.00265637	3.83434	down	CYBRD1	chr2	172411114	172411173	+	NM_024843
A_24_P31627	0.0485084	3.83254	down	KCNB1	chr20	47988764	47988705	-	NM_004975
A_23_P131208	0.0479092	3.83233	down	NR4A2	chr2	157181786	157181727	-	NM_006186
A_23_P339098	0.0149469	3.83155	up	SLC35F2	chr11	107661964	107661905	-	NM_017515
A_23_P89780	0.00044	3.82986	down	LAMA3	chr18	21534735	21534794	+	NM_198129
A_21_P0011322	0.000113	3.82675	down	STARD9	chr15	42956100	42957494	+	NM_020759
A_23_P390700	0.0215644	3.82511	down	CNTN1	chr12	41414156	41414215	+	NM_001843
A_19_P00803675	0.011314	3.82479	down	ZDHHC11B	chr5	758886	758827	-	XM_003403780
A_24_P253003	0.00162492	3.82453	down	WNT11	chr11	75897645	75897586	-	NM_004626
A_33_P3364836	0.0247863	3.82337	down		chr19	2476201	2476142	-
A_33_P3235876	0.00342737	3.82251	up		chr14	107131119	107131060	-	XM_003403854
A_23_P38304	0.00574036	3.81656	down	CD300LG	chr17	41926188	41926247	+	NM_145273
A_33_P3212994	0.0158462	3.81319	up	ZWINT	chr10	58117666	58117607	-	NM_032997
A_24_P843020	0.0126206	3.81238	down		chr19	42006989	42006930	-
A_24_P10233	0.00311135	3.81123	down	DAPK2	chr15	64200425	64200366	-	NM_014326
A_33_P3331174	0.0146295	3.80821	up		chr14	106586226	106586167	-	XM_002346274
A_23_P23292	0.0217266	3.80474	down	RXRG	chr1	165386418	165386359	-	NM_006917
A_23_P146233	0.0170236	3.80351	down	LPL	chr8	19824187	19824246	+	NM_000237
A_24_P319923	0.00308148	3.802	down	MYLK	chr3	123331220	123331161	-	NM_053025
A_23_P87879	0.00224098	3.80157	down	CD69	chr12	9905320	9905261	-	NM_001781
A_23_P334883	0.0207474	3.80097	down	SHANK2	chr11	70314422	70314363	-	NM_012309
A_23_P84596	0.0352938	3.80085	up	MZB1	chr5	138723602	138723543	-	NM_016459
A_19_P00803201	0.00248318	3.79699	down	Q958C4	chr2	90396311	90396370	+
A_24_P273756	0.0476026	3.79641	up	TP63	chr3	189586433	189586492	+	NM_003722
A_23_P138938	0.0105453	3.79046	down	PGR	chr11	100912768	100912709	-	NM_000926
A_23_P33093	0.000722	3.78669	down	ST6GALNAC5	chr1	77529022	77529081	+	NM_030965
A_24_P24053	0.0197885	3.7859	up		chr14	107131181	107131122	-	JF810271
A_23_P436369	0.0271795	3.77967	down	FILIP1	chr6	76018364	76018305	-	NM_015687
A_23_P426636	0.00112975	3.7781	down	AHNAK	chr11	62284928	62284869	-	NM_001620
A_23_P167389	0.00108908	3.77783	down	ARAP3	chr5	141033208	141033149	-	NM_022481
A_24_P579356	0.00967729	3.77735	down	ARHGAP28	chr18	6914865	6914924	+	NM_001010000
A_23_P110253	0.0026911	3.77676	down	KIT	chr4	55606511	55606570	+	NM_000222
A_24_P62505	7.2e-05	3.77627	down	GLT25D2	chr1	183905587	183905528	-	NM_015101
A_33_P3331178	0.0235956	3.76791	up		chr14	106621986	106621927	-
A_23_P305877	0.0119181	3.76539	down	C9orf123	chr9	7797510	7797451	-	NM_033428
A_23_P108294	0.0123346	3.76519	up	PPAP2C	chr19	282253	282194	-	NM_177543
A_23_P19624	0.0106164	3.76376	down	BMP6	chr6	7881395	7881454	+	NM_001718
A_32_P210202	0.0154517	3.76354	up	E2F7	chr12	77415579	77415520	-	NM_203394
A_23_P2414	0.000682	3.76319	down	C12orf39	chr12	21684967	21685026	+	AK311217
A_33_P3365735	0.0396597	3.76159	up	THBS2	chr6	169620353	169620294	-	NM_003247
A_24_P153456	0.0130179	3.7611	down	ZDHHC11	chr5	795845	795786	-	NM_024786
A_23_P74349	0.0441698	3.76024	up	NUF2	chr1	163325144	163325203	+	NM_145697
A_23_P306215	0.020204	3.75788	down	FAM84A	chr2	14776066	14776125	+	NM_145175
A_23_P370989	0.0142005	3.75742	up	MCM4	chr8	48888334	48888393	+	NM_005914
A_23_P254741	0.00571456	3.75563	down	SOD3	chr4	24802400	24802459	+	NM_003102
A_32_P66881	0.00196922	3.75365	down	TLR4	chr9	120479236	120479295	+	NM_138554
A_21_P0000574	0.0128437	3.75298	up	SRD5A1	chr5	6669439	6669498	+	NM_001047
A_23_P113111	0.00372635	3.75203	down	AR	chrX	66944033	66944092	+	NM_000044
A_24_P940166	0.000691	3.74717	down	PAPSS2	chr10	89506954	89507013	+	NM_001015880
A_24_P38347	6.25e-05	3.74447	down	DPYSL2	chr8	26515178	26515237	+	NM_001386
A_24_P355649	0.000591	3.74378	down	FLI1	chr11	128681968	128682027	+	NM_002017
A_23_P10647	0.0115749	3.74255	down	CYTL1	chr4	5016781	5016722	-	NM_018659
A_23_P500400	0.0075927	3.74047	down	ABCA6	chr17	67074908	67074849	-	NM_080284
A_33_P3358745	0.00393782	3.73817	down	SEPP1	chr5	42800881	42800822	-	NM_001093726
A_24_P315941	0.0340419	3.73563	up		chr14	107013063	107013004	-	D83692
A_23_P63371	0.00139916	3.72992	down	TAL1	chr1	47682477	47682418	-	NM_003189
A_32_P416161	0.00896579	3.72602	up	XKRX	chrX	100168965	100168906	-	NM_212559
A_33_P3390172	0.0406281	3.72215	up	ADAMDEC1	chr8	24259534	24259593	+	NM_001145271
A_24_P10226	0.0070629	3.71704	down	SEMA6D	chr15	48056173	48056232	+	NM_024966
A_23_P1602	0.00218572	3.71694	down	CDC42EP2	chr11	65089746	65089805	+	NM_006779
A_24_P813550	0.0172237	3.71559	up		chr14	107083360	107083301	-	XM_001716198
A_33_P3316587	0.0267792	3.71031	up	SLC22A18AS	chr11	2909425	2909366	-	NM_007105
A_33_P3315715	0.00015	3.70505	down	PLEKHH2	chr2	43968427	43968486	+	AK126308
A_23_P371729	0.010354	3.70503	down	GJA5	chr1	147229843	147229784	-	NM_005266
A_33_P3263198	0.037376	3.6943	up		chr16	33815888	33815829	-
A_23_P87791	0.000476	3.69344	down	ACACB	chr12	109703078	109703245	+	NM_001093
A_33_P3315375	0.00438713	3.68468	down	SLFN11	chr17	33677430	33677371	-	NM_001104587
A_23_P373724	0.000283	3.68381	down	PPFIBP1	chr12	27848353	27848412	+	NM_003622
A_24_P272313	0.0122762	3.6797	down	C2orf55	chr2	99411061	99411002	-	NM_207362
A_33_P3257993	0.000411	3.6792	down	RNF125	chr18	29652911	29652970	+	NM_017831
A_21_P0012120	0.00367767	3.67871	up	ARHGAP40	chr20	37267950	37268009	+	NM_001164431
A_23_P134237	0.0194743	3.67833	down	RARRES2	chr7	150037260	150037201	-	NM_002889
A_23_P215913	0.0307449	3.67535	down	CLU	chr8	27457462	27457403	-	NM_001831
A_23_P17134	8.21e-05	3.67189	down	MAL	chr2	95719595	95719654	+	NM_002371
A_21_P0013569	0.0425881	3.67166	down	CNTNAP3	chr9	39102604	39102545	-	NM_033655
A_24_P627503	0.00645486	3.67114	up	LOC100653245	chr14	106791170	106791111	-	XM_003403831
A_23_P64879	0.00647895	3.67004	down	KCNJ8	chr12	21918724	21918665	-	NM_004982
A_23_P338479	0.00688164	3.66899	down	CD274	chr9	5468310	5468369	+	NM_014143
A_33_P3336822	0.0226933	3.66809	up		chr22	22735478	22735537	+	U09907
A_33_P3703501	0.00241693	3.66748	up	GALNT10	chr5	153798492	153798551	+	NM_198321
A_23_P63432	0.017673	3.66438	up	RHBDL2	chr1	39352339	39352280	-	NM_017821
A_23_P404698	0.0138911	3.66402	down	COL6A5	chr3	130203339	130203398	+	NM_153264
A_33_P3303245	0.0037991	3.66363	down	KIT	chr4	55569965	55570024	+	NM_001093772
A_33_P3212172	0.00305579	3.66142	down	SNX22	chr15	64449621	64449680	+	NM_024798
A_23_P110266	0.000674	3.6601	down	NDNF	chr4	121957475	121957416	-	NM_024574
A_33_P3399090	0.0130131	3.65959	down	DIXDC1	chr11	111893216	111893275	+	NM_001037954
A_33_P3237359	0.00537974	3.65888	up	HMGB3	chrX	150156573	150156632	+	NM_005342
A_23_P160354	0.00162124	3.65656	down	AKT3	chr1	243716200	243716141	-	NM_181690
A_23_P214144	0.0194456	3.65325	up	COL10A1	chr6	116441120	116441061	-	NM_000493
A_33_P3305749	0.0196785	3.64877	down	RARB	chr3	25636109	25636168	+	NM_000965
A_24_P299318	0.00632503	3.64606	down	FAM101B	chr17	289939	289880	-	NM_182705
A_23_P10980	0.0310021	3.64391	down	LPHN3	chr4	62937245	62937304	+	NM_015236
A_32_P133072	0.0141517	3.64366	down	SPON1	chr11	14289180	14289239	+	NM_006108
A_33_P3411291	0.004263	3.64292	down	DGKE	chr17	54940864	54940923	+	NM_003647
A_24_P6517	0.00516457	3.64037	down	PLEKHG1	chr6	151164222	151164281	+	NM_001029884
A_24_P407235	0.0304572	3.63958	down	CRY1	chr12	107385541	107385482	-	NM_004075
A_19_P00813077	0.000232	3.63186	down	LOC375190	chr2	24369842	24369901	+	NM_001145710
A_32_P143000	0.000371	3.6311	down	FAM189A1	chr15	29412755	29412696	-	NM_015307
A_23_P427502	0.0156626	3.63014	down	ZNRF3	chr22	29452861	29452920	+	NM_001206998
A_23_P116512	0.0132094	3.62913	down	PRR5L	chr11	36486438	36486497	+	NM_024841
A_23_P32175	0.0224498	3.62775	down	LHX6	chr9	124965139	124965080	-	NM_014368
A_24_P156501	0.0219959	3.62768	down	EBF1	chr5	158126074	158126015	-	NM_024007
A_23_P100711	0.000564	3.6258	down	PMP22	chr17	15133267	15133208	-	NM_000304
A_33_P3317009	0.0349062	3.62491	down	SLC11A1	chr2	219251605	219251664	+	AK294707
A_23_P62901	0.00373498	3.62219	down	BTG2	chr1	203278454	203278513	+	NM_006763
A_23_P142560	0.000237	3.61464	down	ZEB2	chr2	145146320	145146261	-	NM_014795
A_23_P170679	0.0467881	3.61353	down	COL4A3	chr2	228178994	228179053	+	NM_000091
A_32_P52785	0.0085738	3.61158	down	DAAM2	chr6	39872302	39872361	+	NM_015345
A_23_P142738	0.000358	3.60703	down	TMEM178	chr2	39944506	39944565	+	NM_152390
A_33_P3253596	0.0495813	3.60619	up	KIF4A	chrX	69626140	69626199	+	NM_012310
A_23_P143016	0.0398134	3.59812	down	ARID5A	chr2	97218184	97218243	+	NM_212481
A_33_P3391603	0.0435323	3.59526	down	LAMA4	chr6	112575046	112574987	-	NM_001105209
A_33_P3288329	0.0365036	3.59466	down	SORBS1	chr10	97074875	97074816	-	NM_001034954
A_23_P104073	0.0357933	3.59097	down	S100A3	chr1	153520057	153519998	-	NM_002960
A_23_P108823	0.0123437	3.58955	down	OSBPL6	chr2	179260253	179260312	+	NM_032523
A_33_P3404989	0.0248442	3.5892	up	HIST1H3H	chr6	27778255	27778314	+	NM_003536
A_23_P252306	0.0170261	3.58675	down	ID1	chr20	30194158	30194217	+	NM_002165
A_33_P3344204	0.0365191	3.5865	down	ZDHHC11	chr5	795933	795874	-	NM_024786
A_23_P121702	0.00389478	3.58231	up	OCIAD2	chr4	48887525	48887466	-	NM_001014446
A_23_P157865	0.0157417	3.57921	up	TNC	chr9	117783369	117783310	-	NM_002160
A_24_P401090	0.000258	3.57786	up		chr1	39175954	39176015	+
A_23_P252052	0.0188105	3.57554	down	FILIP1L	chr3	99567410	99567351	-	NM_182909
A_19_P00322384	0.00407476	3.57325	down	Q9H8W2	chr6	72127142	72127083	-
A_33_P3381513	0.00757708	3.57296	down	CD274	chr9	5465546	5465605	+	NM_014143
A_23_P88589	0.000987	3.5714	down	NR2F2	chr15	96881957	96882016	+	NM_021005
A_33_P3302916	0.000321	3.56569	down	BACH2	chr6	90641269	90641210	-	NM_021813
A_33_P3240507	0.000445	3.56523	down	KCTD12	chr13	77456107	77456048	-	NM_138444
A_21_P0011610	0.00137359	3.55889	down	DNAH17	chr17	76481052	76480993	-	NM_173628
A_24_P173566	0.0214525	3.55839	up		chr22	23223308	23223367	+	X57818
A_33_P3308468	0.00254124	3.55301	down	UPB1	chr22	24898115	24898174	+	NM_016327
A_23_P329353	0.00316606	3.55249	down	CNRIP1	chr2	68520397	68520338	-	NM_015463
A_33_P3268378	0.0271966	3.55096	down	FAM167A	chr8	11281586	11281527	-	NM_053279
A_23_P12816	0.0247117	3.55003	up	HELLS	chr10	96354481	96354540	+	NM_018063
A_24_P236753	0.0411559	3.54859	down	DOC2B	chr17	11929	11331	-	NM_003585
A_32_P397824	0.0389193	3.54662	down	FIGN	chr2	164464661	164464602	-	NM_018086
A_33_P3333523	0.00812003	3.54001	up		chr10	120691788	120691729	-
A_23_P88106	0.017355	3.53894	down	MCF2L	chr13	113752331	113752390	+	NM_024979
A_24_P418203	0.0306603	3.5373	down	CNTNAP3	chr9	39171403	39166052	-	NM_033655
A_23_P74042	0.00567351	3.53559	down	LPHN2	chr1	82456855	82456914	+	NM_012302
A_23_P209978	0.0211996	3.53458	down	VSNL1	chr2	17837224	17837283	+	NM_003385
A_23_P130815	0.0389583	3.53061	down	KIR2DS2	chr19_gl000209_random	145521	145580	+	NM_012312
A_33_P3238290	0.0140813	3.52724	down	FAM65C	chr20	49202794	49202735	-	NM_080829
A_23_P22444	0.0051876	3.52685	down	CFP	chrX	47483742	47483683	-	NM_002621
A_33_P3403117	0.00425942	3.52663	down	NR2F1	chr5	92929717	92929776	+	NM_005654
A_24_P152325	0.0114011	3.52437	up		chr7	5600401	5600460	+
A_23_P106405	0.011072	3.52236	down	NDN	chr15	23931114	23931055	-	NM_002487
A_21_P0011323	9.49e-05	3.51382	down	STARD9	chr15	42961534	42967028	+	NM_020759
A_33_P3305467	0.000113	3.51254	down		chr15	78285247	78285306	+
A_23_P134109	0.000832	3.51093	down	EPB41L2	chr6	131161674	131161615	-	NM_001431
A_24_P272290	0.00183809	3.51071	down	C6orf145	chr6	3723444	3723385	-	NM_183373
A_33_P3289246	0.014164	3.50797	up		chr14	106552343	106552285	-	XM_003403666
A_23_P101871	0.000253	3.50627	down	FBXO17	chr19	39432700	39432641	-	NM_024907
A_33_P3303649	0.0148674	3.50337	up	MB	chr22	36003486	36003427	-	NM_203377
A_23_P204630	0.0213566	3.50291	down	NTN4	chr12	96052034	96051975	-	NM_021229
A_23_P320242	0.013761	3.50095	down	KIAA1324L	chr7	86509592	86509533	-	NM_152748
A_23_P318300	0.00112805	3.4996	down	ZAK	chr2	174091756	174091815	+	NM_133646
A_33_P3392192	0.00453697	3.49856	down	NRG1	chr8	32625320	32625379	+	AF176921
A_33_P3324909	0.000253	3.49735	down	JUND	chr19	18391430	18391371	-	NM_005354
A_24_P251599	0.0152751	3.49551	down	CAV3	chr3	8787416	8787475	+	NM_001234
A_33_P3286492	0.0341998	3.49218	up	HNF4G	chr8	76402375	76402434	+	BC054009
A_33_P3371360	0.00880978	3.49175	down	C6orf186	chr6	110567208	110567149	-	NM_001123364
A_33_P3223503	0.00177998	3.49153	down	FRY	chr13	32869511	32869570	+	NM_023037
A_24_P406060	0.000116	3.48864	down	RNF144B	chr6	18468695	18468754	+	NM_182757
A_32_P172141	0.00784277	3.48859	down	CDON	chr11	125827717	125827658	-	NM_016952
A_33_P3268129	0.0037293	3.48722	up		chr1	200343203	200343144	-	EU250749
A_23_P42331	0.0142342	3.48664	up	HMGA1	chr6	34213595	34213654	+	NM_145901
A_33_P3348091	4.73e-05	3.48531	down	LTBP4	chr19	41125304	41125363	+	NM_001042544
A_21_P0010770	0.000378	3.4848	down	ANKRD20A2	chr9	42393527	42396289	+	NM_001012421
A_33_P3349727	0.0179703	3.4832	down		chr7	86574256	86574197	-
A_21_P0000120	0.00876985	3.48163	down	KCNJ18	chr17	21320339	21320398	+	NM_001194958
A_33_P3287223	0.00737868	3.48064	up	DPP4	chr2	162849045	162848986	-	NM_001935
A_21_P0012831	0.0119983	3.47558	down	DOCK9	chr13	99515656	99515360	-	NM_001130050
A_23_P148047	0.00393708	3.47218	down	PTGER4	chr5	40693563	40693622	+	NM_000958
A_23_P200001	0.00384938	3.47181	down	NEXN	chr1	78408667	78408726	+	NM_144573
A_33_P3262191	0.0013944	3.47042	up	CPNE7	chr16	89663594	89663653	+	NM_014427
A_33_P3376419	0.000567	3.47027	down	LOC256483	chr1	77544083	77544142	+	XM_001725689
A_33_P3367301	0.012799	3.46912	down	GJD3	chr17	38516987	38516928	-	NM_152219
A_32_P4018	0.0312731	3.46778	down	ROR1	chr1	64646792	64646851	+	AK000776
A_24_P901986	0.0026569	3.45808	up		chr16	29829443	29829384	-	BC029255
A_23_P156708	0.00116139	3.4578	down	TNXB	chr6	32009022	32008964	-	NM_032470
A_23_P361014	0.0433622	3.45363	down	TSHZ3	chr19	31765938	31765879	-	NM_020856
A_33_P3352758	0.00898936	3.4523	down	NHSL2	chrX	71356956	71357015	+	NM_001013627
A_33_P3259817	0.0106404	3.44943	down	DOCK9	chr13	99449429	99449370	-	NM_001130048
A_23_P110957	0.0270993	3.44288	down	FOXF2	chr6	1395386	1395445	+	NM_001452
A_24_P4816	0.000691	3.4427	down	GABARAPL1	chr12	10374676	10374735	+	NM_031412
A_23_P36397	0.0110954	3.44097	up	CYP27B1	chr12	58156635	58156576	-	NM_000785
A_33_P3407034	0.00215271	3.43674	down	KIT	chr4	55593626	55593685	+	NM_000222
A_24_P239076	0.0393632	3.43619	up	IGLL1	chr22	23915710	23915651	-	NM_020070
A_33_P3368358	0.00955799	3.43559	down	NEDD9	chr6	11201273	11201214	-	NM_182966
A_24_P14464	0.0175527	3.42829	up	WFDC2	chr20	44099078	44099137	+	NM_006103
A_23_P45999	0.000751	3.42762	up	FBXO2	chr1	11708617	11708558	-	NM_012168
A_33_P3418294	0.00665964	3.4262	up	DNAH14	chr1	225284873	225284932	+	NM_001373
A_32_P87531	0.00314667	3.42549	up	DNAH14	chr1	225156479	225156538	+	NM_001145154
A_21_P0011821	0.0490158	3.42382	down	GPAT2	chr2	96693806	96693747	-	NM_207328
A_33_P3368049	0.0113328	3.41672	up	LOC643988	chr1	1533447	1533388	-	NM_001242659
A_23_P385690	0.0104273	3.41552	down	WNT3A	chr1	228248893	228248952	+	NM_033131
A_24_P128308	0.00717756	3.41484	down	KLF6	chr10	3823035	3822976	-	FW339972
A_23_P322	0.000148	3.41132	up	EFNA4	chr1	155041654	155041713	+	NM_182690
A_23_P29185	0.000228	3.41016	down	TTC28	chr22	28377786	28377727	-	NM_001145418
A_33_P3411628	0.0330175	3.40679	up	CDKN2A	chr9	21970960	21970901	-	NM_000077
A_33_P3226154	0.0239391	3.40456	up		chr2	89156970	89156911	-	AY538254
A_24_P186943	0.0384464	3.40314	down	ELN	chr7	73474764	73474823	+	NM_000501
A_23_P16078	0.00249708	3.40193	up	PAFAH1B3	chr19	42804213	42804154	-	NM_002573
A_23_P252062	0.0121334	3.39982	down	PPARG	chr3	12458499	12458558	+	NM_138711
A_21_P0013629	0.018529	3.39823	down	CNTNAP3	chr9	39239155	39239096	-	NM_033655
A_24_P230563	0.0310383	3.39822	up	IL2RA	chr10	6067898	6067839	-	NM_000417
A_23_P66881	0.0145381	3.39704	down	RGS9	chr17	63223600	63223659	+	NM_003835
A_33_P3376493	0.0382712	3.39569	down	AGTR2	chrX	115304624	115304683	+	NM_000686
A_33_P3352019	0.00169432	3.39363	down	SCARA3	chr8	27516996	27517055	+	NM_182826
A_23_P114423	0.0381081	3.38919	down	RGN	chrX	46952536	46952595	+	NM_152869
A_33_P3299066	0.0390999	3.38629	down	NR4A2	chr2	157182315	157182256	-	NM_006186
A_23_P324813	0.00684085	3.38291	down	BCL6B	chr17	6932656	6932715	+	NM_181844
A_24_P82135	0.000826	3.3811	down	SECISBP2L	chr15	49281776	49281717	-	NM_014701
A_23_P346390	0.00712187	3.37889	down	CXorf36	chrX	45010973	45010914	-	NM_176819
A_23_P17192	0.00327551	3.37639	down	RAPGEF4	chr2	173916483	173916542	+	NM_007023
A_23_P94397	0.0314165	3.37362	down	OMD	chr9	95177617	95177558	-	NM_005014
A_24_P165864	0.00330775	3.37285	down	P2RY14	chr3	150930118	150930059	-	NM_014879
A_33_P3381338	0.000903	3.36957	down	TNXB	chr6	32009196	32009137	-	NM_019105
A_23_P78980	0.00630995	3.36947	up	B3GNT3	chr19	17923824	17923883	+	NM_014256
A_23_P118025	0.000394	3.36512	down	DPEP2	chr16	68021586	68021527	-	NM_022355
A_33_P3347343	0.00639235	3.36408	down	CCDC102B	chr18	66564598	66564657	+	NM_001093729
A_24_P411186	0.00334628	3.36133	up	BCL11A	chr2	60684496	60684437	-	NM_022893
A_23_P380010	4.55e-05	3.35646	down	STARD9	chr15	43012226	43012285	+	NM_020759
A_23_P168828	0.00228021	3.3564	down	KLF10	chr8	103661422	103661366	-	NM_005655
A_33_P3234222	0.015196	3.35611	up	TSPO2	chr6	41011969	41012028	+	NM_001010873
A_23_P212042	0.0379328	3.35306	up	MFI2	chr3	196733465	196730957	-	NM_005929
A_23_P1173	0.0171748	3.35274	up	HABP2	chr10	115348335	115348394	+	NM_004132
A_23_P167030	0.00217819	3.35118	down	PTH1R	chr3	46944115	46944255	+	NM_000316
A_33_P3768930	0.0472824	3.35025	up					+	BF175071
A_23_P146830	0.01416	3.34852	up	SLC25A10	chr17	79687525	79687584	+	NM_012140
A_33_P3345389	0.00558197	3.3482	down	C20orf194	chr20	3230007	3229948	-	NM_001009984
A_23_P76749	0.0112408	3.3465	down	GALNTL1	chr14	69821071	69821130	+	NM_020692
A_24_P921683	0.00130814	3.34361	down	FOXP2	chr7	114066598	114066657	+	NM_014491
A_24_P314179	0.00128673	3.34183	down	ETS2	chr21	40196273	40196332	+	NM_005239
A_33_P3317628	0.0396213	3.34014	up	PKP3	chr11	404848	404907	+	NM_007183
A_23_P339119	0.0004	3.33988	down	ACSS3	chr12	81647397	81648642	+	NM_024560
A_23_P218463	0.00163959	3.3348	down	SERTAD1	chr19	40928494	40928435	-	NM_013376
A_33_P3663974	0.0231532	3.33106	down	THRB	chr3	24164537	24164478	-	NM_001128177
A_23_P353717	0.000963	3.32917	up	RMI2	chr16	11445384	11445443	+	NM_152308
A_24_P943393	0.00347254	3.32562	down	AHNAK	chr11	62283459	62283400	-	NM_001620
A_23_P163481	0.0344616	3.32442	up	BUB1B	chr15	40512828	40512887	+	NM_001211
A_23_P365817	0.0108381	3.32226	up	PPP1R14B	chr11	64012050	64011991	-	NM_138689
A_23_P160466	0.0125986	3.31988	down	SLC19A2	chr1	169433321	169433262	-	NM_006996
A_32_P180315	0.0406218	3.31974	down	C9orf174	chr9	100139057	100139116	+	NM_020893
A_33_P3209283	0.000634	3.31789	down	SASH1	chr6	148761770	148761829	+
A_23_P423309	0.0140356	3.31511	down	PCDH12	chr5	141329063	141329004	-	NM_016580
A_23_P134835	0.0109244	3.31494	down	CSGALNACT1	chr8	19262014	19261955	-	NM_018371
A_24_P272515	0.00228716	3.3144	down		chr2	152042739	152042798	+
A_24_P605563	0.036566	3.31365	up		chr22	23243286	23243345	+	AY172962
A_33_P3308749	0.010254	3.31257	down	LAMA4	chr6	112537629	112537570	-	NM_001105207
A_33_P3308744	0.00797156	3.31215	down	LAMA4	chr6	112506499	112506440	-	NM_001105206
A_33_P3367471	0.00583606	3.31106	down	PLEKHG1	chr6	151054898	151054957	+	NM_001029884
A_33_P3268310	0.000402	3.31093	down	LIMS3L	chr2	110656427	110656486	+	NM_001205288
A_24_P237175	0.0177213	3.31076	up	CST2	chr20	23807162	23807103	-	NM_001322
A_24_P396702	0.00308593	3.31064	down	CD302	chr2	160625659	160625600	-	NM_014880
A_33_P3372727	0.000293	3.30713	down	SEMA5A	chr5	9035304	9035245	-	NM_003966
A_23_P394064	0.00197562	3.307	down	PTRF	chr17	40554536	40554477	-	NM_012232
A_33_P3381483	0.0178003	3.30552	down	ZNF331	chr19	54083408	54083467	+	NM_018555
A_24_P3249	0.0118691	3.30429	down	RARB	chr3	25638622	25638681	+	NM_000965
A_33_P3318661	0.0439004	3.3041	up	E2F7	chr12	77417635	77417576	-	NM_203394
A_32_P128701	0.000652	3.30233	down	USP53	chr4	120216331	120216390	+	NM_019050
A_24_P97825	0.017064	3.29218	down	CCDC69	chr5	150561538	150561479	-	NM_015621
A_33_P3382924	0.0353122	3.28973	down	SPARC	chr5	151041099	151041040	-	NM_003118
A_33_P3252925	4.06e-05	3.28911	down	PHF17	chr4	129796106	129796165	+	NM_199320
A_33_P3398156	0.0283365	3.28782	down	CYS1	chr2	10197031	10196972	-	NM_001037160
A_33_P3349536	0.0332726	3.28711	up	CHEK1	chr11	125525158	125525217	+	NM_001114121
A_23_P163306	0.0233908	3.287	down	CGNL1	chr15	57842847	57842906	+	NM_032866
A_24_P299423	0.00254226	3.28681	down	IL16	chr15	81582321	81582380	+	BC040272
A_23_P160406	0.00805759	3.28555	down	KCTD3	chr1	215794818	215794877	+	NM_016121
A_23_P46315	0.000908	3.28552	down	DENND2C	chr1	115125613	115125554	-	AK124287
A_32_P69368	0.00159077	3.2854	down	ID2	chr2	8824282	8824341	+	NM_002166
A_21_P0011276	0.00800771	3.28486	up	LOC100653147	chr14	19680859	19680918	+	XM_003403739
A_32_P196021	0.00238969	3.27833	down	FGF7	chr15	49778552	49778611	+	NM_002009
A_23_P418083	0.00856902	3.27576	down	LCA5	chr6	80195326	80195267	-	NM_181714
A_33_P3390122	0.000565	3.27019	down	GIPC2	chr1	78603050	78603109	+	NM_017655
A_23_P206359	0.00476272	3.26972	up	CDH1	chr16	68869214	68869273	+	NM_004360
A_33_P3226085	0.0492233	3.26925	up		chr22	23154719	23154778	+	AF063703
A_23_P162171	0.0417624	3.26922	down	MCAM	chr11	119180061	119180002	-	NM_006500
A_23_P200310	0.0337827	3.26892	up	DEPDC1	chr1	68939846	68939812	-	NM_017779
A_33_P3405424	0.0485607	3.26737	up	IL4I1	chr19	50392976	50392917	-	NM_172374
A_23_P88303	0.00696303	3.26423	down	HSPA2	chr14	65009538	65009597	+	NM_021979
A_23_P68610	0.0236207	3.26289	up	TPX2	chr20	30388973	30389032	+	NM_012112
A_23_P211985	0.000492	3.26136	down	SNRK	chr3	43391802	43391861	+	NM_017719
A_33_P3229370	0.00463148	3.2588	down	ID4	chr6	19840841	19840900	+	NM_001546
A_23_P113161	0.0126385	3.25878	down	C1orf21	chr1	184597996	184598055	+	NM_030806
A_24_P150931	0.000643	3.25835	down	NXPH3	chr17	47656996	47657055	+	NM_007225
A_33_P3240512	0.00107633	3.25758	down	KCTD12	chr13	77454410	77454351	-	NM_138444
A_33_P3245126	4.82e-05	3.25728	down		chr6	18399877	18399936	+
A_33_P3343316	0.023333	3.25721	down	SH3BGRL2	chr6	80409945	80410004	+	NM_031469
A_23_P47941	0.0143649	3.25579	up	HOXC11	chr12	54369250	54369309	+	NM_014212
A_33_P3333337	0.00225186	3.25129	down	LRCH1	chr13	47324726	47324785	+	NM_001164213
A_23_P141345	0.00345509	3.24879	down	MPP3	chr17	41878935	41878876	-	NM_001932
A_23_P202520	0.000292	3.24826	down	ABLIM1	chr10	116190950	116190891	-	NM_001003408
A_23_P39056	0.0136802	3.24715	down	KLK7	chr19	51480736	51480677	-	NM_005046
A_32_P95067	0.030075	3.24648	up	AK4	chr1	65694099	65694158	+	NM_001005353
A_23_P43690	0.00240271	3.24563	down	BNC2	chr9	16435701	16435642	-	NM_017637
A_32_P128656	0.00855992	3.24533	down	MID1	chrX	10414469	10414410	-	NM_000381
A_23_P333951	0.00380476	3.24311	up	DNAH14	chr1	225155177	225155236	+	NM_144989
A_24_P209455	0.000667	3.24197	down	GIMAP4	chr7	150270058	150270117	+	NM_018326
A_33_P3332215	0.00725441	3.2419	up	MUC1	chr1	155162034	155161975	-	NM_001044392
A_23_P452	0.0334648	3.24088	down	DDR2	chr1	162749922	162749981	+	NM_001014796
A_23_P63789	0.049011	3.23985	up	ZWINT	chr10	58117404	58117345	-	NM_032997
A_23_P46309	0.00107333	3.23721	up	RCC1	chr1	28865048	28865107	+	NM_001048199
A_24_P331830	0.000656	3.23638	down	KAZN	chr1	15361246	15361305	+	NM_015209
A_33_P3240492	0.000828	3.23579	down	PHYHIPL	chr10	61006991	61007050	+	NM_032439
A_23_P206960	0.000971	3.23488	down	SEC14L1	chr17	75210225	75210284	+	NM_003003
A_33_P3241316	0.00876158	3.2344	down	PLA2G4F	chr15	42439884	42439825	-	NM_213600
A_32_P72341	0.0485766	3.23422	up	TRIM59	chr3	160153585	160153526	-	NM_173084
A_23_P156788	0.00150101	3.23416	down	STX11	chr6	144508698	144508757	+	NM_003764
A_33_P3861706	0.0410549	3.23307	down	MTMR10	chr15	31231234	31231175	-	NM_017762
A_33_P3384628	0.00597891	3.22971	down		chr21	15278286	15278227	-
A_24_P673063	0.000708	3.22894	down	FABP5	chr8	82195741	82196134	+	NM_001444
A_33_P3285734	0.0149217	3.22813	down	FCRL6	chr1	159784022	159784081	+	NM_001004310
A_24_P217834	0.0375947	3.22775	up	HIST1H3D	chr6	26197317	26197258	-	NM_003530
A_33_P3223495	0.0467326	3.22579	down	FRY	chr13	32852873	32852932	+	BX537670
A_23_P6818	0.00613144	3.2252	down	SEMA3G	chr3	52468201	52468142	-	NM_020163
A_23_P150064	0.00146652	3.225	down	MMRN2	chr10	88696220	88696161	-	NM_024756
A_24_P84898	0.00536627	3.21943	up	FEN1	chr11	61564029	61564087	+	NM_004111
A_33_P3391240	0.00767343	3.21929	up	RAB19	chr7	140125767	140125826	+	NM_001008749
A_23_P209320	0.0317056	3.21731	down	PER2	chr2	239152876	239152817	-	NM_022817
A_21_P0012453	0.00012	3.21722	down	PROS1	chr3	93619752	93619693	-	NM_000313
A_23_P70060	0.0144551	3.21618	down	PPAP2A	chr5	54721742	54721155	-	NM_176895
A_33_P3640690	0.00377182	3.21479	down	ZEB1	chr10	31816261	31816320	+	NM_001128128
A_33_P3244013	0.000157	3.21186	down	NEBL	chr10	21177092	21177033	-	NM_006393
A_24_P239606	0.0267953	3.21146	down	GADD45B	chr19	2478178	2478237	+	NM_015675
A_33_P3331228	0.00883224	3.21049	up		chr14	106610383	106610324	-	AY505570
A_33_P3275751	0.00121159	3.20796	down	SEC14L1	chr17	75212949	75213008	+	NM_001204410
A_23_P30799	0.0417236	3.20782	up	HIST1H3F	chr6	26250647	26250588	-	NM_021018
A_23_P94434	0.00304291	3.2077	down	HRCT1	chr9	35906792	35906851	+	NM_001039792
A_23_P62741	0.00418052	3.20745	down	ELTD1	chr1	79383345	79358842	-	NM_022159
A_33_P3268919	0.0262815	3.20713	down	SFTPA2	chr10	81315673	81315614	-	NM_001098668
A_23_P401472	0.00188868	3.20667	down	CHRM3	chr1	240071981	240072040	+	NM_000740
A_33_P3362611	0.00431641	3.20466	down	ELTD1	chr1	79355513	79355454	-	NM_022159
A_23_P122937	0.000187	3.20441	down	ELMO1	chr7	36894347	36894288	-	NM_014800
A_33_P3317460	0.00964845	3.20401	down		chr2	132056314	132056255	-
A_33_P3312499	0.0250825	3.20178	down	MS4A15	chr11	60544144	60544203	+	NM_001098835
A_33_P3374723	0.00641283	3.20111	down	ZEB1	chr10	31818063	31818122	+	NM_001128128
A_24_P200000	0.00143355	3.19811	up	STEAP3	chr2	120012364	120012423	+	NM_182915
A_23_P88602	0.0241157	3.19471	down	MEIS2	chr15	37183612	37183553	-	NM_170677
A_33_P3309859	0.0441321	3.19436	down		chr3	194366000	194366059	+
A_24_P944640	0.00500914	3.19269	down	EPB41L5	chr2	120936186	120936245	+	NM_020909
A_24_P160466	0.0492775	3.19172	up	GPRIN1	chr5	176023009	176022950	-	NM_052899
A_33_P3413989	0.00518609	3.18947	down	SERPING1	chr11	57367490	57367549	+	NM_000062
A_23_P59877	0.0014986	3.18937	down	FABP5	chr8	82196174	82196772	+	NM_001444
A_24_P261417	0.0128926	3.18865	down	DKK3	chr11	11984974	11984915	-	NM_015881
A_23_P5301	0.0231972	3.18794	up	TFCP2L1	chr2	121978624	121978565	-	NM_014553
A_21_P0012878	0.0423091	3.18647	down	ZDHHC11	chr5	795715	795708	-	NM_024786
A_23_P49155	0.0247579	3.18514	up	CDH3	chr16	68732812	68732871	+	NM_001793
A_23_P55477	0.0405601	3.18391	up	ADORA2B	chr17	15878851	15878910	+	NM_000676
A_24_P170774	0.002322	3.18344	down	LRCH1	chr13	47317618	47317677	+	NM_015116
A_24_P333571	0.00532971	3.18303	down	ARHGAP29	chr1	94667593	94667534	-	BC022483
A_33_P3395675	0.0369473	3.18196	up		chr22	23243336	23243395	+	EU937523
A_33_P3388646	0.00426167	3.18184	down	ABLIM1	chr10	116194270	116194211	-	NM_001003408
A_33_P3379644	0.0335274	3.17582	down	ALDH1A1	chr9	75540460	75540401	-	NM_000689
A_23_P62953	0.00578807	3.1753	down	PBX1	chr1	164781270	164781329	+	NM_002585
A_23_P381261	0.000419	3.17198	down	ADCY4	chr14	24787727	24787668	-	NM_139247
A_24_P108311	0.0379549	3.16797	down	NEDD4L	chr18	56065317	56065376	+	NM_015277
A_23_P102060	0.00161116	3.16679	down	SSFA2	chr2	182795035	182795094	+	NM_006751
A_33_P3369760	0.0219544	3.16362	down	GLIPR2	chr9	36162528	36162587	+	NM_022343
A_33_P3287879	0.045495	3.16233	up	HIST1H3H	chr6	27778041	27778100	+	NM_003536
A_23_P253123	0.0156028	3.16146	down	VGLL1	chrX	135638732	135638791	+	NM_016267
A_24_P22943	0.0150072	3.16112	down	GIPC3	chr19	3590057	3590116	+	NM_133261
A_33_P3234015	0.00298808	3.15964	down	LIMD1	chr3	45722696	45722755	+	NM_014240
A_24_P398810	0.039243	3.1572	down	EIF5	chr14	103811176	103811235	+	NM_001969
A_23_P114084	0.00372699	3.15666	down	PHEX	chrX	22266184	22266243	+	NM_000444
A_33_P3236881	0.0135349	3.15555	down	C1orf151-NBL1	chr1	19984882	19984941	+	NM_001204088
A_23_P331908	0.00866455	3.15096	down		chr11	45236216	45236275	+	XM_003119496
A_32_P34003	0.000637	3.14915	down	FIGN	chr2	164459505	164459446	-
A_33_P3315342	0.0253215	3.14824	up	ARHGEF19	chr1	16532735	16532676	-	NM_153213
A_23_P215060	0.00390948	3.14687	down	PODXL	chr7	131185194	131185135	-	NM_001018111
A_33_P3252800	0.00164022	3.14176	down	PTPRR	chr12	71050544	71050485	-	NM_002849
A_24_P941038	0.0170751	3.14039	down	VSTM4	chr10	50227281	50227222	-	NM_001031746
A_33_P3287967	0.0104772	3.13988	down	ANK2	chr4	114294545	114294604	+	NM_001148
A_23_P86653	0.00425078	3.13982	down	SRGN	chr10	70863833	70863892	+	NM_002727
A_33_P3422429	0.000412	3.13841	up	INADL	chr1	62580523	62580582	+	AJ001306
A_33_P3379039	0.0441263	3.13781	up	IGLL5	chr22	23237630	23237689	+	NM_001178126
A_23_P433132	0.0182997	3.13587	up	KRTCAP3	chr2	27666399	27666874	+	NM_173853
A_33_P3413987	0.00357838	3.13505	down	SERPING1	chr11	57367781	57367840	+	NM_000062
A_23_P255331	0.00948016	3.13033	down	C4orf49	chr4	140187735	140187676	-	NM_032623
A_23_P153945	0.00980106	3.13004	down	GTDC1	chr2	144703687	144703628	-	NM_001006636
A_23_P92441	0.0304671	3.12731	up	MAD2L1	chr4	120981405	120981346	-	NM_002358
A_24_P308029	0.00677811	3.12709	down	HSPB6	chr19	36246079	36246020	-	NM_144617
A_23_P118158	0.0143793	3.12705	down	HS3ST2	chr16	22927193	22927252	+	NM_006043
A_33_P3310981	0.00125677	3.12533	up	ZNF215	chr11	6976945	6977004	+	NM_013250
A_21_P0011319	6.86e-05	3.12504	down	STARD9	chr15	42955037	42955485	+	NM_020759
A_23_P98645	0.00508826	3.12467	down	DCHS1	chr11	6642830	6642771	-	NM_003737
A_23_P215883	0.000491	3.12176	down	NCALD	chr8	102699720	102699661	-	NM_001040630
A_23_P216355	0.0143044	3.11962	up	TONSL	chr8	145657715	145656523	-	NM_013432
A_33_P3308147	0.00270083	3.10831	down		chr5	40681424	40681365	-
A_23_P141730	0.0282506	3.10829	up	DSG2	chr18	29126460	29126519	+	NM_001943
A_23_P502371	0.00606331	3.10718	down	PHF2	chr9	96441749	96441808	+	NM_005392
A_23_P149992	0.00129938	3.10532	down	PDLIM1	chr10	97007103	97007044	-	NM_020992
A_33_P3422298	0.0440932	3.10212	up		chr22	23261765	23261824	+	S77011
A_33_P3398862	0.00301374	3.10021	down	RHOB	chr2	20648584	20648643	+	NM_004040
A_33_P3301075	0.012172	3.09689	up		chr14	106815814	106815755	-	XM_003403831
A_23_P392470	0.0399908	3.09685	down	NR3C2	chr4	149000423	149000364	-	NM_000901
A_33_P3240693	0.0400956	3.09455	down	THSD4	chr15	71839754	71839813	+	AK303870
A_23_P93772	0.00254242	3.09415	down	HOXA5	chr7	27181606	27181547	-	NM_019102
A_23_P211957	0.000604	3.09366	down	TGFBR2	chr3	30735163	30735222	+	NM_001024847
A_33_P3399985	0.0183455	3.09125	up		chr2	90044286	90044345	+	AJ272081
A_24_P123408	0.0304048	3.09081	down	ABLIM3	chr5	148626089	148627383	+	NM_014945
A_24_P79617	8.47e-05	3.09044	down	KIAA0040	chr1	175126681	175126622	-	NM_014656
A_23_P118254	0.00193931	3.08987	down	FOXF1	chr16	86547686	86547745	+	NM_001451
A_24_P250765	0.00999463	3.08903	down	PRKG1	chr10	54048737	54050026	+	NM_006258
A_24_P134356	0.0124759	3.08809	down	BTBD3	chr20	11906389	11906448	+	NM_014962
A_24_P216456	0.00033	3.08493	down	MAP1LC3C	chr1	242159472	242159413	-	NM_001004343
A_23_P414913	0.0166623	3.08346	down	GLIPR2	chr9	36163763	36163822	+	NM_022343
A_33_P3243832	0.000268	3.08268	down	ZEB2	chr2	145182422	145182363	-	NM_014795
A_24_P137522	0.00158709	3.08202	down	USP53	chr4	120215256	120215315	+	NM_019050
A_21_P0006454	0.0081874	3.0798	down	FLJ46446	chrX	70926246	70926305	+	AK128305
A_24_P241815	0.0151209	3.07539	down	JUNB	chr19	12902998	12903057	+	NM_002229
A_23_P360797	0.00895872	3.07412	down	NTF3	chr12	5604039	5604098	+	NM_002527
A_23_P126075	0.00161584	3.07358	up	KCNK1	chr1	233807558	233807617	+	NM_002245
A_24_P306892	0.029474	3.07252	up	B4GALNT3	chr12	661313	661675	+	NM_173593
A_23_P389118	0.00105556	3.07231	down	ANO6	chr12	45825919	45825978	+	NM_001025356
A_33_P3381948	0.0125788	3.07192	down	WTIP	chr19	34991985	34992044	+	NM_001080436
A_23_P33364	0.000831	3.07162	down	SH3D19	chr4	152041658	152041599	-	NM_001009555
A_33_P3235677	0.00730829	3.07143	down		chr3	64729166	64729225	+
A_23_P408285	0.00459735	3.0702	down	PRICKLE1	chr12	42853269	42853210	-	NM_153026
A_21_P0000058	0.00554268	3.06942	up	PROM2	chr2	95956996	95957055	+	NM_001165978
A_24_P69538	0.00348164	3.06378	down	TLR4	chr9	120476856	120476915	+	NM_138554
A_33_P3296366	0.000859	3.06037	up	PODXL2	chr3	127390371	127390430	+	NM_015720
A_24_P29401	0.000989	3.0603	down	PIK3R1	chr5	67596786	67596845	+	NM_181523
A_33_P3304983	0.00160789	3.05789	down	PRKAR2B	chr7	106781339	106781398	+	NM_002736
A_24_P319736	0.000625	3.05638	down	MEIS1	chr2	66799326	66799385	+	NM_002398
A_33_P3261293	0.0156364	3.05635	down	DKK3	chr11	11986222	11986163	-	NM_015881
A_23_P27332	0.0112247	3.05588	down	TCF4	chr18	52895486	52895237	-	NM_003199
A_23_P48988	0.0139615	3.05582	down	SH3GL3	chr15	84287094	84287153	+	NM_003027
A_24_P401768	0.00409802	3.05508	down	AMOTL1	chr11	94554977	94563264	+	NM_130847
A_23_P200222	0.00853984	3.05441	up	LRP8	chr1	53711278	53711219	-	NM_033300
A_23_P130158	0.00125883	3.05249	up	WNT3	chr17	44841763	44841704	-	NM_030753
A_33_P3370890	0.0117087	3.05113	down	C6orf225	chr6	112423914	112423973	+	NM_001033564
A_24_P365506	0.0208688	3.04864	up	FERMT1	chr20	6068519	6068460	-	NM_017671
A_24_P358321	0.00701834	3.04839	up		chr2	89986891	89986950	+	U21012
A_23_P89509	0.012711	3.04598	up	SPAG5	chr17	26905097	26905038	-	NM_006461
A_23_P74359	0.00104042	3.0456	down	CSRP1	chr1	201453110	201453051	-	NM_004078
A_33_P3348288	0.0116025	3.04364	down	RHOBTB1	chr10	62629276	62629217	-	NM_001242359
A_33_P3221064	0.000262	3.04242	down	LTBP4	chr19	41135661	41135720	+	NM_001042544
A_24_P193592	0.00601337	3.04158	up	CCNF	chr16	2507886	2507945	+	NM_001761
A_23_P363255	0.00537145	3.04059	down	CCDC68	chr18	52568911	52568852	-	NM_025214
A_23_P310274	0.0312974	3.0374	up	PRSS2	chr7	142482228	142482287	+	NM_002770
A_24_P201367	0.0176675	3.03603	down	LDB3	chr10	88452322	88459087	+	NM_001171611
A_24_P223384	0.0299648	3.03493	up	HIST1H2AB	chr6	26033520	26033461	-	NM_003513
A_23_P152428	0.0155506	3.03477	up	MARVELD3	chr16	71668676	71668735	+	NM_052858
A_24_P71973	0.0142233	3.03406	down	KDR	chr4	55945456	55945397	-	NM_002253
A_33_P3281667	0.0239743	3.03384	down	CNTNAP3B	chr9	43920412	43920471	+	NM_001201380
A_24_P280846	0.0470727	3.03203	up	GOLT1A	chr1	204170804	204168371	-	NM_198447
A_23_P218675	0.030542	3.03156	up	WFDC2	chr20	44108669	44108728	+	NM_006103
A_23_P63798	0.0103849	3.02855	down	KLF6	chr10	3821446	3821387	-	NM_001300
A_33_P3268716	0.000637	3.02268	down	SNX1	chr15	64436277	64436336	+	NM_003099
A_33_P3404739	0.0139738	3.02226	up		chr6	49519820	49519879	+
A_24_P157926	0.0180477	3.02174	down	TNFAIP3	chr6	138203679	138203738	+	NM_006290
A_23_P215744	0.018168	3.02167	down	CTTNBP2	chr7	117351142	117351083	-	NM_033427
A_32_P71113	0.0051467	3.02146	down	SCAI	chr9	127705207	127705148	-	NM_173690
A_23_P256956	0.0201411	3.02027	up	KIF20A	chr5	137522081	137522804	+	NM_005733
A_23_P26124	0.00102648	3.01993	down	RORA	chr15	60789716	60789657	-	NM_134260
A_33_P3268507	0.030616	3.01906	up	CEACAM1	chr19	43025514	43025455	-	NM_001184816
A_23_P413641	0.0115386	3.01817	down	PREX1	chr20	47241677	47241619	-	NM_020820
A_24_P67395	0.00158375	3.01722	up	KRT8	chr12	53294995	53294461	-	NM_002273
A_23_P112798	0.0117859	3.01695	down	CRIP2	chr14	105945806	105945957	+	NM_001312
A_23_P203743	0.000138	3.01689	down	GAB2	chr11	77926747	77926688	-	NM_012296
A_23_P39076	0.00134684	3.01613	down	RRAS	chr19	50138792	50138733	-	NM_006270
A_24_P333857	0.0138142	3.01541	down	SGIP1	chr1	67209705	67209764	+	NM_032291
A_23_P42695	0.0079437	3.01493	up	GGCT	chr7	30536417	30536358	-	NM_024051
A_33_P3535649	0.000459	3.01415	down	FLYWCH1	chr16	3001141	3001200	+	NM_032296
A_32_P78491	0.00542188	3.01195	down	ETV1	chr7	13931096	13931037	-	NM_004956
A_23_P58993	0.0150829	3.01118	down	MOCS1	chr6	39873884	39873825	-	NM_005943
A_33_P3218980	0.0116583	3.01074	down	ENTPD1	chr10	97636883	97636942	+	NM_001776
A_24_P269814	0.00231302	3.00853	down	PLEKHA1	chr10	124191798	124191857	+	NM_001001974
A_23_P218942	0.0256094	3.00851	up	PCDHAC2	chr5	140348874	140348933	+	NM_031883
A_23_P213102	0.012859	3.0083	down	PALLD	chr4	169848826	169848885	+	NM_016081
A_33_P3420762	0.00278633	3.00739	up		chr1	8934916	8934975	+
A_23_P157795	0.00416677	3.00432	down	CTNNAL1	chr9	111705064	111705005	-	NM_003798
A_24_P811704	0.00282101	3.00156	down	PPFIBP1	chr12	27802948	27803007	+	NM_003622
A_24_P941643	0.0015034	3.00125	down	PLCB1	chr20	8864945	8865004	+	NM_182734
A_33_P3382565	0.0299194	2.99999	up	KIF26B	chr1	245865842	245865901	+	NM_018012
A_33_P3382147	0.000976	2.99951	down	STARD13	chr13	33712626	33712567	-	AY082592
A_23_P405815	0.0260256	2.99726	down	PYGM	chr11	64514412	64514241	-	NM_005609
A_33_P3209960	0.00384007	2.99586	down	RASGRP2	chr11	64508476	64508420	-	NM_153819
A_23_P67529	0.0247011	2.99407	up	KCNN4	chr19	44270995	44270936	-	NM_002250
A_33_P3407256	0.0439252	2.98718	up	TRIP13	chr5	901470	901529	+	NM_001166260
A_33_P3294504	0.0263911	2.98451	up	FCRL1	chr1	157768011	157767952	-	NM_001159397
A_23_P332326	0.013133	2.98076	up	ARHGEF19	chr1	16524880	16524821	-	NM_153213
A_24_P386622	0.0113974	2.98057	down	ARRB1	chr11	74978736	74977300	-	NM_004041
A_19_P00809335	0.00523109	2.97695	down	Q8IWW8	chr8	67386111	67386170	+
A_33_P3388651	0.00784525	2.97575	down	ABLIM1	chr10	116196035	116195976	-	NM_001003408
A_23_P50426	0.000606	2.97546	down	KANK2	chr19	11275104	11275045	-	NM_015493
A_33_P3238548	0.00891345	2.9739	down	C3orf36	chr3	133647209	133647150	-	NM_025041
A_23_P208493	0.0482447	2.97327	down	LILRB2	chr19	54778388	54778329	-	NM_005874
A_23_P83175	0.00169469	2.9719	down	PTPLAD2	chr9	21015992	21015933	-	NM_001010915
A_24_P335620	0.0164694	2.97135	up	SLC7A5	chr16	87863966	87863907	-	NM_003486
A_24_P365807	0.034753	2.97106	down	EFNB1	chrX	68061833	68061892	+	NM_004429
A_23_P201808	0.00885938	2.9707	down	PPAP2B	chr1	56960899	56960840	-	NM_003713
A_23_P337262	0.00795752	2.96882	down	APCDD1	chr18	10488470	10488529	+	NM_153000
A_33_P3222228	0.00164997	2.96782	up	FUT6	chr19	5831596	5831537	-	NM_000150
A_32_P167471	0.032081	2.96626	down	CLMN	chr14	95648676	95648617	-	NM_024734
A_23_P101642	0.00133851	2.96611	up	PTPRH	chr19	55692827	55692768	-	NM_002842
A_33_P3422253	0.00373207	2.96565	up		chr2	65258333	65258392	+	BM477328
A_33_P3400477	0.0223375	2.9649	up	STIL	chr1	47726185	47726126	-	NM_001048166
A_23_P156907	0.0072341	2.96388	down	SOBP	chr6	107980433	107980492	+	NM_018013
A_21_P0013984	0.0392862	2.96348	up	AK4	chr1	65691798	65691857	+	NM_001005353
A_19_P00316897	0.0032358	2.96344	down		chr5	1176339	1176280	-	AK091791
A_32_P204676	0.000737	2.96055	down	FABP5	chr8	82195616	82195675	+	NM_001444
A_23_P59261	0.00602347	2.9588	up	TPBG	chr6	83076061	83076120	+	NM_006670
A_24_P11315	0.0264233	2.95825	down	OLFML3	chr1	114523966	114524025	+	NM_020190
A_33_P3276062	0.045323	2.95626	up		chr4	1139755	1139814	+
A_24_P193435	0.0002	2.95578	down	TJP1	chr15	29992586	29992527	-	NM_003257
A_23_P211850	0.000425	2.95461	down	ABHD6	chr3	58280291	58280350	+	NM_020676
A_23_P348121	0.0203189	2.95408	down	FOSL2	chr2	28637175	28637234	+	NM_005253
A_33_P3269899	0.000717	2.95391	down	RECK	chr9	36083497	36083556	+	NM_021111
A_33_P3372647	0.0344023	2.95171	up		chr22	22786597	22786656	+	DQ098690
A_33_P3489737	0.00631648	2.95108	up	NLN	chr5	65119097	65119156	+	NM_020726
A_33_P3407592	0.00437311	2.95047	down		chr16	32949302	32949361	+
A_23_P135669	0.000558	2.94644	up	SLCO5A1	chr8	70585075	70585016	-	NM_030958
A_23_P64611	0.0181365	2.94572	up	P2RY6	chr11	73008625	73008684	+	NM_176798
A_33_P3341429	0.0103877	2.94564	down	NEXN	chr1	78383898	78383957	+	NM_144573
A_24_P211565	0.0355518	2.94383	up	C1QTNF6	chr22	37576349	37576290	-	NM_031910
A_21_P0000178	0.00214988	2.94255	down	TREM1	chr6	41247341	41247282	-	NM_001242589
A_23_P70719	0.00424639	2.94119	down	LAMA2	chr6	129833622	129835560	+	NM_000426
A_23_P150903	0.000308	2.94116	down	FAR2	chr12	29485623	29486586	+	NM_018099
A_24_P810290	0.0101226	2.93574	up	PPAPDC1A	chr10	122349102	122349161	+	NM_001030059
A_23_P503233	0.00162607	2.93501	up	EDARADD	chr1	236647551	236647610	+	NM_080738
A_23_P404494	0.00842769	2.93398	down	IL7R	chr5	35876781	35876840	+	NM_002185
A_23_P218937	0.00024	2.93342	down	PCDHGC3	chr5	140857807	140857866	+	NM_032402
A_33_P3406171	0.00443932	2.93287	down	PABPC5	chrX	90691765	90691824	+	NM_080832
A_23_P143817	0.00446593	2.92845	down	MYLK	chr3	123333133	123333074	-	NM_053025
A_24_P401787	0.0253544	2.9279	up	TPH2	chr12	72338117	72338176	+	NM_173353
A_23_P424582	0.00230932	2.92562	down	EGFL8	chr6	32135924	32135986	+	NM_030652
A_23_P83328	0.00562239	2.92352	down	ENG	chr9	130579471	130578317	-	NM_000118
A_23_P215048	0.00214502	2.92245	down	KIAA0408	chr6	127764999	127764940	-	NM_014702
A_33_P3388322	0.00858774	2.92172	up		chr22	22749767	22749826	+	AB363371
A_23_P29204	0.00852105	2.92143	up	MTFP1	chr22	30824628	30824687	+	NM_016498
A_24_P943613	0.0129789	2.921	down	TBC1D1	chr4	38140705	38140764	+	NM_015173
A_24_P365721	0.0390644	2.91987	down	SLC6A14	chrX	115592195	115592254	+	NM_007231
A_23_P90601	0.00295816	2.91807	up	STEAP3	chr2	120022998	120023057	+	NM_182915
A_23_P159709	0.0294563	2.91772	up	FOXP3	chrX	49110398	49109625	-	NM_014009
A_23_P254271	0.0139683	2.91767	down	TUBB6	chr18	12326476	12326535	+	NM_032525
A_23_P354805	0.0321379	2.91497	down	KLF12	chr13	74260392	74260333	-	NM_007249
A_23_P152804	0.0028311	2.91198	up	NME1	chr17	49238609	49239123	+	NM_198175
A_33_P3326904	0.00161073	2.91064	down	LOC441268	chr7	97556709	97556650	-	AK125166
A_32_P135348	0.00155899	2.90728	down	TANC1	chr2	160088949	160089008	+	NM_033394
A_33_P3280237	0.00497659	2.90667	down	CNRIP1	chr2	68543168	68543109	-	BI916123
A_24_P269129	0.000534	2.90606	down	ZDHHC14	chr6	158066818	158068296	+	NM_153746
A_23_P345692	0.00102531	2.90368	down	IL17D	chr13	21296978	21297037	+	NM_138284
A_33_P3321136	0.000279	2.90238	down	DENND3	chr8	142151363	142151422	+	NM_014957
A_23_P130359	0.00535034	2.90145	down	ARHGAP28	chr18	6890038	6890441	+	NM_001010000
A_33_P3304402	0.03863	2.8994	down	TSPAN9	chr12	3391144	3391203	+
A_33_P3414922	0.00220462	2.89818	down		chr1_gl000192_random	181344	181285	-	BC070144
A_23_P140830	1.16e-05	2.89716	up	ELMO3	chr16	67237298	67237444	+	NM_024712
A_33_P3316790	0.0019134	2.89686	down	ADAMTS15	chr11	130343036	130343095	+	NM_139055
A_24_P257416	0.0035056	2.89476	down	CXCL2	chr4	74964401	74964342	-	NM_002089
A_24_P109069	0.00841598	2.89383	down	SYT15	chr10	46963983	46963924	-	NM_181519
A_33_P3369530	0.00735403	2.8907	down	MAGI1	chr3	65340007	65339948	-	NM_015520
A_33_P3346331	0.00688216	2.88817	down		chr11	111779547	111779606	+
A_23_P359245	0.0378387	2.88711	up	MET	chr7	116438290	116438349	+	NM_000245
A_33_P3358914	0.00414001	2.88448	down	ARHGAP23	chr17	36646345	36646404	+	NM_001199417
A_33_P3262789	0.00114578	2.88429	up	REEP6	chr19	1497862	1497921	+	NM_138393
A_24_P145629	0.00746955	2.88331	up	SERINC2	chr1	31902305	31902364	+	NM_178865
A_33_P3293346	0.00934247	2.88316	down	KCTD3	chr1	215785203	215785262	+	NM_016121
A_33_P3344477	0.00372923	2.88307	down	FERMT2	chr14	53324082	53324023	-	NM_001134999
A_23_P357284	0.025535	2.88254	down	GPR4	chr19	46093270	46093211	-	NM_005282
A_33_P3390474	0.0228454	2.88221	up		chr22	22516927	22516986	+	S65201
A_24_P316939	0.000357	2.88111	down	LRRFIP1	chr2	238688558	238688617	+	NM_001137550
A_23_P26439	0.0320846	2.87781	up	DBNDD1	chr16	90072057	90071998	-	NM_001042610
A_33_P3294917	0.0372378	2.87746	down	PRUNE2	chr9	79244177	79244118	-	NM_015225
A_24_P116017	0.0265956	2.87633	down	PSMD9	chr12	122355238	122355297	+	NM_002813
A_33_P3394995	0.00362127	2.87052	down	PREX2	chr8	69012018	69012077	+	NM_025170
A_23_P77145	0.00184438	2.86996	down	RAB11A	chr15	66181162	66181221	+	NM_004663
A_23_P47410	0.0042493	2.86936	down	ESAM	chr11	124623564	124623505	-	NM_138961
A_23_P337917	0.00224623	2.86793	down	PPFIBP1	chr12	27731136	27786317	+	NM_177444
A_24_P254949	0.00146991	2.86768	down	PGM5	chr9	70993208	70993267	+	NM_021965
A_23_P160154	0.00425286	2.86646	up	GALE	chr1	24123592	24123533	-	NM_000403
A_21_P0012451	0.000487	2.86598	down	PROS1	chr3	93595916	93595867	-	NM_000313
A_33_P3240078	0.00820374	2.86428	up					+
A_23_P105571	0.0059467	2.86316	down	CHPT1	chr12	102110521	102110580	+	NM_020244
A_33_P3397198	0.0101026	2.86298	down		chr2	120932574	120932515	-	DB013410
A_23_P212608	0.0465885	2.86247	down	CLSTN2	chr3	140286379	140286438	+	NM_022131
A_24_P246196	0.0011192	2.8591	down	CLEC4M	chr19	7831033	7831092	+	NM_001144911
A_23_P167599	0.0163383	2.8582	down	FAM134B	chr5	16473404	16473345	-	NM_001034850
A_24_P26897	0.000549	2.85818	down	INPP5A	chr10	134596451	134596510	+	NM_005539
A_23_P500892	0.0474779	2.85782	down	TUB	chr11	8127140	8127199	+	NM_003320
A_23_P55682	0.00535064	2.85655	down	ZSCAN18	chr19	58595438	58595379	-	NM_023926
A_33_P3298105	0.0018118	2.85534	down	SPATA13	chr13	24877285	24877344	+	NM_001166271
A_33_P3246028	0.0218124	2.85304	down	DCDC2B	chr1	32681737	32681796	+	NM_001099434
A_23_P42802	0.0011483	2.8527	up	PDIA4	chr7	148700963	148700904	-	NM_004911
A_23_P354591	0.00658706	2.85247	down	FAM125B	chr9	129268446	129268505	+	NM_033446
A_23_P19650	0.00168072	2.85208	down	VIP	chr6	153077296	153077355	+	NM_003381
A_24_P206624	0.0372252	2.85111	down	FGFR2	chr10	123243276	123243217	-	NM_022970
A_33_P3396956	0.0248332	2.85011	up	C1orf172	chr1	27278191	27278132	-	NM_152365
A_33_P3209962	0.00365012	2.84927	down	RASGRP2	chr11	64508971	64508912	-	NM_153819
A_23_P310483	0.0260302	2.84797	down	C8orf58	chr8	22461401	22461460	+	NM_001013842
A_24_P228875	0.00137228	2.84639	down	ARHGEF6	chrX	135748769	135748710	-	NM_004840
A_33_P3210278	0.0115576	2.84583	down	SYNE2	chr14	64693075	64693134	+	NM_182914
A_33_P3264364	0.0233574	2.84381	down	DNM3	chr1	172100368	172100427	+	NM_001136127
A_33_P3300172	0.0257553	2.84313	up	SPON2	chr4	1159653	1159712	+	AK124606
A_24_P272310	0.0094314	2.84268	down	MUSTN1	chr3	52867392	52867333	-	NM_205853
A_24_P339944	0.0111162	2.84085	down	PDGFB	chr22	39620158	39620099	-	NM_002608
A_23_P205567	0.000351	2.83316	down	PRKCH	chr14	62017283	62017342	+	NM_006255
A_24_P251221	0.0355933	2.83233	down	PPP2R5A	chr1	212534415	212534474	+	NM_006243
A_33_P3350726	0.015939	2.83188	down	PPARG	chr3	12434128	12434187	+	NM_138711
A_24_P101226	0.0409364	2.83054	up		chr16	31985248	31985641	+	FJ873968
A_24_P144346	0.043064	2.83033	up		chr16	32063474	32063533	+	XM_002346274
A_23_P144807	0.00389445	2.82891	down	41890	chr5	132086875	132086816	-	NM_001098811
A_23_P22682	0.000862	2.82879	down	ARMCX1	chrX	100809416	100809475	+	NM_016608
A_23_P204801	0.0105466	2.82828	up	SLC41A2	chr12	105198910	105198851	-	NM_032148
A_33_P3213029	0.0285617	2.8268	up	RNF43	chr17	56431122	56431063	-	NM_017763
A_23_P141092	0.0218346	2.82643	up	TFAP4	chr16	4307948	4307889	-	NM_003223
A_23_P76034	0.0108341	2.82548	up	PVRL1	chr11	119547906	119547847	-	NM_203286
A_33_P3234855	2.16e-05	2.8247	down	UTRN	chr6	145148752	145148811	+	NM_007124
A_23_P133770	0.00289082	2.82325	up	CCDC167	chr6	37452608	37451029	-	NM_138493
A_33_P3346669	0.00204888	2.82007	down	PLCE1	chr10	96084735	96084794	+	NM_016341
A_24_P36229	0.0342875	2.81893	down	DTNA	chr18	32431884	32438299	+	NM_001391
A_23_P427645	0.00603653	2.81719	down	TLL1	chr4	167024085	167024144	+	NM_012464
A_23_P214360	0.0438013	2.81555	up	IRF4	chr6	411002	411061	+	NM_002460
A_23_P151297	0.0182441	2.8129	down	TENC1	chr12	53457567	53457626	+	NM_015319
A_23_P138507	0.0301273	2.81283	up	CDK1	chr10	62552004	62553650	+	NM_001786
A_23_P433798	0.0247199	2.80938	up	PODNL1	chr19	14043548	14043489	-	NM_024825
A_23_P99741	0.000803	2.80923	down	CDKL1	chr14	50796886	50796827	-	NM_004196
A_33_P3246108	0.0282108	2.80614	down	APOLD1	chr12	12940330	12940389	+	NM_001130415
A_23_P131089	0.000897	2.80507	down	KANK3	chr19	8387752	8387693	-	NM_198471
A_32_P175301	0.000317	2.80461	down	DENND3	chr8	142205730	142205789	+	NM_014957
A_23_P214011	0.0406268	2.80405	down	CDH6	chr5	31324207	31324266	+	NM_004932
A_33_P3244117	0.000526	2.80195	down		chr15	42955775	42955834	+	AK122666
A_24_P263786	0.0115879	2.80184	up		chr2	89976313	89976372	+	BC022362
A_33_P3284453	0.0281182	2.80123	down	C6orf174	chr6	127771389	127771330	-	NM_001012279
A_23_P1043	0.00715734	2.80118	up	C1orf106	chr1	200884343	200884402	+	NM_018265
A_23_P209288	0.00991374	2.80007	down	CUL3	chr2	225335155	225335096	-	NM_003590
A_23_P58390	0.00128461	2.79945	down	C4orf32	chr4	113109969	113110028	+	NM_152400
A_23_P121499	0.000505	2.79926	down	WFS1	chr4	6304435	6304494	+	NM_006005
A_23_P48121	0.0014233	2.79902	down	ADIPOR2	chr12	1897392	1897451	+	NM_024551
A_33_P3232798	0.0163533	2.79875	down	RAB11FIP1	chr8	37756669	37756610	-	NM_025151
A_33_P3239860	0.00368686	2.79777	down	ANKDD1A	chr15	65239748	65239807	+	NM_182703
A_23_P307563	0.0404731	2.79645	down	KALRN	chr3	124439420	124439479	+	NM_001024660
A_23_P256158	0.00196026	2.79626	down	ADRA2C	chr4	3770121	3770180	+	NM_000683
A_33_P3423979	0.014407	2.79618	down	PALLD	chr4	169837061	169837120	+	NM_001166109
A_21_P0000121	0.0319775	2.7961	up	C19orf81	chr19	51162508	51162567	+	NM_001195076
A_23_P40295	0.0105041	2.79596	up	C20orf103	chr20	9511041	9511100	+	NM_012261
A_24_P211797	0.0352585	2.79567	down	ICA1L	chr2	203690484	203690425	-	NM_178231
A_32_P116206	0.02788	2.79562	down	RELL1	chr4	37612341	37612282	-	NM_001085400
A_23_P259127	0.0177934	2.79517	up	ESRP1	chr8	95680359	95680418	+	NM_017697
A_23_P137856	0.00705404	2.79505	up	MUC1	chr1	155159726	155158652	-	NM_002456
A_33_P3349651	0.00395377	2.79385	down	SWAP70	chr11	9774221	9774280	+	NM_015055
A_23_P348298	0.00777039	2.79371	up	SAC3D1	chr11	64812090	64812149	+	NM_013299
A_23_P24716	0.0486772	2.79352	up	TMEM132A	chr11	60704552	60704611	+	NM_017870
A_33_P3259042	0.0132693	2.78979	down	MYOCD	chr17	12659814	12659873	+	NM_001146313
A_23_P211504	0.00615486	2.78978	up	KDELR3	chr22	38877404	38877463	+	NM_016657
A_23_P93562	0.00225125	2.78903	down	SESN1	chr6	109308536	109308477	-	NM_014454
A_23_P39840	0.00182732	2.78851	down	VAMP5	chr2	85818953	85820097	+	NM_006634
A_23_P319423	0.000735	2.78829	up	KCNK5	chr6	39156880	39156821	-	NM_003740
A_32_P19716	0.00585928	2.78806	down	ZNF697	chr1	120162453	120162394	-	NM_001080470
A_24_P15388	0.0276503	2.78774	up		chr14	107218747	107218688	-	XM_003403466
A_23_P204286	0.0402034	2.78548	down	MGP	chr12	15034999	15034940	-	NM_000900
A_23_P76109	0.000472	2.78518	down	RILPL2	chr12	123900062	123900003	-	NM_145058
A_32_P151782	0.00336139	2.78304	up		chr13	100740961	100740902	-
A_23_P67980	0.00546699	2.78279	down	KLF7	chr2	207945627	207945568	-	NM_003709
A_23_P340848	0.0290832	2.78213	down	PTGIR	chr19	47123962	47123903	-	NM_000960
A_23_P112173	0.00853226	2.78164	up	SLC24A2	chr9	19550140	19528083	-	NM_020344
A_33_P3293888	0.0420342	2.78125	down	AFF2	chrX	148072802	148072861	+	NM_002025
A_23_P146922	0.00179904	2.77705	down	GAS6	chr13	114531609	114531550	-	NM_000820
A_33_P3232516	0.0364099	2.77273	up	KIF18B	chr17	43005459	43005400	-	NM_001080443
A_33_P3308716	0.0467276	2.77198	up		chr22	22385713	22385772	+	L39131
A_24_P933418	0.00225702	2.7718	down	ABI2	chr2	204295853	204295912	+	NM_005759
A_33_P3374878	0.00209335	2.76866	down	FAT4	chr4	126412840	126412899	+	NM_024582
A_23_P96590	0.0264231	2.76757	down	GPRASP1	chrX	101913205	101913264	+	NM_014710
A_32_P89310	0.000529	2.76748	down	PLEKHM3	chr2	208686126	208686067	-	NM_001080475
A_32_P52018	0.0137684	2.76637	down	PHACTR1	chr6	13278552	13283703	+	NM_030948
A_23_P111194	2.92e-05	2.76581	up	SPDEF	chr6	34506166	34506107	-	NM_012391
A_33_P3812669	0.000922	2.76438	down	GABARAPL1	chr12	10375579	10375637	+	NM_031412
A_32_P4985	0.0147007	2.76408	down	CAMTA1	chr1	7829261	7829320	+	NM_015215
A_33_P3424754	0.0435036	2.76275	up		chr22	22712550	22712608	+	AY685380
A_23_P10081	0.00016	2.76249	down	ARL13B	chr3	93773223	93773282	+	NM_182896
A_23_P250619	0.000748	2.76193	down	ZDHHC14	chr6	158094469	158094528	+	NM_153746
A_33_P3240722	0.000676	2.76148	down	CNKSR2	chrX	21670710	21670769	+	NM_014927
A_24_P289299	0.0116291	2.76014	down	ARHGEF25	chr12	58008309	58008368	+	NM_182947
A_33_P3257030	0.0302608	2.76012	up	LEPREL4	chr17	39958266	39958207	-	NM_006455
A_33_P3378680	0.0351785	2.7601	down	ARHGAP26	chr5	142152355	142152414	+
A_23_P376372	0.00227261	2.76006	up	MARVELD3	chr16	71674948	71675007	+	NM_001017967
A_24_P944049	0.00145678	2.75906	down	CEP68	chr2	65313473	65313532	+	NM_015147
A_23_P500741	0.00282103	2.75861	down	CBFA2T3	chr16	88941407	88941348	-	NM_005187
A_24_P381844	0.0227843	2.75612	up	GRIN2A	chr16	9855782	9855723	-	NM_000833
A_23_P142631	0.00242556	2.75481	down	FKBP1B	chr2	24286286	24286345	+	NM_054033
A_33_P3290709	0.0478974	2.75384	down	EGFL6	chrX	13651616	13651675	+	NM_001167890
A_33_P3291650	0.00306468	2.7525	up		chr2	90025322	90025381	+	AY271360
A_33_P3400653	0.000166	2.74928	down	BNIP2	chr15	59951495	59951436	-	AK125533
A_24_P58242	0.0103768	2.74793	up		chr8	69438016	69437957	-
A_23_P324490	0.00780148	2.74785	down	KIAA0355	chr19	34846363	34846422	+	NM_014686
A_23_P121851	0.0161358	2.74728	down	PCDHB15	chr5	140627430	140627489	+	NM_018935
A_32_P460973	0.00461065	2.74721	down	HLA-E	chr6	30460729	30460788	+	NM_005516
A_23_P44466	0.000561	2.74282	down	CCDC102B	chr18	66722073	66722132	+	NM_024781
A_23_P114232	0.000792	2.74232	up	PRDX4	chrX	23700566	23700625	+	NM_006406
A_23_P60130	0.0135974	2.7423	up	MAL2	chr8	120257557	120257616	+	NM_052886
A_33_P3389728	0.0472213	2.74206	down	NR5A2	chr1	200146435	200146494	+	NM_205860
A_23_P75283	0.0266642	2.73918	down	RBP4	chr10	95351728	95351669	-	NM_006744
A_33_P3234849	0.000308	2.73821	down	UTRN	chr6	145157529	145157588	+	NM_007124
A_33_P3293353	0.010816	2.73728	down	KCTD3	chr1	215753282	215753341	+	NM_016121
A_23_P92042	0.000974	2.7366	down	ITPR1	chr3	4888682	4888741	+	NM_002222
A_33_P3255290	0.00284491	2.73494	down	JAKMIP2	chr5	146997542	146997483	-	NM_014790
A_33_P3373985	0.00234839	2.73329	up	LOC100130009	chr2	74645359	74645300	-	XM_001718914
A_23_P57856	0.0114886	2.73301	down	BCL6	chr3	187439700	187439641	-	NM_001130845
A_33_P3261828	7.46e-05	2.73272	down	LOC390660	chr15	82623784	82623843	+	AK131095
A_23_P73114	0.000832	2.72981	down	PROS1	chr3	93592208	93592149	-	NM_000313
A_33_P3420466	0.0343828	2.7287	down	MATN3	chr2	20194120	20194061	-	NM_002381
A_23_P157495	0.0141469	2.72708	down	PPP3CC	chr8	22398566	22398625	+	NM_005605
A_23_P79247	0.0181503	2.72686	down	PGAP1	chr2	197738421	197738257	-	NM_024989
A_23_P107963	0.016926	2.72564	down	FUT1	chr19	49251325	49251268	-	NM_000148
A_23_P20035	9.6e-06	2.72464	down	GPR146	chr7	1098557	1098616	+	NM_138445
A_24_P183150	0.0240662	2.72348	down	CXCL3	chr4	74902761	74902702	-	NM_002090
A_24_P411121	0.042151	2.72317	up	TNFRSF18	chr1	1140761	1139819	-	NM_148901
A_23_P80295	0.0193638	2.72172	down	SYN3	chr22	32909571	32909512	-	NM_003490
A_32_P319858	0.00254755	2.71945	down	NKPD1	chr19	45655873	45655814	-	NM_198478
A_33_P3251054	0.000336	2.71656	down	RNF38	chr9	36336667	36336608	-	NM_194328
A_33_P3352098	0.0208757	2.71499	down	MS4A7	chr11	60163279	60163338	+	NM_021201
A_33_P3423565	0.0442506	2.71465	down		chr17	292712	292771	+
A_23_P362694	0.0409904	2.71361	up	C4orf7	chr4	71099918	71100846	+	NM_152997
A_23_P21976	0.0498633	2.71222	down	CSPG4	chr15	75967271	75967212	-	NM_001897
A_33_P3332248	0.00871211	2.71146	down	ADRA1A	chr8	26723095	26723036	-	AK289548
A_24_P22079	0.0034857	2.70965	down	FOXO1	chr13	41130768	41130709	-	NM_002015
A_24_P565556	0.00588837	2.70961	up	ALG1	chr16	5135348	5135407	+	NM_019109
A_24_P88801	0.0451497	2.70954	down	NPHP1	chr2	110881447	110881388	-	NM_000272
A_21_P0000017	0.0115596	2.70907	down	RPS20	chr8	56982345	56982286	-	NM_001146227
A_23_P138435	0.000156	2.70872	down	ZMIZ1	chr10	81076036	81076095	+	NM_020338
A_23_P94095	0.0158168	2.70776	down	ANKRD46	chr8	101533431	101533372	-	NM_198401
A_33_P3374190	0.000741	2.70762	down	INPP5A	chr10	134511363	134511422	+	NM_005539
A_23_P166248	0.00774982	2.70716	down	RCAN1	chr21	35889068	35889009	-	NM_004414
A_23_P110712	0.00176775	2.70711	down	DUSP1	chr5	172195355	172195296	-	NM_004417
A_23_P157569	0.0133807	2.7053	down	ADHFE1	chr8	67380656	67380715	+	NM_144650
A_33_P3334205	0.00441146	2.70508	up	TMEM184A	chr7	1585889	1585830	-	NM_001097620
A_23_P61707	0.00301954	2.70439	down	HPSE2	chr10	100219181	100219122	-	NM_021828
A_33_P3331188	0.00479316	2.70265	down	ARHGAP23	chr17	36646732	36646791	+	NM_001199417
A_33_P3353921	0.038055	2.69998	down	GNLY	chr2	85923450	85923509	+	AK310057
A_23_P137470	0.0106358	2.69943	down	SIPA1L2	chr1	232534575	232534516	-	NM_020808
A_23_P23829	0.00123681	2.6992	down	CD34	chr1	208060668	208060609	-	NM_001773
A_23_P417282	0.00319157	2.69854	down	IGF1R	chr15	99507366	99507425	+	NM_000875
A_32_P60459	0.000556	2.6976	down	OTUD1	chr10	23730613	23730672	+	NM_001145373
A_33_P3298387	0.0158067	2.6959	up	PLK1	chr16	23692251	23692310	+	NM_005030
A_24_P925062	0.00919829	2.69526	down	MXRA7	chr17	74672497	74672438	-	NM_001008528
A_32_P68504	0.0340017	2.69331	down	ZDBF2	chr2	207178891	207178950	+	NM_020923
A_23_P109072	0.00191636	2.69188	up	SALL4	chr20	50400915	50400856	-	NM_020436
A_24_P381604	0.00211026	2.69179	down	ITM2B	chr13	48835913	48835972	+	NM_021999
A_33_P3339375	0.0291249	2.69176	up	ARHGAP11B	chr15	30927761	30927820	+	NM_001039841
A_24_P106112	0.0049131	2.69131	down	PKD2	chr4	88998599	88998658	+	NM_000297
A_23_P54144	0.000472	2.69053	down	BMP4	chr14	54417377	54417318	-	NM_001202
A_24_P339869	0.040113	2.68838	down	ZNF295	chr21	43407139	43407080	-	NM_020727
A_23_P160200	0.00510496	2.6838	up	ZNF643	chr1	40929073	40929132	+	NM_023070
A_23_P414519	0.0492038	2.68101	down	NRN1	chr6	5999388	5999329	-	NM_016588
A_23_P419641	0.0114685	2.67916	down	DLL4	chr15	41229655	41229714	+	NM_019074
A_23_P300033	0.0354855	2.67843	down	PDGFRA	chr4	55163989	55164048	+	NM_006206
A_23_P23616	0.000892	2.67833	up	PLEKHN1	chr1	910300	910359	+	NM_032129
A_24_P140666	0.0219386	2.6748	down	N4BP3	chr5	177552591	177552650	+	NM_015111
A_23_P82523	0.0254279	2.6748	down	ABCB1	chr7	87138603	87135313	-	NM_000927
A_23_P305140	0.00055	2.67402	down	C10orf32	chr10	104623852	104623911	+	NM_144591
A_19_P00804215	0.00175165	2.67348	down	LOC375190	chr2	24384424	24384483	+	NM_001145710
A_32_P76627	0.0446189	2.67307	up		chr17	16722625	16722566	-	CR597597
A_23_P32253	0.036766	2.67155	down	NFIL3	chr9	94171459	94171400	-	NM_005384
A_32_P524014	0.000104	2.6712	down	UTRN	chr6	145173938	145173997	+	NM_007124
A_33_P3271530	0.0264945	2.67081	down	PGAP1	chr2	197757965	197757906	-	NM_024989
A_32_P4595	0.0271758	2.66986	down	SGCD	chr5	156194305	156194364	+	NM_000337
A_33_P3272412	0.00873462	2.6697	up	FLJ45482	chr7_gl000195_random	164456	164515	+	AK127393
A_23_P156390	0.00587972	2.66744	down	JAKMIP2	chr5	146971229	146971170	-	NM_014790
A_33_P3329898	0.00276151	2.66654	down		chr15	42964889	42964948	+	CR627426
A_23_P14157	0.00723451	2.66604	down	DZIP1	chr13	96234481	96234422	-	NM_198968
A_33_P3215883	0.0115724	2.66562	down	FLT1	chr13	28876448	28876389	-	NM_002019
A_33_P3387352	0.00776035	2.66502	down		chr6	29763236	29763295	+	BC068238
A_33_P3274562	0.000502	2.66295	down	SLC19A3	chr2	228550641	228550582	-	NM_025243
A_23_P1682	0.0211145	2.6616	up	TMEM45B	chr11	129728946	129729005	+	NM_138788
A_23_P23947	0.00275301	2.6586	down	MAP3K8	chr10	30749980	30750039	+	NM_005204
A_33_P3321372	0.0419284	2.65713	down	CNTNAP3	chr9	39174527	39174468	-	AK024257
A_24_P13475	0.00301746	2.65587	down	SPATA13	chr13	24880407	24880466	+	NM_001166271
A_23_P31725	0.0365074	2.6558	up	BLK	chr8	11421858	11421917	+	NM_001715
A_23_P44505	0.00259871	2.65527	down	KLF11	chr2	10194646	10194705	+	NM_003597
A_23_P333705	0.00642509	2.65279	down	NEK3	chr13	52707207	52707148	-	NM_002498
A_24_P369232	0.0443682	2.65126	down	CCDC3	chr10	12938688	12938629	-	NM_031455
A_24_P316430	0.0456388	2.65104	up	NT5E	chr6	86176992	86181005	+	NM_002526
A_24_P129232	0.000325	2.65035	down	SERINC1	chr6	122764847	122764788	-	NM_020755
A_23_P19673	0.0340877	2.65029	down	SGK1	chr6	134490715	134490656	-	NM_005627
A_23_P431179	0.0198264	2.64605	up	HIST1H4A	chr6	26022207	26022266	+	NM_003538
A_21_P0010552	0.000706	2.64537	down	ANKRD20A2	chr9	42409672	42409731	+	NM_001012421
A_32_P215938	0.00397712	2.64493	down	GPSM1	chr9	139253964	139254023	+	NM_001145638
A_23_P8281	0.00343712	2.64399	down	IFNGR1	chr6	137518937	137518878	-	NM_000416
A_23_P501007	0.017033	2.64058	down	EFEMP1	chr2	56093847	56093788	-	NM_001039348
A_23_P313278	0.0217065	2.63983	up		chr7	100610950	100611009	+	XM_001725354
A_33_P3329991	0.010506	2.6385	up					+
A_33_P3235004	0.000591	2.637	down	MYH10	chr17	8377599	8377540	-	NM_005964
A_33_P3341656	0.00494751	2.63475	down	MEF2D	chr1	156433658	156433599	-	NM_005920
A_21_P0012447	0.00826499	2.63422	down	MYLK	chr3	123426617	123420314	-	NM_053027
A_33_P3373259	0.0479309	2.63319	down	CACNA2D3	chr3	54913050	54913109	+	NM_018398
A_33_P3321050	0.000972	2.6321	down	PHACTR2	chr6	144074989	144075048	+	NM_001100165
A_23_P201790	0.0489824	2.62949	down	PPP1R12B	chr1	202557518	202557577	+	NM_002481
A_33_P3229122	0.0459317	2.62848	up	HIST1H2BF	chr6	26200153	26200212	+	NM_003522
A_23_P60727	0.0229537	2.62828	down	KCNMA1	chr10	78649304	78649245	-	NM_002247
A_23_P43337	0.0171305	2.62742	down	FREM1	chr9	14737466	14737407	-	NM_144966
A_23_P430658	0.0227551	2.62696	down	HEYL	chr1	40089900	40089841	-	NM_014571
A_23_P57413	0.000913	2.62559	down	PPM1F	chr22	22285539	22279996	-	NM_014634
A_33_P3354451	0.0219709	2.62489	up	TRIM31	chr6	30070983	30070924	-	NM_007028
A_23_P103371	0.00252192	2.6239	up	ADC	chr1	33563692	33563751	+	NM_052998
A_33_P3220202	0.0165659	2.62221	down	PKN3	chr9	131483128	131483187	+	NM_013355
A_24_P8371	0.0264632	2.62103	down	SPNS2	chr17	4442247	4442306	+	NM_001124758
A_23_P139260	0.000392	2.61935	up	SLC22A18	chr11	2946335	2946394	+	NM_183233
A_23_P120860	0.00493208	2.61766	up	NIPSNAP1	chr22	29951282	29951223	-	NM_003634
A_24_P310616	0.00146277	2.61734	up	SLC35A2	chrX	48761226	48761167	-	NM_001042498
A_23_P103672	0.00990802	2.61529	down	NES	chr1	156638900	156638841	-	NM_006617
A_23_P139418	0.00185366	2.61294	down	GALNTL4	chr11	11292667	11292608	-	NM_198516
A_24_P200427	0.00286594	2.61126	up	PAICS	chr4	57327235	57327294	+	NM_001079525
A_32_P159651	0.0141289	2.60923	down	KAT2B	chr3	20195519	20195578	+	NM_003884
A_33_P3389827	0.0484151	2.60882	up	PROM2	chr2	95956002	95956061	+	NM_001165978
A_23_P144020	0.00895987	2.60696	down	CNTN4	chr3	3095585	3095644	+	NM_175613
A_33_P3243649	0.0126294	2.60471	down	LOC100131831	chr19	13950552	13950493	-	AK129685
A_33_P3366540	0.00825122	2.60381	down	CSGALNACT1	chr8	19315997	19315938	-	NM_001130518
A_23_P140290	0.0184489	2.6035	down	RTN1	chr14	60069955	60069808	-	NM_021136
A_23_P148990	0.00464898	2.60316	down	HMCN1	chr1	186159679	186159738	+	NM_031935
A_24_P930741	0.0363986	2.60297	up	EPHA10	chr1	38181838	38181779	-	NM_001099439
A_33_P3227467	0.000273	2.60259	down	BNIP2	chr15	59955154	59955095	-	NM_004330
A_32_P194115	8.29e-05	2.60026	down	SUN2	chr22	39132019	39131960	-	NM_015374
A_33_P3249595	0.00266536	2.59966	up	BCL11A	chr2	60773166	60773107	-	NM_138559
A_23_P135257	0.0108911	2.59918	up	PRSS3	chr9	33797923	33797982	+	NM_002771
A_24_P10657	0.00700312	2.59897	down	SLC44A2	chr19	10754558	10754617	+	NM_020428
A_33_P3376249	0.0309453	2.59783	up	S100A2	chr1	153533890	153533831	-	NM_005978
A_21_P0012822	0.0253647	2.59757	down	ANKRD33B	chr5	10638156	10638215	+	NM_001164440
A_19_P00807411	0.0251508	2.59679	down	RNF180	chr5	63668314	63668373	+	NM_001113561
A_24_P362881	0.00322396	2.59537	down	IFT57	chr3	107880167	107880108	-	NM_018010
A_23_P53276	0.0189602	2.59503	up	TIMELESS	chr12	56811004	56810945	-	NM_003920
A_33_P3299882	0.00209742	2.59414	down	UQCRB	chr8	97239371	97239312	-	NM_001199975
A_24_P80500	0.0117944	2.59393	down	BDH2	chr4	103999099	103999040	-	NM_020139
A_23_P72068	0.00167214	2.59348	up	GMDS	chr6	1960186	1960127	-	NM_001500
A_23_P69012	0.0456236	2.59239	up	CCR8	chr3	39374768	39374827	+	NM_005201
A_33_P3244141	0.000409	2.59184	down	NDEL1	chr17	8371379	8371438	+	NM_001025579
A_33_P3211804	0.00140029	2.59142	up	RUNX1	chr21	36164142	36164083	-	NM_001001890
A_23_P80940	0.0011477	2.59048	up	PPAT	chr4	57261568	57261509	-	NM_002703
A_24_P313186	0.000346	2.5903	down	CALM1	chr14	90873959	90874018	+	NM_006888
A_33_P3330663	0.0232753	2.58881	up		chr8	48114175	48114116	-
A_33_P3341289	0.000968	2.58871	down		chr6	13486278	13486337	+
A_32_P189592	0.00416291	2.58846	down	USHBP1	chr19	17360958	17360899	-	NM_031941
A_23_P98995	0.00148385	2.5867	down	CALCOCO1	chr12	54105164	54105105	-	NM_020898
A_33_P3389291	0.0370155	2.58488	up	TEX9	chr15	56738012	56738071	+	NM_198524
A_32_P85539	0.0187842	2.58436	down	HCFC2	chr12	104500200	104500259	+	NM_013320
A_33_P3382177	0.0212321	2.58296	down	TIMP2	chr17	76849122	76849063	-	NM_003255
A_23_P333498	0.000443	2.58093	down	EEPD1	chr7	36340858	36340917	+	NM_030636
A_23_P45365	0.00506472	2.58026	down	COL4A5	chrX	107940580	107940639	+	NM_033380
A_23_P63209	0.0127359	2.57852	down	HSD11B1	chr1	209907901	209907960	+	NM_181755
A_23_P36825	0.00349176	2.57816	down	GPRC5A	chr12	13065707	13065766	+	NM_003979
A_23_P143143	0.00311861	2.57781	down	ID2	chr2	8822642	8823030	+	NM_002166
A_23_P53736	0.000123	2.57757	down	FBXO21	chr12	117581868	117581809	-	NM_033624
A_23_P79251	0.0212671	2.57612	down	EHD3	chr2	31490569	31490628	+	NM_014600
A_23_P152353	0.00194418	2.57584	up	EARS2	chr16	23533750	23533691	-	NM_001083614
A_33_P3240392	0.000638	2.57559	down	FOXO3	chr6	109005852	109005911	+	NM_001455
A_23_P419786	0.00838347	2.57516	down	ZNF781	chr19	38159449	38159390	-	NM_152605
A_23_P1740	0.0352856	2.57482	down	NCAM1	chr11	113103444	113103503	+	NM_001076682
A_33_P3280801	0.00694325	2.5738	down	LMO7	chr13	76430684	76430743	+	NM_005358
A_24_P759674	0.00123879	2.57117	down	OBFC1	chr10	105637425	105637366	-	NM_024928
A_23_P205098	0.00138846	2.57045	down	PDS5B	chr13	33351525	33351584	+	NM_015032
A_32_P150030	0.0059636	2.57026	down	PPM1D	chr17	58741635	58741694	+	NM_003620
A_23_P208866	0.00463648	2.56906	down	GMFG	chr19	39819146	39819087	-	NM_004877
A_33_P3396379	0.0436361	2.56871	down		chr17	80277362	80277303	-
A_32_P181222	0.0249071	2.56798	down	KCNMA1	chr10	78846275	78844448	-	NM_002247
A_32_P83049	0.00719339	2.56797	down	EFR3B	chr2	25381946	25382004	+	NM_014971
A_33_P3385121	0.0338136	2.5678	down	LOC100129322	chr6	11351275	11351216	-	AK127678
A_33_P3254708	0.00246439	2.56699	up	ARHGAP40	chr20	37275709	37275768	+	NM_001164431
A_33_P3335940	0.00187821	2.56467	up	HN1L	chr16	1741921	1741980	+	NM_144570
A_33_P3344482	0.000809	2.56346	down	FERMT2	chr14	53326331	53326272	-	NM_001135000
A_33_P3214012	2.91e-05	2.56127	down	HMGCLL1	chr6	55360319	55360260	-	NM_019036
A_33_P3354607	0.0424971	2.56006	down	CCL4	chr17	34432641	34432700	+	NM_002984
A_23_P411851	0.00135315	2.55992	down	C14orf49	chr14	95884017	95883958	-	NM_152592
A_33_P3371588	0.00111069	2.55923	down	FUNDC2	chrX	154285131	154285190	+	NM_023934
A_23_P50096	0.0285524	2.55786	up	TYMS	chr18	673276	673335	+	NM_001071
A_23_P145074	0.000245	2.55753	down	PNRC1	chr6	89794426	89794485	+	NM_006813
A_33_P3424339	0.0485172	2.55566	up		chr1	120005154	120005095	-
A_24_P255114	0.00272733	2.55456	down		chr11	7794818	7794759	-	AF220493
A_24_P35228	0.0093156	2.55454	up	GRHL2	chr8	102681572	102681631	+	NM_024915
A_33_P3319905	0.031115	2.5522	down	TREM1	chr6	41243592	41243533	-	NM_018643
A_24_P396720	0.000106	2.55196	down	PPP1CB	chr2	29025683	29025742	+	NM_002709
A_33_P3353791	0.0244739	2.55172	down	ITGA1	chr5	52249249	52249308	+	NM_181501
A_24_P260134	0.0217628	2.55156	down	NMNAT3	chr3	139279566	139279507	-	NM_178177
A_23_P310956	0.0357354	2.55127	down	COL6A2	chr21	47549291	47549350	+	NM_058175
A_23_P78543	0.00323733	2.55079	up	AP1M2	chr19	10685629	10685159	-	NM_005498
A_23_P394448	0.021856	2.55063	up	DPY19L1	chr7	34971230	34971171	-	NM_015283
A_33_P3263625	0.0121759	2.55046	down	DUSP8	chr11	1576369	1576310	-	NM_004420
A_23_P41804	0.0247743	2.54874	down	NKD2	chr5	1038719	1038778	+	NM_033120
A_33_P3260605	0.00332033	2.54814	down	CTNNAL1	chr9	111754973	111754914	-	NM_003798
A_33_P3292060	0.0126042	2.5468	down	ZNF331	chr19	54025266	54025325	+	NM_018555
A_33_P3375665	0.000383	2.54636	down	FOXO3	chr6	109005888	109005947	+	NM_001455
A_24_P117029	0.0129035	2.54516	down	LDLR	chr19	11244293	11244352	+	NM_000527
A_24_P106910	0.0182259	2.5448	down	PTCH1	chr9	98206188	98206129	-	NM_001083602
A_33_P3227225	0.0152414	2.54467	down		chr2	132056513	132056454	-
A_23_P392384	0.00787476	2.54439	down	AIF1L	chr9	133998333	133998392	+	NM_001185095
A_23_P4551	0.00991333	2.54331	down	SETBP1	chr18	42644693	42644752	+	NM_015559
A_23_P62881	0.011745	2.5398	down	SGIP1	chr1	67210099	67210158	+	NM_032291
A_33_P3333317	0.0235038	2.53852	down	OPTN	chr10	13180217	13180276	+	NM_001008211
A_23_P207003	0.0249043	2.53815	down	41886	chr17	56599121	56598973	-	NM_004574
A_23_P258410	0.00133163	2.53766	down	WNT7A	chr3	13860910	13860851	-	NM_004625
A_23_P127394	0.0440132	2.53761	down	CRY2	chr11	45904680	45904739	+	NM_021117
A_33_P3213086	0.0150007	2.53743	down		chr21	15304666	15304609	-	BX457161
A_23_P419107	0.000125	2.5364	down	TCP11L2	chr12	106740236	106740295	+	NM_152772
A_24_P588897	0.00166406	2.53525	down	SLCO3A1	chr15	92709063	92709122	+	NM_013272
A_24_P354337	0.000243	2.53483	down	ARL6	chr3	97506839	97506898	+	NM_032146
A_33_P3378051	0.0144981	2.53443	down	SESTD1	chr2	179966502	179966443	-	NM_178123
A_23_P81590	0.0284727	2.53359	down	PDE6A	chr5	149240372	149240313	-	NM_000440
A_24_P943566	0.00566561	2.53284	down	PHACTR1	chr6	13276171	13276230	+	AB051520
A_33_P3263317	0.0107154	2.53069	up		chr14	106107373	106107314	-	AK128421
A_33_P3279119	0.0320723	2.53053	up		chr17	18331790	18331731	-	DR007930
A_23_P410717	6.9e-05	2.52914	up	C1orf51	chr1	150259057	150259116	+	NM_144697
A_33_P3415410	0.0137235	2.52596	down	PTCH1	chr9	98209293	98209234	-	NM_001083602
A_19_P00321441	0.0108569	2.52329	down		chr3	158460708	158460767	+	XM_002342405
A_19_P00322599	0.00226498	2.52204	down	KIAA1671	chr22	25434938	25434997	+	NM_001145206
A_33_P3225046	0.00179978	2.52026	down	CD34	chr1	208062091	208062032	-	NM_001025109
A_33_P3409090	0.00351326	2.51748	down	CNTN1	chr12	41352972	41353031	+	NM_001843
A_21_P0014047	0.00854635	2.51597	up	C4A	chr6	31959281	31959340	+	NM_001252204
A_23_P405110	0.00193148	2.51463	down	CDC14A	chr1	100949903	100949962	+	NM_033313
A_24_P201153	0.00393247	2.5145	down	TJP2	chr9	71855045	71861646	+	NM_201629
A_33_P3216237	0.0138671	2.51395	up	BZW2	chr7	16745761	16745820	+	NM_001159767
A_23_P301855	0.000447	2.51322	down	LSAMP	chr3	115571342	115561379	-	NM_002338
A_23_P114585	0.0125187	2.51306	up	PCNXL2	chr1	233337327	233337268	-	AK021445
A_23_P319792	0.0352941	2.51297	down	XRN1	chr3	142025671	142025612	-	NM_019001
A_23_P133438	0.0101838	2.51252	down	FAM105A	chr5	14610510	14610569	+	NM_019018
A_23_P253395	0.0402835	2.51099	down	UNC13B	chr9	35404491	35404550	+	NM_006377
A_33_P3357999	0.0111343	2.50732	up	FAM19A4	chr3	68788286	68788227	-	NM_182522
A_21_P0013930	0.00959201	2.50626	up	LOC100287852	chr3	101133418	101133477	+	XM_002342390
A_23_P115011	0.0202758	2.50522	down	ADAMTSL4	chr1	150532922	150532981	+	NM_019032
A_33_P3296205	0.0443153	2.50476	down	TSC22D1	chr13	45007734	45007675	-	NM_183422
A_23_P135499	0.00221759	2.50323	down	CLIC4	chr1	25170053	25170112	+	NM_013943
A_23_P116902	0.0105757	2.50309	down	ART4	chr12	14982356	14982297	-	NM_021071
A_33_P3370060	0.00550008	2.50211	down	ARHGAP23	chr17	36634055	36634115	+	NM_001199417
A_32_P180958	0.000407	2.50169	down	PCYOX1	chr2	70507976	70508035	+	NM_016297
A_33_P3337144	0.0263036	2.50154	down	ZNF704	chr8	81550890	81550831	-	NM_001033723
A_24_P330773	0.00519252	2.50066	down	CALCOCO2	chr17	46941924	46941983	+	NM_005831
A_24_P180680	0.0133525	2.49998	up	LAPTM4B	chr8	98864581	98864640	+	NM_018407
A_32_P208403	0.02491	2.49969	down	GNG2	chr14	52436151	52436210	+	NM_053064
A_23_P147665	0.0016402	2.49775	down	OLFML1	chr11	7531816	7531875	+	NM_198474
A_23_P118894	0.00702224	2.49751	up	PRR15L	chr17	46029448	46029389	-	NM_024320
A_23_P340333	0.00168482	2.49749	down	ITPRIP	chr10	106072118	106072059	-	NM_033397
A_23_P131435	0.0055652	2.49592	down	CD302	chr2	160628550	160628491	-	NM_014880
A_23_P132027	0.00597376	2.49576	up	SPAG4	chr20	34207653	34208649	+	NM_003116
A_23_P102412	0.0158657	2.49568	down	PLEKHA3	chr2	179369325	179369384	+	NM_019091
A_32_P177539	0.0432745	2.49257	up	IRX6	chr16	55364250	55364309	+	NM_024335
A_33_P3414012	0.00174971	2.4925	up		chr4	174243347	174243288	-	BG182298
A_23_P210869	0.00285123	2.49224	down	COX4I2	chr20	30232674	30232732	+	NM_032609
A_33_P3285945	0.0330302	2.49203	down	CCL21	chr9	34709062	34709003	-	NM_002989
A_33_P3290707	0.0122548	2.48981	down	MME	chr3	154802056	154802115	+	NM_007289
A_23_P28334	0.0461298	2.48926	down	IL18RAP	chr2	103068885	103068944	+	NM_003853
A_24_P70002	0.00223173	2.48845	down	LATS2	chr13	21547988	21547929	-	NM_014572
A_32_P100439	0.00507865	2.48767	down	C7orf41	chr7	30202311	30202370	+	NM_152793
A_33_P3338071	0.0325351	2.48758	down		chr1	161518039	161517980	-
A_33_P3327852	0.000195	2.48713	down	NDEL1	chr17	8363418	8363477	+	NM_030808
A_23_P88963	0.0141287	2.48676	up	ALDOA	chr16	30081324	30081470	+	NM_000034
A_23_P137391	0.0087665	2.48654	up	ENO1	chr1	8924113	8924054	-	NM_001428
A_23_P217384	0.000395	2.4838	down	AP1S2	chrX	15844638	15844579	-	NM_003916
A_19_P00315506	0.00036	2.48368	down	KIAA0040	chr1	175126856	175126797	-	NM_001162893
A_33_P3243069	0.00139508	2.48306	down	KIAA0040	chr1	175130034	175129975	-	NM_001162893
A_23_P124619	0.00227379	2.48228	up	S100A14	chr1	153587065	153587006	-	NM_020672
A_23_P204736	0.0266226	2.48085	down	GPD1	chr12	50504625	50504684	+	NM_005276
A_24_P88565	0.00398656	2.48056	up	SLC50A1	chr1	155110666	155110725	+	NM_018845
A_33_P3241782	0.0145559	2.48022	down	ADD2	chr2	70901872	70901813	-	NM_001617
A_24_P149704	0.0006	2.47966	down	DAB2IP	chr9	124543789	124544627	+	NM_138709
A_23_P111240	0.000286	2.47939	down	PHACTR2	chr6	144146229	144146288	+	NM_014721
A_33_P3235496	0.0421517	2.47831	down		chr2	166689694	166689635	-
A_24_P357465	0.00311113	2.47669	down	TP53INP2	chr20	33300157	33300216	+	NM_021202
A_33_P3380098	0.000732	2.4764	down	PXN	chr12	120651705	120651646	-	NM_001243756
A_23_P162589	0.0369771	2.47619	up	VDR	chr12	48235561	48235502	-	NM_001017535
A_23_P79259	0.0202276	2.47571	down	SH3BP4	chr2	235963306	235963365	+	NM_014521
A_33_P3274930	0.00245609	2.47518	down	PMP22	chr17	15138596	15138537	-
A_33_P3225760	0.0289712	2.47492	down	PCDH18	chr4	138453085	138453026	-	NM_019035
A_24_P208909	0.0350816	2.47442	up	TRIM2	chr4	154259817	154259876	+	NM_015271
A_33_P3300747	0.00830992	2.47371	down	ADHFE1	chr8	67359516	67359575	+	NM_144650
A_33_P3249364	0.00346139	2.47165	down	TMTC1	chr12	29812873	29812814	-	AK055962
A_24_P14634	0.00584571	2.47126	down	EMID1	chr22	29655165	29655224	+	NM_133455
A_19_P00811460	0.012437	2.46793	down	VSTM4	chr10	50222472	50222413	-	NM_001031746
A_23_P43800	0.00988788	2.46772	up	BOP1	chr8	145486576	145486433	-	NM_015201
A_33_P3419912	0.0370036	2.46695	up	GGCT	chr7	30537446	30537387	-	NM_001199815
A_33_P3281333	0.00483858	2.4666	down	SNTB2	chr16	69342827	69342886	+	NM_006750
A_32_P516818	0.0497526	2.46516	down	C3orf55	chr3	157261272	157271051	+	NM_001243729
A_23_P43175	0.00281424	2.46449	down	41892	chr2	110300744	110300685	-	NM_144710
A_19_P00317318	0.00299873	2.46329	up	RFX8	chr2	102083332	102083273	-	NM_001145664
A_23_P390116	0.00142405	2.46312	down	SPATA13	chr13	24877575	24877634	+	NM_153023
A_33_P3282963	0.00670115	2.46236	down	TJP2	chr9	71833396	71833455	+
A_23_P77310	4.68e-05	2.46151	down	ZFP106	chr15	42705253	42705194	-	NM_022473
A_33_P3359115	0.000947	2.46148	down	LMBRD1	chr6	70385838	70385779	-	NM_018368
A_19_P00317887	0.000896	2.46059	down	MPRIP	chr17	17095837	17095896	+	NM_201274
A_23_P2814	0.00255794	2.45748	down	SMAD9	chr13	37422872	37422813	-	NM_005905
A_23_P110802	0.0350569	2.45748	up	CENPH	chr5	68505649	68505708	+	NM_022909
A_33_P3212555	0.000252	2.45561	down	PROS1	chr3	90251481	90251422	-	NM_000313
A_33_P3241021	0.0147537	2.45552	down	CD69	chr12	9907223	9907164	-	AK303383
A_23_P259172	0.000127	2.45235	up	SSR4	chrX	153063256	153063571	+	NM_006280
A_23_P124300	0.00230279	2.44938	up	BCMO1	chr16	81323976	81324035	+	NM_017429
A_23_P162300	0.0375858	2.44692	down	IRAK3	chr12	66642160	66642219	+	NM_007199
A_33_P3323435	0.00752609	2.44669	up	MAP3K9	chr14	71195186	71195127	-	NM_033141
A_24_P307580	0.0122856	2.44603	up	HTATIP2	chr11	20388976	20389034	+	NM_001098523
A_24_P118376	0.00356969	2.44561	up	CEACAM20	chr19	45024733	45024674	-	NM_001102598
A_23_P340717	0.0160123	2.44529	up	ONECUT1	chr15	53049810	53049751	-	NM_004498
A_24_P414999	0.0128782	2.44497	up	LAPTM4B	chr8	98831373	98831432	+	NM_018407
A_33_P3393013	0.00480395	2.44278	down	PKDCC	chr2	42280622	42280681	+
A_23_P12363	0.0398534	2.44275	down	ROR1	chr1	64644540	64644599	+	NM_005012
A_24_P364838	0.0120225	2.44263	down	SLC9A3R2	chr16	2088290	2088349	+	NM_004785
A_33_P3245908	0.000607	2.44244	down	C10orf128	chr10	50363949	50363890	-	NM_001010863
A_24_P141214	0.00576226	2.44222	down	STOM	chr9	124101935	124101876	-	NM_198194
A_23_P15123	0.00211316	2.44221	up	UBFD1	chr16	23582031	23582090	+	NM_019116
A_24_P146211	0.0414554	2.44175	up	HIST1H2BD	chr6	26158474	26158533	+	NM_021063
A_33_P3325723	0.0216864	2.44153	down	CHN1	chr2	175664776	175664717	-	NM_001822
A_19_P00315956	0.0472036	2.44124	up	OXR1	chr8	107371747	107371806	+	NM_018002
A_23_P9293	0.00682381	2.43936	down	TJP2	chr9	71869444	71869503	+	NM_004817
A_33_P3419234	0.00309465	2.43927	up	DCAF4	chr14	73425506	73425565	+	NM_015604
A_33_P3259198	0.012157	2.43465	down	FAM70B	chr13	114503825	114503884	+	NM_182614
A_23_P106145	0.0255089	2.4333	up	ERO1L	chr14	53113136	53112990	-	NM_014584
A_23_P80773	0.00729575	2.43319	up	SRPRB	chr3	133539152	133539211	+	NM_021203
A_33_P3210303	8.5e-05	2.4314	down		chr4	6303474	6303415	-	CU688821
A_24_P37519	0.00602622	2.4309	down	LZTFL1	chr3	45866096	45866037	-	NM_020347
A_23_P42282	0.0108941	2.42965	up	C4B	chr6	32002329	32002650	+	NM_001002029
A_33_P3410981	0.00764857	2.42908	down	PCDHGB7	chr5	140799732	140799791	+	NM_032101
A_32_P178966	0.00132401	2.4286	down	TMEM170B	chr6	11583573	11583632	+	NM_001100829
A_24_P64653	0.0400297	2.42856	up	METTL7B	chr12	56077637	56077696	+	NM_152637
A_24_P152188	0.0163206	2.42827	down	PRICKLE2	chr3	64079998	64079939	-	NM_198859
A_23_P46351	0.00933978	2.42799	up	TDRKH	chr1	151746976	151746917	-	NM_006862
A_33_P3280805	0.00500777	2.42737	down	LMO7	chr13	76423311	76423370	+	NM_015842
A_23_P61057	0.00275073	2.42726	down	IL16	chr15	81598391	81598450	+	NM_004513
A_33_P3216933	0.000521	2.42709	down	SIK2	chr11	111597570	111597629	+	NM_015191
A_23_P12082	0.0446981	2.42637	down	CHI3L2	chr1	111784040	111784882	+	NM_001025199
A_24_P751074	0.0031552	2.42623	down	ETS1	chr11	128328679	128328656	-	NM_005238
A_23_P59069	0.0441951	2.42569	up	HIST1H2BO	chr6	27861588	27861647	+	NM_003527
A_23_P887	0.0172127	2.42501	up	IKBKE	chr1	206664160	206665008	+	NM_014002
A_33_P3412016	0.0301917	2.42379	up	SEMA4B	chr15	90771408	90771467	+	NM_020210
A_23_P117782	0.0195441	2.42312	down	LARP6	chr15	71123971	71123912	-	NM_018357
A_33_P3362900	0.000472	2.42268	down	LOC375190	chr2	24392427	24392486	+	NM_001145710
A_24_P90216	0.0011337	2.42222	up	LGR4	chr11	27387978	27387919	-	NM_018490
A_19_P00319038	0.000803	2.42208	down	TTC28	chr22	28693823	28693764	-	NM_001145418
A_33_P3394178	0.0444825	2.42165	up	NHS	chrX	17750175	17750234	+	NM_198270
A_33_P3246804	0.00421885	2.42054	down	STARD3	chr17	37819508	37819567	+	NM_001165937
A_23_P62115	0.0437067	2.42049	up	TIMP1	chrX	47444666	47444725	+	NM_003254
A_21_P0013848	0.000274	2.42027	down	FOXN3	chr14	89623163	89623105	-	NM_005197
A_33_P3351356	0.0343485	2.42016	down	ARHGEF10	chr8	1851609	1851668	+	BC040474
A_23_P128698	0.0137616	2.42014	down	SPRY2	chr13	80910681	80910622	-	NM_005842
A_33_P3253214	0.0451387	2.41911	up		chr1	149823132	149823191	+	L19779
A_23_P161399	0.000224	2.41742	down	MXI1	chr10	112045945	112046001	+	NM_130439
A_23_P145606	0.00290995	2.41686	down	CHRM2	chr7	136700790	136700849	+	NM_001006630
A_23_P406350	0.011205	2.41629	up	MFSD3	chr8	145736081	145736211	+	NM_138431
A_24_P355267	0.0224212	2.41528	down	SLC25A25	chr9	130871435	130871494	+	NM_001006641
A_23_P366216	0.0483979	2.4142	up	HIST1H2BH	chr6	26252222	26252281	+	NM_003524
A_21_P0008759	0.0018606	2.41272	down	PEAK1	chr15	77578823	77578765	-	NM_024776
A_23_P13740	0.02356	2.41149	down	NAV3	chr12	78606196	78606255	+	NM_014903
A_24_P184555	0.00128962	2.411	down	PXN	chr12	120648324	120648265	-	NM_002859
A_33_P3267665	0.0096159	2.40968	down	ZDHHC2	chr8	17079944	17080003	+	NM_016353
A_23_P71598	0.00156127	2.40944	down	MPDZ	chr9	13106858	13106799	-	NM_003829
A_21_P0012276	0.0230688	2.40934	up	SLC25A15	chr13	41383861	41383920	+	NM_014252
A_23_P60990	0.00858338	2.40909	down	C2orf54	chr2	241826137	241826078	-	NM_024861
A_23_P81262	0.0385855	2.40799	down	PCDHB4	chr5	140504410	140504469	+	NM_018938
A_23_P208085	0.000267	2.40629	down	MBP	chr18	74696843	74696784	-	NM_001025101
A_23_P99661	0.0150616	2.40544	down	ARHGEF40	chr14	21557611	21557670	+	NM_018071
A_23_P120227	0.0150621	2.40525	down	LBH	chr2	30482471	30482530	+	NM_030915
A_33_P3318796	0.0277581	2.40484	down	FSTL3	chr19	683145	683204	+	NM_005860
A_23_P71241	0.0153827	2.40223	up	SEC61G	chr7	54823522	54820105	-	NM_014302
A_33_P3234864	0.000263	2.40183	down	UTRN	chr6	145051508	145051567	+	NM_007124
A_23_P5339	0.00818658	2.40174	up	TMEM177	chr2	120439532	120439591	+	NM_030577
A_23_P104996	0.0353203	2.40165	down	BEST1	chr11	61730281	61730340	+	NM_004183
A_24_P165423	0.0260444	2.40128	down	RBP7	chr1	10068313	10075879	+	NM_052960
A_33_P3344399	0.00270393	2.40111	down	LRRC49	chr15	71341786	71341845	+	NM_001199017
A_23_P346673	0.016211	2.39974	up	GPRC5C	chr17	72446379	72446438	+	AK000249
A_33_P3406866	0.0034043	2.39624	down	NFASC	chr1	204987440	204987499	+	NM_001005388
A_23_P202071	0.00246372	2.39514	down	CELF2	chr10	11376225	11376284	+	NM_001025077
A_24_P212811	0.0343826	2.39474	up	ANKRD34A	chr1	145475047	145475106	+	NM_001039888
A_23_P145874	0.0190119	2.39278	down	SAMD9L	chr7	92760278	92760219	-	NM_152703
A_32_P141768	0.0117077	2.39268	down	AGPAT4	chr6	161551171	161551112	-	NM_020133
A_23_P105138	0.00118571	2.39232	down	CAT	chr11	34493034	34493093	+	NM_001752
A_33_P3252605	0.000828	2.39145	down	CYP2U1	chr4	108874445	108874504	+	NM_183075
A_23_P167997	0.0453141	2.39125	up	HIST1H2BG	chr6	26216776	26216717	-	NM_003518
A_24_P235266	0.027558	2.3898	down	GRB10	chr7	50657872	50657813	-	NM_001001555
A_33_P3368301	0.0197914	2.38827	up	BOLA3	chr2	74362565	74362528	-	NM_212552
A_33_P3357843	0.00208992	2.38653	down	SGCB	chr4	52887094	52887035	-	NM_000232
A_33_P3245278	0.00206095	2.38344	down	PTPRG	chr3	62280514	62280573	+	NM_002841
A_33_P3419632	0.00336728	2.383	up	GLB1L3	chr11	134175142	134175201	+	BC011001
A_33_P3245289	0.00444418	2.38251	down	PTPRG	chr3	61547983	61548042	+	NM_002841
A_24_P154037	0.000291	2.38023	down	IRS2	chr13	110406704	110406645	-	NM_003749
A_33_P3403937	0.00918391	2.37601	down	LOC100129399	chr6	111989412	111989353	-	AK124011
A_33_P3223780	0.00927682	2.37589	down	LAMB2	chr3	49159203	49159144	-	NM_002292
A_23_P216282	0.00523127	2.37486	down	ARHGEF10	chr8	1906714	1906773	+	NM_014629
A_33_P3359781	0.0129128	2.37438	down		chrY	2606197	2606256	+
A_24_P234732	0.0126907	2.37352	down	MXD4	chr4	2249818	2249759	-	NM_006454
A_23_P134058	0.00771321	2.37209	down	GFOD1	chr6	13469858	13469799	-	NM_001242629
A_23_P401106	0.0489645	2.37138	down	PDE2A	chr11	72287309	72287250	-	NM_002599
A_33_P3446495	0.00199612	2.37095	down	FRMD4B	chr3	69219901	69219842	-	NM_015123
A_23_P209426	0.000635	2.37044	down	TRAK2	chr2	202242412	202242353	-	NM_015049
A_33_P3298861	0.0490053	2.37041	up	SLC12A8	chr3	124802842	124802783	-	NM_024628
A_24_P38276	0.0179828	2.37017	down	FZD1	chr7	90897840	90897899	+	NM_003505
A_33_P3320152	0.00386348	2.37007	up	SNRPE	chr1	203839049	203839108	+	NM_003094
A_24_P91165	0.0148605	2.36876	up	CACNB1	chr17	37334331	37334272	-	NM_199248
A_33_P3247644	0.0212505	2.36826	down	C7orf41	chr7	30197507	30197566	+	NM_152793
A_23_P397208	0.0168037	2.3681	down	GSTM2	chr1	110213977	110214126	+	NM_000848
A_33_P3302676	0.0315939	2.36749	down	TLE4	chr9	82242603	82242662	+
A_32_P149251	0.000132	2.36293	down	DNAJC18	chr5	138747474	138747415	-	NM_152686
A_23_P9289	0.0440461	2.36257	down	RFX3	chr9	3257191	3257132	-	NM_134428
A_33_P3336642	0.00759665	2.3618	up	THOC3	chr5	175395005	175394946	-	NM_032361
A_33_P3301876	0.046664	2.36174	down		chr2	240321637	240321578	-
A_21_P0001345	0.00749675	2.36164	down	LOC729970	chr1	95393560	95393619	+	AK094796
A_33_P3281728	3.57e-05	2.36065	down		chr1	149287210	149287151	-
A_21_P0014003	0.00976975	2.36053	down	LOC100652766	chr6	56535493	56535434	-	XM_003403438
A_23_P123848	0.000217	2.3599	down	DAB2IP	chr9	124547348	124547407	+	NM_032552
A_23_P1083	0.0130209	2.35921	down	GJA4	chr1	35261095	35261154	+	NM_002060
A_33_P3284925	0.00262485	2.35748	down	VLDLR	chr9	2643220	2643279	+	NM_001018056
A_23_P150876	0.000981	2.35675	down	VPS37B	chr12	123350139	123350080	-	NM_024667
A_24_P93855	0.0491905	2.3565	up	FOXP4	chr6	41568054	41568113	+	NM_001012426
A_32_P217390	0.0170484	2.35601	up	SPATA8	chr15	97328649	97328708	+	NM_173499
A_23_P46215	0.0176757	2.35416	up	TRIM46	chr1	155151022	155151081	+	NM_025058
A_32_P223777	0.0110338	2.35408	down	IL6ST	chr5	55231193	55231134	-	NM_002184
A_24_P37441	0.036592	2.35393	up	PDK1	chr2	173463273	173463332	+	NM_002610
A_32_P74955	0.0150006	2.35392	down	ARID2	chr12	46301413	46301472	+	NM_152641
A_24_P371281	0.0206943	2.35334	down	TMEM22	chr3	136573998	136574057	+	NM_025246
A_23_P321984	0.0331721	2.35285	up	CLECL1	chr12	9875386	9875327	-	NM_172004
A_23_P120243	0.0134877	2.35209	up	HOXD1	chr2	177055372	177055431	+	NM_024501
A_33_P3352223	0.00244687	2.34982	down	CSRP1	chr1	201455042	201454983	-	AK126507
A_24_P318990	0.0393223	2.34664	up		chr22	22682080	22682139	+	BC012876
A_33_P3242965	0.0176994	2.34645	up	ATAD3C	chr1	1396237	1396296	+	NM_001039211
A_24_P346101	0.00432294	2.34536	up	PRELID2	chr5	145139599	145139540	-	NM_138492
A_24_P373844	0.00893864	2.34471	down	KCTD15	chr19	34306314	34306373	+	NM_024076
A_23_P365767	0.00099	2.34332	down	CACNA1D	chr3	53845581	53845640	+	NM_000720
A_33_P3323847	0.029162	2.34289	up	RECQL4	chr8	145736731	145736672	-	NM_004260
A_23_P17275	0.000213	2.3421	down	DNAJC27	chr2	25180014	25179955	-	NM_016544
A_23_P217109	0.0162498	2.34119	down	SLC31A2	chr9	115926240	115926299	+	NM_001860
A_24_P247454	0.0465747	2.3409	up		chr2	190176666	190176607	-
A_33_P3214625	0.0492809	2.33954	down	INPP4B	chr4	142949267	142949208	-	NM_003866
A_33_P3277110	0.0288485	2.33934	up	SLC5A3	chr21	35478440	35478499	+	NM_006933
A_24_P138784	0.012226	2.33924	down	MGAT5B	chr17	74901279	74901338	+	NM_144677
A_23_P10995	0.0116503	2.33879	down	RBMS3	chr3	29925698	29938927	+	NM_014483
A_23_P84189	0.000188	2.33854	down	PITPNC1	chr17	65689234	65689293	+	NM_181671
A_23_P111811	0.000314	2.33763	down	ING3	chr7	120615261	120615320	+	NM_019071
A_33_P3353979	0.00649711	2.33711	down	SYT15	chr10	46967523	46967464	-	NM_181519
A_23_P115861	0.0252454	2.33666	up	ZNF485	chr10	44112506	44112565	+	NM_145312
A_23_P69293	0.0154436	2.33664	up	CHDH	chr3	53851509	53851450	-	NM_018397
A_23_P204998	0.00555274	2.33557	down	FARP1	chr13	99101511	99101570	+	NM_005766
A_33_P3330549	0.015704	2.33491	down	SLC44A2	chr19	10753067	10753126	+	NM_020428
A_33_P3299776	0.00489418	2.33489	down	NODAL	chr10	72192130	72192071	-	NM_018055
A_23_P254888	0.0181423	2.33446	down	ZYX	chr7	143087000	143087059	+	NM_003461
A_33_P3282018	0.0281545	2.33424	down	MCF2L	chr13	113740440	113740499	+	NM_024979
A_24_P85200	0.00713571	2.33295	down	C14orf43	chr14	74182252	74182193	-	NM_194278
A_23_P251974	0.00834612	2.33242	down	ZFYVE9	chr1	52729507	52729566	+	NM_007323
A_23_P401361	0.00794102	2.33184	down	PITPNM2	chr12	123469034	123468975	-	NM_020845
A_24_P319647	0.0364523	2.33073	up	FCRL2	chr1	157736736	157736677	-	NM_030764
A_33_P3223497	0.0103568	2.32954	down	FRY	chr13	32828451	32828510	+	NM_023037
A_33_P3420235	0.0029999	2.32544	down	ARPC5	chr1	183592499	183592440	-
A_33_P3421973	0.00754701	2.32493	up	FRMPD3	chrX	106846343	106846402	+	XM_003403861
A_24_P577694	0.0211376	2.32434	down	ADCY1	chr7	45762328	45762385	+	NM_021116
A_24_P192262	0.0425195	2.32427	down	RALA	chr7	39747399	39747458	+	NM_005402
A_33_P3346483	0.0305269	2.32415	down	SYNPO2L	chr10	75404698	75404639	-
A_24_P67534	0.0031004	2.32388	down	CXorf69	chrX	134125344	134125403	+	NM_001163438
A_33_P3250612	0.0142675	2.32159	down	MOCS1	chr6	39873491	39873432	-	NM_005943
A_32_P231446	0.0143022	2.32143	down	HIPK1	chr1	114520268	114520327	+	NM_198268
A_21_P0013565	0.0218643	2.32012	down	CNTNAP3B	chr9	43890466	43890525	+	AK054645
A_24_P151	0.0497809	2.31904	down	KCNAB2	chr1	6158564	6158623	+	NM_003636
A_33_P3335935	0.0019694	2.31646	up	HN1L	chr16	1749826	1749885	+	NM_144570
A_33_P3239569	0.0212115	2.31632	up	RPS21	chr20	60963037	60963096	+	BC027976
A_33_P3298111	0.0287028	2.31574	down	SPATA13	chr13	24798862	24798921	+	AK092754
A_32_P42946	0.0499174	2.31553	up	C1orf210	chr1	43748556	43748497	-	NM_182517
A_33_P3332547	0.037975	2.31539	down	IQCJ-SCHIP1	chr3	159606672	159606731	+	NM_001197113
A_33_P3313825	0.00206324	2.31525	down	TGFBR2	chr3	30703057	30703116	+	AJ786388
A_33_P3349466	0.0357064	2.3147	down	ANKRD12	chr18	9284825	9284884	+	NM_001204056
A_23_P205913	0.00499887	2.31409	down	SLC24A1	chr15	65947615	65947674	+	NM_004727
A_32_P66222	0.0382396	2.31287	down	ANKRD20A2	chr9	42372006	42372227	+	NM_001012421
A_32_P217750	0.000939	2.31106	down	IL3RA	chrY	1451487	1451546	+	NM_002183
A_23_P44674	0.0325984	2.31032	down	CRIP1	chr14	105954700	105954841	+	NM_001311
A_24_P409661	0.0107086	2.30884	up		chr1	78557627	78557688	+
A_23_P4662	0.037667	2.30817	down	BCL3	chr19	45263191	45263250	+	NM_005178
A_23_P55421	0.00360611	2.30752	up	CBX8	chr17	77768401	77768342	-	NM_020649
A_24_P196019	0.000763	2.30721	up		chr7	64197025	64196966	-
A_33_P3211818	0.00535996	2.30619	up	RUNX1	chr21	36171660	36171601	-	NM_001001890
A_32_P379379	0.0292326	2.30436	up	ATG9B	chr7	150720259	150720200	-	NM_173681
A_23_P313632	0.00445847	2.30295	up	FUT8	chr14	66209523	66209582	+	NM_178155
A_23_P142389	0.000508	2.30168	up	LSR	chr19	35758434	35758493	+	NM_205834
[truncated: 603 more rows]
