# Supplementary material for: Genome-wide analyses of long noncoding RNA expression profiles in lung adenocarcinoma
Source: Sci Rep. 2017 Nov 10;7:15331. doi: 10.1038/s41598-017-15712-y (PMC5681506; doi:10.1038/s41598-017-15712-y)
Supplement: Supplementary file 4 — Dataset 3 [file 41598_2017_15712_MOESM4_ESM.xls]

## Sheet: Table S3 Each lncRNAs GO enrich
groups	enrichmentTerm	ListHits	ListTotal	PopHits	PopTotal	p.value
NR_036634.1	GO:0045892	95	2666	449	18228	0.000100037
NONHSAT101893	GO:0070411	7	2284	11	18228	0.00010004
FR161886	GO:0060395	9	2580	16	18228	0.000100042
NONHSAG041955	GO:0010811	14	2480	35	18228	0.000100088
NONHSAG041955	GO:0048812	14	2480	35	18228	0.000100088
NONHSAT105857	GO:0001725	16	1974	53	18228	0.000100094
NONHSAT054957	GO:0001725	16	1974	53	18228	0.000100094
NONHSAT101893	GO:0006418	15	2284	42	18228	0.000100109
XR_242092.1	GO:0018108	34	2381	135	18228	0.000100123
TCONS_l2_00016251	GO:0008360	28	2288	107	18228	0.00010015
NONHSAT054706	GO:0005911	32	1976	148	18228	0.000100166
NONHSAT072207	GO:0005911	29	1708	148	18228	0.000100179
NONHSAT113058	GO:0006897	17	938	117	18228	0.000100303
NR_045605.1	GO:0030511	11	2539	23	18228	0.000100303
NR_045605.1	GO:0071944	11	2539	23	18228	0.000100303
NONHSAT126117	GO:0007179	35	2524	133	18228	0.00010037
NONHSAT072207	GO:0005768	32	1708	170	18228	0.000100404
XR_245909.1	GO:0019838	9	1430	26	18228	0.000100484
NONHSAT004175	GO:0071493	5	2063	6	18228	0.000100498
NONHSAT097699	GO:0008285	82	2672	375	18228	0.000100511
ENST00000597578	GO:0008285	70	2184	375	18228	0.000100514
NONHSAT054957	GO:0019934	6	1974	9	18228	0.000100623
NONHSAT054957	GO:0046855	6	1974	9	18228	0.000100623
NONHSAT004850	GO:0007018	23	2809	67	18228	0.000100637
NONHSAT076673	GO:0004842	55	2275	266	18228	0.000100642
NONHSAG020351	GO:0045893	94	2410	489	18228	0.000100648
FR161886	GO:0004674	71	2580	325	18228	0.000100659
NONHSAT004175	GO:0016477	31	2063	136	18228	0.000100664
ENST00000456363	GO:1902017	13	2483	31	18228	0.00010067
TCONS_l2_00000553	GO:0030513	11	2006	28	18228	0.000100686
NONHSAT010554	GO:0030036	34	2420	133	18228	0.000100692
NONHSAT008996	GO:0008285	65	1985	375	18228	0.000100742
XR_242092.1	GO:0008283	70	2381	345	18228	0.000100779
NONHSAT095998	GO:0007420	47	2741	182	18228	0.000100796
NONHSAT053571	GO:0005829	363	2115	2628	18228	0.000100804
ENST00000597702	GO:0030168	42	2069	205	18228	0.000100806
TCONS_l2_00001484	GO:0000139	87	2260	474	18228	0.000100823
NONHSAT072448	GO:0007596	85	2229	467	18228	0.00010083
XR_243505.1	GO:2000251	7	2032	12	18228	0.000100849
NONHSAT040489	GO:0030675	4	292	16	18228	0.000100856
NONHSAT054823	GO:0007420	37	1961	182	18228	0.000100908
NR_047578.1	GO:0060396	6	2349	8	18228	0.000100998
NONHSAT129080	GO:0005794	122	2305	697	18228	0.000101004
ENST00000521600	GO:0001933	16	2570	42	18228	0.000101046
NONHSAT090880	GO:0000122	126	2756	608	18228	0.000101055
NONHSAT029456	GO:0000139	93	2456	474	18228	0.000101065
FR105395	GO:0001933	14	2013	42	18228	0.000101086
NONHSAG035283	GO:0070062	458	2688	2669	18228	0.000101086
NONHSAT072207	GO:0051497	6	1708	10	18228	0.000101087
TCONS_l2_00016251	GO:0060391	7	2288	11	18228	0.000101187
NONHSAT008874	GO:0014067	7	2288	11	18228	0.000101187
NONHSAT026018	GO:0005871	17	2401	49	18228	0.000101199
NONHSAT052755	GO:0008270	195	2287	1210	18228	0.000101271
XR_245045.1	GO:0043687	29	1242	201	18228	0.000101304
NONHSAT104663	GO:0000981	24	2284	86	18228	0.000101307
NONHSAT077036	GO:0003677	287	2683	1597	18228	0.000101339
XR_132906.2	GO:0006470	30	2594	105	18228	0.00010136
NONHSAT119938	GO:0005768	40	2354	170	18228	0.000101416
NONHSAG003987	GO:0005524	240	2413	1452	18228	0.000101429
NONHSAT069089	GO:0034080	10	2077	23	18228	0.000101446
NONHSAT055558	GO:0030177	13	2807	28	18228	0.000101469
NONHSAG048085	GO:0035024	7	2289	11	18228	0.000101476
NONHSAT097329	GO:0000139	95	2522	474	18228	0.000101485
NONHSAT136639	GO:0007411	70	2463	334	18228	0.0001015
ENST00000523664	GO:0001085	14	2569	34	18228	0.000101512
FR105395	GO:0007179	30	2013	133	18228	0.000101525
NONHSAT127452	GO:0007596	97	2628	467	18228	0.000101548
NONHSAT142855	GO:0001938	14	1288	63	18228	0.000101563
NONHSAT021500	GO:0005839	9	2079	19	18228	0.000101632
NONHSAT146474	GO:0007049	45	2495	188	18228	0.000101679
NONHSAT039289	GO:0031012	43	2527	175	18228	0.00010176
ENST00000597702	GO:0043353	5	2069	6	18228	0.000101939
ENST00000597702	GO:0051247	5	2069	6	18228	0.000101939
TCONS_00020346	GO:0030198	53	1836	312	18228	0.000101964
NR_040064.1	GO:0046777	33	1893	161	18228	0.000101978
NONHSAG004163	GO:0005096	17	931	118	18228	0.000101995
NONHSAT010554	GO:0042127	30	2420	112	18228	0.000102034
NONHSAT066382	GO:0034446	13	2024	37	18228	0.00010204
TCONS_00020347	GO:0045893	79	1940	489	18228	0.000102099
FR407620	GO:0030336	23	2220	83	18228	0.000102148
NONHSAG035283	GO:0000083	11	2688	22	18228	0.000102185
NONHSAG010106	GO:0008360	29	2416	107	18228	0.000102285
NONHSAT010554	GO:0031490	15	2420	40	18228	0.000102315
NONHSAT104422	GO:0043295	7	2292	11	18228	0.000102346
NONHSAT051747	GO:0005871	16	2159	49	18228	0.000102372
ENST00000521600	GO:0022011	8	2570	13	18228	0.000102383
NR_045628.1	GO:0000776	21	2551	64	18228	0.000102494
NONHSAT080415	GO:0043588	10	1323	34	18228	0.0001025
NONHSAT055136	GO:0007569	11	2194	26	18228	0.000102505
NONHSAG048666	GO:0036065	6	1351	12	18228	0.000102566
TCONS_00020346	GO:0071470	4	1836	4	18228	0.000102626
TCONS_00020346	GO:0019208	4	1836	4	18228	0.000102626
NONHSAT024922	GO:0045893	100	2603	489	18228	0.000102633
NONHSAT004136	GO:0060317	7	2293	11	18228	0.000102637
NONHSAT054823	GO:0060395	8	1961	16	18228	0.00010274
NONHSAT113058	GO:0032092	9	938	38	18228	0.000102767
TCONS_00020346	GO:0005856	56	1836	335	18228	0.000102772
TCONS_00008738	GO:0007179	33	2319	133	18228	0.000102787
NONHSAT007754	GO:0003779	51	1855	294	18228	0.000102815
NONHSAT040529	GO:0006928	20	1550	94	18228	0.000102836
NONHSAT138574	GO:0001955	5	1351	8	18228	0.000102844
NONHSAT040387	GO:0005024	6	1118	14	18228	0.000102894
NONHSAT104424	GO:0007010	27	2307	101	18228	0.000102916
NONHSAT104424	GO:0030018	27	2307	101	18228	0.000102916
NONHSAT139474	GO:0001726	20	1705	86	18228	0.00010295
TCONS_00015363	GO:0001933	16	2574	42	18228	0.000102971
XR_245045.1	GO:0048286	10	1242	36	18228	0.000102995
NONHSAT055558	GO:0030027	37	2807	130	18228	0.000103018
NONHSAT004439	GO:0000776	21	2552	64	18228	0.000103081
NONHSAT089231	GO:0045892	81	2186	449	18228	0.000103156
TCONS_l2_00002163	GO:0005524	231	2311	1452	18228	0.000103169
NONHSAT139474	GO:0030496	24	1705	113	18228	0.000103178
NONHSAT097696	GO:0043065	67	2613	299	18228	0.000103182
NONHSAT077219	GO:0007169	16	1695	61	18228	0.000103183
ENST00000521600	GO:0050681	15	2570	38	18228	0.000103256
NONHSAT028311	GO:0016477	34	2366	136	18228	0.000103275
TCONS_l2_00016249	GO:0005768	33	1789	170	18228	0.000103287
TCONS_00015363	GO:0005524	254	2574	1452	18228	0.000103332
NONHSAT104663	GO:0007411	66	2284	334	18228	0.000103375
TCONS_00015360	GO:0001657	15	2494	39	18228	0.000103384
ENST00000416344	GO:0030336	20	1772	83	18228	0.000103409
NONHSAT145296	GO:0000786	18	2117	60	18228	0.000103448
NR_002165.1	GO:0001933	16	2575	42	18228	0.000103458
NONHSAT004137	GO:0019901	65	2289	327	18228	0.000103502
NONHSAT040408	GO:0050431	6	955	16	18228	0.000103555
XR_243952.1	GO:0030336	16	1217	83	18228	0.000103644
NONHSAG020218	GO:0043234	58	2202	294	18228	0.000103664
NONHSAT140483	GO:0017134	8	1496	20	18228	0.000103693
FR049851	GO:0001933	15	2291	42	18228	0.000103697
NONHSAT100192	GO:0008543	42	2674	161	18228	0.000103708
NONHSAT073725	GO:0030496	28	2162	113	18228	0.000103711
NONHSAT096301	GO:0046982	83	2540	400	18228	0.000103711
NONHSAT008874	GO:0007399	56	2288	271	18228	0.000103724
NONHSAT016445	GO:0031092	6	2360	8	18228	0.000103752
NONHSAT056210	GO:0008134	49	2098	248	18228	0.000103755
XR_242092.1	GO:0019901	67	2381	327	18228	0.000103787
NR_028597.1	GO:0007420	42	2348	182	18228	0.000103849
NONHSAT083792	GO:0001725	12	1168	53	18228	0.000103918
FR105395	GO:0030177	11	2013	28	18228	0.000103945
NONHSAT092630	GO:0008022	27	1417	160	18228	0.00010398
NONHSAG018334	GO:0005518	21	2852	58	18228	0.000104002
NONHSAT139001	GO:0007018	22	2619	67	18228	0.000104076
NONHSAT004175	GO:0007264	59	2063	320	18228	0.000104083
NONHSAG039640	GO:0051216	18	2118	60	18228	0.000104084
NONHSAT073725	GO:0005871	16	2162	49	18228	0.00010409
NONHSAT010554	GO:0005720	11	2420	24	18228	0.000104128
NONHSAG003923	GO:0006189	5	2078	6	18228	0.00010413
NONHSAT072852	GO:0007623	18	2287	56	18228	0.000104149
NONHSAT072852	GO:0009612	18	2287	56	18228	0.000104149
ENST00000416295	GO:0000777	23	2681	70	18228	0.000104164
ENST00000523190	GO:0005741	31	2473	115	18228	0.000104174
TCONS_l2_00016249	GO:0032312	11	1789	31	18228	0.000104181
NONHSAT004850	GO:0003714	48	2809	183	18228	0.000104273
XR_243951.1	GO:0001525	43	2152	204	18228	0.000104289
NONHSAT096301	GO:0045893	98	2540	489	18228	0.000104324
NONHSAT054746	GO:0043066	103	2795	473	18228	0.000104332
ENST00000519481	GO:0005539	9	2086	19	18228	0.000104362
NONHSAT017137	GO:0042826	24	2699	74	18228	0.000104387
NONHSAG009747	GO:0004842	61	2613	266	18228	0.000104467
ENST00000419007	GO:0000790	35	2529	133	18228	0.000104474
TCONS_l2_00016249	GO:0005089	18	1789	70	18228	0.000104478
NONHSAT121747	GO:0007224	17	1730	66	18228	0.000104499
NONHSAT113060	GO:0060396	6	2363	8	18228	0.000104514
FR352905	GO:0000122	116	2496	608	18228	0.000104547
NONHSAT072451	GO:0001725	15	1766	53	18228	0.000104554
NONHSAT017667	GO:0000278	75	2252	397	18228	0.000104575
NONHSAT004850	GO:0030027	37	2809	130	18228	0.00010458
NONHSAG034171	GO:0005667	44	2449	186	18228	0.000104617
NONHSAG020218	GO:0007264	62	2202	320	18228	0.000104669
ENST00000456460	GO:0045892	82	2221	449	18228	0.00010468
NONHSAT053571	GO:0030175	17	2115	55	18228	0.00010482
NONHSAG028751	GO:0035556	66	2271	336	18228	0.000104854
NONHSAT029677	GO:0001085	13	2237	34	18228	0.000104868
NONHSAT097055	GO:0005539	7	1158	19	18228	0.000104938
XR_250739.1	GO:0007399	61	2563	271	18228	0.000104962
NONHSAT072321	GO:0005525	37	956	366	18228	0.000104989
ENST00000523190	GO:0045944	150	2473	829	18228	0.000105018
NONHSAG022883	GO:0008285	75	2389	375	18228	0.000105069
NONHSAT031097	GO:0070936	14	1917	44	18228	0.000105106
NONHSAT075339	GO:0035329	11	2200	26	18228	0.00010511
NONHSAT039289	GO:0005667	45	2527	186	18228	0.000105182
NONHSAT021500	GO:0042470	24	2079	94	18228	0.000105185
NONHSAT029469	GO:0043149	8	2336	14	18228	0.000105212
NONHSAT026018	GO:0016010	9	2401	17	18228	0.000105275
NONHSAT077036	GO:0005089	23	2683	70	18228	0.000105377
NONHSAT083804	GO:0030018	11	502	101	18228	0.000105408
NONHSAT083732	GO:0048365	9	1322	28	18228	0.000105426
NONHSAT046661	GO:0001525	48	2505	204	18228	0.000105427
NONHSAT016445	GO:0051056	33	2360	131	18228	0.000105479
NONHSAG043541	GO:0005794	143	2790	697	18228	0.00010549
NONHSAT097405	GO:0045892	77	2052	449	18228	0.000105533
NONHSAG020218	GO:0043388	10	2202	22	18228	0.000105577
NONHSAT018331	GO:0006468	72	1734	487	18228	0.000105634
NONHSAT122177	GO:0016020	166	1246	1844	18228	0.000105653
NONHSAT069089	GO:0003700	132	2077	848	18228	0.000105671
NONHSAT007042	GO:0007399	62	2619	271	18228	0.000105695
XR_133419.2	GO:0031012	39	2207	175	18228	0.000105709
NONHSAT017800	GO:0018279	23	1901	96	18228	0.00010571
ENST00000607540	GO:0005741	31	2475	115	18228	0.000105762
NONHSAT029456	GO:0005654	189	2456	1089	18228	0.000105776
NONHSAT105863	GO:0008270	206	2438	1210	18228	0.000105837
NONHSAT129049	GO:0016477	38	2782	136	18228	0.000105848
ENST00000443224	GO:0035024	7	2304	11	18228	0.000105889
NONHSAT018535	GO:0008277	14	2137	40	18228	0.000105999
NONHSAG010272	GO:0000139	90	2361	474	18228	0.000106035
NONHSAT120840	GO:0003735	28	1592	151	18228	0.000106036
NONHSAT029456	GO:0006915	113	2456	599	18228	0.000106039
XR_245345.1	GO:0045893	87	2192	489	18228	0.000106064
ENST00000519481	GO:0051150	5	2086	6	18228	0.000106109
NONHSAT030821	GO:0006069	6	1519	11	18228	0.000106126
NONHSAT092630	GO:0031648	8	1417	21	18228	0.000106138
NONHSAT092630	GO:0055007	8	1417	21	18228	0.000106138
NONHSAT092630	GO:0000281	8	1417	21	18228	0.000106138
NONHSAT059204	GO:0043547	52	2737	208	18228	0.000106158
NR_036634.1	GO:0043547	51	2666	208	18228	0.000106162
NONHSAT105381	GO:0007179	30	2018	133	18228	0.000106188
NONHSAT053536	GO:0070411	7	2305	11	18228	0.000106188
ENST00000523190	GO:0008283	72	2473	345	18228	0.000106257
NONHSAT137039	GO:0018105	22	2667	66	18228	0.000106298
TCONS_00024769	GO:0045892	80	2154	449	18228	0.000106322
TCONS_00024769	GO:0003779	57	2154	294	18228	0.000106349
NONHSAG018334	GO:0007507	41	2852	147	18228	0.000106357
NONHSAT059204	GO:0006334	26	2737	82	18228	0.000106369
NR_027654.1	GO:0016055	35	2211	151	18228	0.000106481
TCONS_00015360	GO:0030282	14	2494	35	18228	0.000106495
NONHSAT008996	GO:0030971	12	1985	33	18228	0.000106532
ENST00000533634	GO:0031616	6	2371	8	18228	0.000106567
NR_046371.1	GO:1901215	7	1237	18	18228	0.000106636
ENST00000527474	GO:0004674	70	2538	325	18228	0.000106647
TCONS_00015363	GO:0005730	299	2574	1743	18228	0.000106649
NONHSAT004441	GO:0072659	13	1972	38	18228	0.000106776
NONHSAT104424	GO:0007213	7	2307	11	18228	0.00010679
NONHSAT073725	GO:0000910	17	2162	54	18228	0.000106841
NONHSAT072314	GO:0007169	14	1340	61	18228	0.000106842
NONHSAG010106	GO:0005793	19	2416	58	18228	0.000106863
NONHSAG043905	GO:0043065	65	2515	299	18228	0.000106876
NONHSAG041955	GO:0000070	10	2480	20	18228	0.00010688
NONHSAT032184	GO:0032886	6	1232	13	18228	0.000106888
XR_245045.1	GO:0003779	38	1242	294	18228	0.000106896
NONHSAT007754	GO:0019208	4	1855	4	18228	0.000106944
ENST00000522875	GO:0001658	17	2727	44	18228	0.000107002
NONHSAT024922	GO:0050790	23	2603	72	18228	0.000107004
NONHSAT075339	GO:0007596	84	2200	467	18228	0.000107014
TCONS_00024769	GO:0051056	31	2154	131	18228	0.000107036
NONHSAT128261	GO:0035556	70	2452	336	18228	0.000107037
NONHSAG041865	GO:0005578	47	2239	221	18228	0.000107048
NONHSAG035283	GO:0016020	327	2688	1844	18228	0.000107058
NONHSAT004439	GO:0045944	154	2552	829	18228	0.000107083
NONHSAT129080	GO:0018279	26	2305	96	18228	0.000107086
NONHSAT104663	GO:0030496	29	2284	113	18228	0.000107139
NONHSAT137039	GO:0043547	51	2667	208	18228	0.000107186
NONHSAT096299	GO:0045893	95	2446	489	18228	0.000107206
NONHSAT051747	GO:0008134	50	2159	248	18228	0.000107246
NONHSAT066382	GO:0032154	14	2024	42	18228	0.000107257
NONHSAT029456	GO:0043547	48	2456	208	18228	0.000107263
NONHSAT095998	GO:0009612	20	2741	56	18228	0.000107281
NONHSAT036954	GO:0001657	15	2502	39	18228	0.000107285
NONHSAT008636	GO:0019901	69	2476	327	18228	0.000107305
TCONS_l2_00000553	GO:0000139	79	2006	474	18228	0.000107364
NONHSAT004441	GO:0016477	30	1972	136	18228	0.000107375
TCONS_l2_00008916	GO:0007264	31	853	320	18228	0.000107385
NONHSAT018758	GO:0005089	15	1308	70	18228	0.00010742
NONHSAT029423	GO:0046777	41	2589	161	18228	0.00010745
NONHSAT004441	GO:0007596	77	1972	467	18228	0.000107458
XR_243626.1	GO:2000134	11	2865	21	18228	0.000107461
ENST00000523664	GO:0019901	71	2569	327	18228	0.000107507
NONHSAT018331	GO:0018105	17	1734	66	18228	0.000107519
NONHSAT054706	GO:0007411	59	1976	334	18228	0.000107523
NR_048571.1	GO:0005524	261	2656	1452	18228	0.000107537
NONHSAT104422	GO:0019901	65	2292	327	18228	0.000107557
NONHSAG004372	GO:0070062	121	599	2669	18228	0.000107562
NONHSAT036990	GO:0031648	9	1854	21	18228	0.000107614
NONHSAT040497	GO:0048471	67	1441	534	18228	0.000107691
NONHSAG010106	GO:0048286	14	2416	36	18228	0.000107725
NONHSAG020218	GO:0007165	160	2202	1002	18228	0.000107807
NONHSAT040497	GO:0030018	20	1441	101	18228	0.000107852
TCONS_00012691	GO:0018108	30	1988	135	18228	0.000107866
NONHSAT105857	GO:0032092	13	1974	38	18228	0.000107896
NONHSAT101893	GO:0006351	284	2284	1854	18228	0.000107929
NONHSAT077219	GO:0005829	297	1695	2628	18228	0.000107929
NONHSAT097696	GO:0005730	303	2613	1743	18228	0.000107936
NONHSAT090882	GO:0008017	43	2787	160	18228	0.000107997
TCONS_l2_00002163	GO:0035024	7	2311	11	18228	0.000108002
XR_243951.1	GO:0007067	48	2152	236	18228	0.000108018
NONHSAT007754	GO:0030879	9	1855	21	18228	0.000108069
NONHSAT007754	GO:2000134	9	1855	21	18228	0.000108069
NONHSAT121750	GO:0016010	9	2409	17	18228	0.000108096
NR_033256.1	GO:0003735	27	1509	151	18228	0.000108145
XR_241075.1	GO:0006469	19	2131	65	18228	0.000108192
TCONS_l2_00002635	GO:0072659	12	1693	38	18228	0.000108199
XR_133419.2	GO:0019838	11	2207	26	18228	0.000108221
TCONS_l2_00030904	GO:0007569	11	2207	26	18228	0.000108221
NONHSAT092630	GO:0005518	14	1417	58	18228	0.000108235
TCONS_00015363	GO:0003714	45	2574	183	18228	0.000108248
NONHSAT054706	GO:0017124	27	1976	117	18228	0.000108267
NONHSAT016445	GO:0032321	26	2360	94	18228	0.000108436
NONHSAT101163	GO:0031012	43	2534	175	18228	0.000108441
NONHSAG035283	GO:0005089	23	2688	70	18228	0.000108465
NONHSAT028312	GO:0036065	7	2055	12	18228	0.000108468
NONHSAT028312	GO:0030517	7	2055	12	18228	0.000108468
NONHSAT016445	GO:0005741	30	2360	115	18228	0.00010848
NONHSAT121750	GO:0004721	13	2409	32	18228	0.000108507
TCONS_l2_00009764	GO:0071493	5	2096	6	18228	0.000108625
TCONS_l2_00001295	GO:0000070	9	1969	20	18228	0.000108633
ENST00000533634	GO:0031012	41	2371	175	18228	0.000108672
NONHSAT072448	GO:0030336	23	2229	83	18228	0.00010868
NONHSAT121747	GO:0005521	6	1730	10	18228	0.00010868
NONHSAT101163	GO:0007179	35	2534	133	18228	0.000108729
NONHSAG050023	GO:0019899	64	2546	290	18228	0.000108739
NONHSAT136639	GO:0042803	121	2463	648	18228	0.000108743
NONHSAT036954	GO:0042470	27	2502	94	18228	0.000108773
NONHSAT018758	GO:0032321	18	1308	94	18228	0.000108788
NONHSAT108893	GO:0016010	9	2411	17	18228	0.000108811
NONHSAT029673	GO:0043149	8	2347	14	18228	0.000108855
TCONS_00012691	GO:0001725	16	1988	53	18228	0.000108893
NONHSAT105381	GO:0001525	41	2018	204	18228	0.000108967
NONHSAG020351	GO:0005158	13	2410	32	18228	0.000108977
TCONS_l2_00000553	GO:0045893	81	2006	489	18228	0.000109021
ENST00000521122	GO:0008285	71	2230	375	18228	0.000109022
NONHSAT054706	GO:0009267	13	1976	38	18228	0.000109026
ENST00000597578	GO:0007507	34	2184	147	18228	0.000109034
TCONS_00024769	GO:0007411	63	2154	334	18228	0.000109067
NONHSAT006888	GO:0070062	420	2447	2669	18228	0.000109134
NONHSAT127452	GO:0035264	24	2628	76	18228	0.000109233
NONHSAT096299	GO:0018279	27	2446	96	18228	0.000109248
NONHSAT066382	GO:0048365	11	2024	28	18228	0.000109251
NONHSAT119938	GO:0032587	22	2354	74	18228	0.000109251
TCONS_00015355	GO:0007420	45	2590	182	18228	0.000109256
NONHSAT007754	GO:0016055	31	1855	151	18228	0.000109266
NONHSAT027146	GO:0019208	4	1865	4	18228	0.000109271
XR_250581.1	GO:0005737	359	1285	4303	18228	0.000109293
TCONS_l2_00017865	GO:0045892	92	2568	449	18228	0.000109352
NONHSAT097696	GO:0003779	66	2613	294	18228	0.000109357
NONHSAT054746	GO:0005524	273	2795	1452	18228	0.000109407
ENST00000521122	GO:0001822	23	2230	83	18228	0.000109428
NONHSAT017137	GO:0046982	87	2699	400	18228	0.000109445
NONHSAT108893	GO:0004721	13	2411	32	18228	0.000109449
NONHSAT105857	GO:0045944	124	1974	829	18228	0.000109458
NONHSAT029673	GO:0006470	28	2347	105	18228	0.000109495
NONHSAT092607	GO:0005871	18	2669	49	18228	0.000109503
XR_250581.1	GO:0030168	30	1285	205	18228	0.000109561
FR094122	GO:0000776	22	2766	64	18228	0.000109635
NONHSAT052755	GO:0030496	29	2287	113	18228	0.000109673
NR_002165.1	GO:0005730	299	2575	1743	18228	0.000109698
NONHSAT089925	GO:0005871	15	1935	49	18228	0.000109794
NR_036679.1	GO:0042802	90	2251	497	18228	0.000109825
NONHSAT090878	GO:0019901	74	2711	327	18228	0.000109854
NONHSAT097405	GO:0031012	37	2052	175	18228	0.00010989
NONHSAT095060	GO:0002043	5	2101	6	18228	0.0001099
NONHSAT095060	GO:0051150	5	2101	6	18228	0.0001099
ENST00000597578	GO:0030136	15	2184	44	18228	0.000109913
TCONS_00020346	GO:0006939	8	1836	17	18228	0.000110064
NONHSAT004137	GO:0045893	90	2289	489	18228	0.000110116
NONHSAT072765	GO:0001725	17	2213	53	18228	0.000110138
NONHSAT008636	GO:0006470	29	2476	105	18228	0.000110143
NR_033256.1	GO:0000070	8	1509	20	18228	0.000110245
NR_033256.1	GO:0000245	8	1509	20	18228	0.000110245
NONHSAG054505	GO:0005681	18	1476	84	18228	0.000110313
NONHSAT036954	GO:0030282	14	2502	35	18228	0.000110317
NR_037859.2	GO:0051056	32	2261	131	18228	0.000110331
NR_102422.1	GO:0006468	100	2619	487	18228	0.000110366
NONHSAT105615	GO:0016477	36	2579	136	18228	0.000110378
NONHSAG003987	GO:0032947	13	2413	32	18228	0.000110398
FR407620	GO:0008134	51	2220	248	18228	0.000110422
NONHSAT095060	GO:0055074	9	2101	19	18228	0.000110422
NONHSAT095060	GO:0005539	9	2101	19	18228	0.000110422
NONHSAT008996	GO:0046777	34	1985	161	18228	0.000110489
TCONS_l2_00030904	GO:0003682	66	2207	346	18228	0.000110514
ENST00000523190	GO:0005654	190	2473	1089	18228	0.000110524
NONHSAT004180	GO:0005654	190	2473	1089	18228	0.000110524
NONHSAG022883	GO:0005813	71	2389	351	18228	0.000110536
ENST00000521483	GO:0006915	114	2485	599	18228	0.00011068
NONHSAT129048	GO:0045893	97	2512	489	18228	0.0001107
NONHSAT053868	GO:0005604	20	2078	72	18228	0.000110735
NONHSAT040421	GO:0005887	104	1239	1067	18228	0.000110751
NONHSAT129049	GO:0005813	80	2782	351	18228	0.000110776
NONHSAT105857	GO:0045736	9	1974	20	18228	0.000110817
NONHSAG033488	GO:0005578	22	745	221	18228	0.00011082
TCONS_00012691	GO:0008134	47	1988	248	18228	0.000110828
NONHSAT124751	GO:0005925	76	2454	372	18228	0.000110833
XR_244227.1	GO:0030036	36	2642	133	18228	0.000110864
FR105395	GO:0001701	43	2013	218	18228	0.000110918
NONHSAT113500	GO:0004674	72	2635	325	18228	0.00011094
NONHSAT083764	GO:0048286	8	778	36	18228	0.000110961
NONHSAT040367	GO:0045602	3	877	3	18228	0.000111011
XR_245909.1	GO:0030032	10	1430	32	18228	0.000111079
NONHSAT083151	GO:0043547	50	2600	208	18228	0.000111095
NONHSAT027146	GO:0016020	236	1865	1844	18228	0.0001111
XR_244227.1	GO:0000794	12	2642	26	18228	0.000111163
XR_244227.1	GO:0007569	12	2642	26	18228	0.000111163
NR_073130.1	GO:0003714	44	2498	183	18228	0.000111182
NONHSAT138020	GO:0005667	38	2000	186	18228	0.000111191
NONHSAT129080	GO:0001933	15	2305	42	18228	0.000111217
NONHSAT075294	GO:0035556	69	2410	336	18228	0.000111225
NR_028597.1	GO:0005524	234	2348	1452	18228	0.000111232
ENST00000594398	GO:0045892	80	2157	449	18228	0.000111328
NONHSAT054706	GO:0016477	30	1976	136	18228	0.000111373
NONHSAT083151	GO:0071398	8	2600	13	18228	0.000111429
NONHSAT076674	GO:0030036	32	2226	133	18228	0.000111506
NONHSAT007042	GO:0004842	61	2619	266	18228	0.000111512
NONHSAT104864	GO:0005886	437	1887	3622	18228	0.000111519
NONHSAG018569	GO:0000775	16	1992	53	18228	0.000111529
ENST00000443224	GO:0007160	25	2304	91	18228	0.000111579
NR_026567.1	GO:0007507	27	1555	147	18228	0.000111588
NONHSAT124751	GO:0070062	421	2454	2669	18228	0.000111615
NONHSAT097693	GO:0005871	18	2673	49	18228	0.000111681
TCONS_00020347	GO:0032403	36	1940	178	18228	0.000111697
NONHSAG010106	GO:0030032	13	2416	32	18228	0.000111836
ENST00000517838	GO:0045892	85	2328	449	18228	0.000111862
NONHSAT031094	GO:0030835	4	1876	4	18228	0.000111874
NONHSAT031094	GO:0045047	4	1876	4	18228	0.000111874
NONHSAT031094	GO:0045069	4	1876	4	18228	0.000111874
NONHSAT144605	GO:0000776	17	1799	64	18228	0.000111889
NONHSAT077036	GO:0008543	42	2683	161	18228	0.000111937
NONHSAT121746	GO:0014069	27	2157	108	18228	0.000111963
NONHSAG028701	GO:0071493	5	2109	6	18228	0.000111965
NONHSAT036990	GO:0000079	15	1854	51	18228	0.000111977
NONHSAT054746	GO:0051056	37	2795	131	18228	0.000112017
NONHSAT008996	GO:0034614	8	1985	16	18228	0.000112105
NONHSAT008996	GO:0050431	8	1985	16	18228	0.000112105
XR_245948.1	GO:0070062	436	2550	2669	18228	0.000112129
NONHSAT083167	GO:0070836	3	559	4	18228	0.000112141
NONHSAT003743	GO:0004674	73	2683	325	18228	0.000112186
NONHSAT097329	GO:0009612	19	2522	56	18228	0.000112228
NONHSAT121745	GO:0030879	9	1864	21	18228	0.000112239
TCONS_l2_00002635	GO:0035855	7	1693	14	18228	0.000112336
TCONS_l2_00002635	GO:0005024	7	1693	14	18228	0.000112336
NONHSAT018535	GO:0007059	19	2137	65	18228	0.000112356
NR_028597.1	GO:0000281	10	2348	21	18228	0.000112365
XR_245345.1	GO:0008285	70	2192	375	18228	0.000112407
NONHSAG043541	GO:0004842	64	2790	266	18228	0.000112461
ENST00000523190	GO:0006457	40	2473	163	18228	0.000112485
FR105395	GO:2000178	6	2013	9	18228	0.00011249
FR105395	GO:0051371	6	2013	9	18228	0.00011249
NONHSAT138574	GO:0030335	23	1351	133	18228	0.000112502
ENST00000597578	GO:0043547	44	2184	208	18228	0.000112543
NONHSAT146474	GO:0000070	10	2495	20	18228	0.000112582
NR_072999.1	GO:0030032	14	2786	32	18228	0.000112606
NONHSAT040497	GO:0007264	45	1441	320	18228	0.000112623
TCONS_l2_00008290	GO:0070411	7	2326	11	18228	0.000112649
ENST00000444286	GO:0031648	8	1429	21	18228	0.000112651
ENST00000521600	GO:0043065	66	2570	299	18228	0.000112662
NONHSAT126117	GO:0021987	16	2524	43	18228	0.000112663
NONHSAT027146	GO:0043034	9	1865	21	18228	0.000112711
NONHSAT127452	GO:0005819	32	2628	114	18228	0.000112817
NONHSAG038390	GO:0005667	44	2457	186	18228	0.00011285
FR249384	GO:0045892	93	2605	449	18228	0.000112863
NONHSAG030405	GO:0031625	39	2149	180	18228	0.000112867
XR_245045.1	GO:0012505	13	1242	58	18228	0.000112903
XR_132906.2	GO:0032869	20	2594	59	18228	0.000112928
TCONS_00015355	GO:0050681	15	2590	38	18228	0.000112956
FR352905	GO:0000070	10	2496	20	18228	0.000112972
TCONS_00012211	GO:0016605	27	2567	92	18228	0.000112972
NONHSAT126117	GO:0006468	97	2524	487	18228	0.000112977
FR407620	GO:0043065	59	2220	299	18228	0.000112978
FR249384	GO:0001833	8	2605	13	18228	0.000113001
NONHSAT040532	GO:0051895	5	915	11	18228	0.000113011
NONHSAT090882	GO:0004721	14	2787	32	18228	0.000113055
NONHSAT120840	GO:0031012	31	1592	175	18228	0.000113062
NONHSAT008636	GO:0008285	77	2476	375	18228	0.000113103
NONHSAT002800	GO:0016020	258	2063	1844	18228	0.000113148
NONHSAT004441	GO:0007420	37	1972	182	18228	0.000113239
NONHSAT028312	GO:0031012	37	2055	175	18228	0.000113251
ENST00000517838	GO:0043295	7	2328	11	18228	0.000113281
TCONS_00012691	GO:0034614	8	1988	16	18228	0.000113325
NONHSAT002376	GO:0032947	12	2070	32	18228	0.000113332
ENST00000597702	GO:0036065	7	2069	12	18228	0.000113335
NONHSAG033416	GO:0030492	3	561	4	18228	0.000113341
NONHSAG033416	GO:0070836	3	561	4	18228	0.000113341
NONHSAT055136	GO:0042127	28	2194	112	18228	0.00011343
NR_045605.1	GO:0031012	43	2539	175	18228	0.000113455
NONHSAT053571	GO:0071493	5	2115	6	18228	0.000113534
NONHSAT136199	GO:0030036	33	2331	133	18228	0.000113587
NONHSAT054822	GO:0051056	29	1957	131	18228	0.000113597
ENST00000456460	GO:0070412	10	2221	22	18228	0.000113627
NONHSAT121745	GO:0022011	7	1864	13	18228	0.000113673
NONHSAT040387	GO:0016020	151	1118	1844	18228	0.000113753
NR_073130.1	GO:0045736	10	2498	20	18228	0.000113754
TCONS_00012691	GO:0046777	34	1988	161	18228	0.000113793
NONHSAT072306	GO:0030335	22	1261	133	18228	0.000113843
NONHSAT122177	GO:0022011	6	1246	13	18228	0.000113848
NONHSAG043905	GO:0001568	15	2515	39	18228	0.000113902
NONHSAG030405	GO:1902017	12	2149	31	18228	0.000113939
NONHSAT090255	GO:0030971	14	2689	33	18228	0.00011395
NONHSAT040421	GO:0042383	15	1239	74	18228	0.000113959
ENST00000607540	GO:0051056	34	2475	131	18228	0.000113961
ENST00000522875	GO:0000086	38	2727	139	18228	0.00011399
FR352905	GO:0016055	38	2496	151	18228	0.000113993
ENST00000589255	GO:0001933	15	2310	42	18228	0.000114017
NONHSAG007503	GO:0009612	18	2303	56	18228	0.000114042
NONHSAT096301	GO:0000790	35	2540	133	18228	0.000114044
NONHSAT027146	GO:0022011	7	1865	13	18228	0.000114065
NONHSAT105381	GO:2000178	6	2018	9	18228	0.000114091
NONHSAG051027	GO:0019901	69	2481	327	18228	0.00011411
NONHSAT142855	GO:0002040	8	1288	23	18228	0.000114166
FR407620	GO:0019838	11	2220	26	18228	0.000114212
NONHSAT136199	GO:0060391	7	2331	11	18228	0.000114235
FR363468	GO:0008277	16	2747	40	18228	0.000114291
XR_250828.1	GO:0051150	5	2118	6	18228	0.000114325
NONHSAT113060	GO:0043149	8	2363	14	18228	0.000114344
NONHSAT095060	GO:0006470	26	2101	105	18228	0.000114354
NONHSAT072448	GO:0007179	32	2229	133	18228	0.00011438
NR_038190.1	GO:0090090	25	2364	89	18228	0.000114421
NONHSAT054822	GO:0045944	123	1957	829	18228	0.00011443
NONHSAT096301	GO:0031012	43	2540	175	18228	0.000114483
NONHSAG028751	GO:0005819	29	2271	114	18228	0.000114539
NONHSAG011683	GO:0000070	10	2500	20	18228	0.00011454
FR407620	GO:0001725	17	2220	53	18228	0.000114565
NONHSAT002376	GO:0007018	19	2070	67	18228	0.000114585
ENST00000593604	GO:0000139	84	2171	474	18228	0.000114598
NONHSAT034429	GO:0004842	54	2231	266	18228	0.0001146
ENST00000599749	GO:0045892	82	2227	449	18228	0.000114608
ENST00000456460	GO:0007569	11	2221	26	18228	0.000114685
NONHSAT024922	GO:0007596	96	2603	467	18228	0.000114715
NONHSAT092817	GO:0030168	36	1676	205	18228	0.000114808
ENST00000517838	GO:0019706	11	2328	25	18228	0.000114808
NONHSAT000217	GO:0030032	14	2791	32	18228	0.000114866
NONHSAT083748	GO:0006897	29	2209	117	18228	0.000114887
NONHSAG021390	GO:0007420	39	2126	182	18228	0.000114981
XR_132906.2	GO:0072659	15	2594	38	18228	0.00011499
XR_241853.1	GO:0016010	9	2428	17	18228	0.000115055
XR_241075.1	GO:0007155	76	2131	427	18228	0.000115093
NONHSAG001405	GO:0031616	6	2403	8	18228	0.000115113
NONHSAG001405	GO:0031092	6	2403	8	18228	0.000115113
NONHSAT040435	GO:0005829	205	1119	2628	18228	0.000115144
NR_045628.1	GO:0019899	64	2551	290	18228	0.000115145
NONHSAT054957	GO:0005089	19	1974	70	18228	0.000115301
NONHSAT090255	GO:0001725	19	2689	53	18228	0.000115334
ENST00000419007	GO:0032436	16	2529	43	18228	0.000115387
NONHSAG043905	GO:0003779	64	2515	294	18228	0.000115392
NONHSAT095733	GO:0030018	30	2725	101	18228	0.000115407
NONHSAT040421	GO:0045211	28	1239	193	18228	0.000115431
FR407620	GO:0030168	44	2220	205	18228	0.000115448
ENST00000521600	GO:0007596	95	2570	467	18228	0.000115561
XR_245909.1	GO:0050790	16	1430	72	18228	0.000115606
NONHSAT052755	GO:0004842	55	2287	266	18228	0.000115697
TCONS_l2_00008290	GO:0005739	188	2326	1144	18228	0.000115724
ENST00000456460	GO:0000278	74	2221	397	18228	0.00011584
NONHSAT072765	GO:0070062	383	2213	2669	18228	0.000115866
NONHSAG018334	GO:0005667	49	2852	186	18228	0.000115892
NR_040064.1	GO:0060244	4	1893	4	18228	0.000115988
NONHSAT066382	GO:0046855	6	2024	9	18228	0.000116036
XR_250581.1	GO:0071813	4	1285	5	18228	0.000116039
NONHSAG043905	GO:0090090	26	2515	89	18228	0.000116142
NONHSAT017800	GO:0005911	31	1901	148	18228	0.000116144
NONHSAT101891	GO:0070411	7	2337	11	18228	0.000116162
NONHSAT144605	GO:0006974	32	1799	163	18228	0.000116162
NONHSAT031094	GO:0042645	13	1876	40	18228	0.000116195
NONHSAG034171	GO:0005720	11	2449	24	18228	0.000116237
NONHSAT016630	GO:0007264	69	2539	320	18228	0.000116248
NONHSAT003743	GO:0018105	22	2683	66	18228	0.000116303
NR_040072.1	GO:0016055	32	1950	151	18228	0.000116334
XR_241853.1	GO:0030177	12	2428	28	18228	0.000116347
NONHSAT092607	GO:0019901	73	2669	327	18228	0.000116369
NONHSAT066382	GO:0042826	20	2024	74	18228	0.000116374
NONHSAG041663	GO:0000082	38	2481	152	18228	0.000116437
NONHSAG021390	GO:0051247	5	2126	6	18228	0.000116455
NONHSAG021390	GO:0071493	5	2126	6	18228	0.000116455
NONHSAG021390	GO:0051150	5	2126	6	18228	0.000116455
NONHSAG003923	GO:2000251	7	2078	12	18228	0.000116559
NONHSAT031097	GO:0007067	44	1917	236	18228	0.000116577
FR382907	GO:0007067	54	2530	236	18228	0.000116609
ENST00000419007	GO:0005730	294	2529	1743	18228	0.000116656
TCONS_00020346	GO:0015629	36	1836	188	18228	0.000116738
NONHSAG035283	GO:0046777	42	2688	161	18228	0.000116762
NONHSAT031094	GO:0044281	186	1876	1399	18228	0.000116814
NONHSAT053536	GO:0005096	30	2305	118	18228	0.00011682
ENST00000523664	GO:0008283	74	2569	345	18228	0.000116852
ENST00000527474	GO:0045892	91	2538	449	18228	0.000116856
NONHSAT008996	GO:0017124	27	1985	117	18228	0.00011688
NONHSAG041865	GO:0007155	79	2239	427	18228	0.000116901
NONHSAT105863	GO:0045121	39	2438	160	18228	0.000116915
ENST00000456363	GO:0019901	69	2483	327	18228	0.000116941
NONHSAT142050	GO:0005024	6	1144	14	18228	0.000116945
NR_002773.1	GO:0004842	62	2680	266	18228	0.000116963
NONHSAT054706	GO:0005856	59	1976	335	18228	0.00011701
NR_027621.1	GO:0000776	22	2778	64	18228	0.000117026
NONHSAT129048	GO:0005819	31	2512	114	18228	0.000117037
NONHSAG020351	GO:0060396	6	2410	8	18228	0.000117055
NONHSAT142855	GO:0071813	4	1288	5	18228	0.000117111
NONHSAT142855	GO:0016907	4	1288	5	18228	0.000117111
NONHSAT031097	GO:0008283	59	1917	345	18228	0.000117118
NONHSAT092817	GO:0030217	10	1676	28	18228	0.00011718
NONHSAT125604	GO:0044281	136	1303	1399	18228	0.000117212
NONHSAT129049	GO:0030496	33	2782	113	18228	0.000117215
NONHSAT097405	GO:0005925	66	2052	372	18228	0.00011722
NONHSAT079157	GO:0045892	87	2400	449	18228	0.000117311
NONHSAG021390	GO:0005923	26	2126	104	18228	0.000117311
NONHSAT105863	GO:0008285	76	2438	375	18228	0.00011735
NONHSAT144605	GO:0005881	14	1799	47	18228	0.000117372
NONHSAT144605	GO:0031100	14	1799	47	18228	0.000117372
NONHSAT090880	GO:0007179	37	2756	133	18228	0.000117442
NONHSAT024969	GO:0000922	24	2118	93	18228	0.000117444
NR_102422.1	GO:0022011	8	2619	13	18228	0.000117502
NONHSAT139474	GO:0035855	7	1705	14	18228	0.000117528
NONHSAT092607	GO:0007507	39	2669	147	18228	0.000117529
NONHSAT053571	GO:0000122	101	2115	608	18228	0.000117544
NONHSAG010272	GO:0007420	42	2361	182	18228	0.000117581
TCONS_l2_00016251	GO:0010595	14	2288	38	18228	0.00011764
NONHSAT000217	GO:0031625	47	2791	180	18228	0.000117648
NONHSAT024969	GO:0005839	9	2118	19	18228	0.000117651
NONHSAG011451	GO:0005694	21	1962	82	18228	0.000117663
NONHSAT083758	GO:0051895	4	463	11	18228	0.000117667
TCONS_00012691	GO:0030155	14	1988	43	18228	0.000117763
XR_241075.1	GO:0071493	5	2131	6	18228	0.000117802
XR_241075.1	GO:0051150	5	2131	6	18228	0.000117802
XR_241075.1	GO:0051247	5	2131	6	18228	0.000117802
NONHSAG010272	GO:0055007	10	2361	21	18228	0.000117813
NONHSAT040408	GO:0010595	9	955	38	18228	0.000117878
NONHSAT024922	GO:0001933	16	2603	42	18228	0.00011793
ENST00000456460	GO:0007067	49	2221	236	18228	0.000117934
ENST00000592174	GO:0000790	36	2650	133	18228	0.00011798
ENST00000527474	GO:0005096	32	2538	118	18228	0.000117993
NONHSAT101166	GO:0007569	12	2658	26	18228	0.000118002
NONHSAT114991	GO:0043234	64	2517	294	18228	0.000118092
FR105395	GO:0003779	54	2013	294	18228	0.000118095
NONHSAT083151	GO:0046777	41	2600	161	18228	0.000118099
NONHSAT113058	GO:0005794	59	938	697	18228	0.000118145
NONHSAT142760	GO:0030968	12	735	83	18228	0.000118168
NONHSAT101163	GO:0021987	16	2534	43	18228	0.000118169
NONHSAG011683	GO:0030027	34	2500	130	18228	0.000118182
TCONS_l2_00017865	GO:0004842	60	2568	266	18228	0.000118238
NONHSAT054618	GO:0051216	16	1746	60	18228	0.000118288
NONHSAT090255	GO:0016055	40	2689	151	18228	0.000118294
NONHSAT008874	GO:0030027	32	2288	130	18228	0.000118307
NONHSAT080346	GO:0007179	19	1000	133	18228	0.00011834
NONHSAT145296	GO:0005654	166	2117	1089	18228	0.000118417
NONHSAT040497	GO:0030032	10	1441	32	18228	0.000118429
NONHSAT051747	GO:0031490	14	2159	40	18228	0.000118501
NONHSAT031094	GO:0030282	12	1876	35	18228	0.000118505
NONHSAT068504	GO:0001542	4	679	8	18228	0.000118513
NONHSAT054746	GO:0004842	64	2795	266	18228	0.000118524
NR_036634.1	GO:0015629	47	2666	188	18228	0.000118534
TCONS_00006981	GO:0051247	5	2134	6	18228	0.000118617
NONHSAT072275	GO:0001725	14	1577	53	18228	0.000118634
NONHSAT113060	GO:2000134	10	2363	21	18228	0.000118671
NONHSAT113060	GO:0001954	10	2363	21	18228	0.000118671
NONHSAT104424	GO:0005096	30	2307	118	18228	0.000118673
NONHSAT004175	GO:0003779	55	2063	294	18228	0.000118675
NONHSAG010106	GO:0001945	6	2416	8	18228	0.000118741
NONHSAT072765	GO:0003779	58	2213	294	18228	0.000118755
NONHSAG043905	GO:0032321	27	2515	94	18228	0.000118843
NONHSAT144605	GO:0015630	25	1799	115	18228	0.000118848
NONHSAT104103	GO:0005515	484	1253	6162	18228	0.000118857
NONHSAT101168	GO:0019901	72	2624	327	18228	0.000118864
XR_250581.1	GO:0051056	22	1285	131	18228	0.000118881
NONHSAT040529	GO:2000145	6	1550	11	18228	0.000118895
NONHSAG003440	GO:0016020	289	2345	1844	18228	0.000118938
NONHSAT053777	GO:0000070	10	2511	20	18228	0.000118952
NONHSAT095998	GO:0018279	29	2741	96	18228	0.00011896
NONHSAT135001	GO:0030199	10	1125	40	18228	0.00011899
NONHSAT072602	GO:0032154	13	1780	42	18228	0.000119013
ENST00000521122	GO:0019838	11	2230	26	18228	0.000119014
ENST00000527474	GO:0045944	153	2538	829	18228	0.000119065
NR_038190.1	GO:0031648	10	2364	21	18228	0.000119102
NR_038190.1	GO:2000134	10	2364	21	18228	0.000119102
NONHSAT029423	GO:0015629	46	2589	188	18228	0.000119151
NONHSAT024922	GO:0008285	80	2603	375	18228	0.000119179
ENST00000419007	GO:0008017	40	2529	160	18228	0.000119207
NONHSAT008874	GO:0014069	28	2288	108	18228	0.000119233
NONHSAT091306	GO:0031616	6	2418	8	18228	0.000119307
NONHSAT028312	GO:0005912	13	2055	37	18228	0.000119339
NR_040064.1	GO:0019901	56	1893	327	18228	0.000119341
NONHSAG003923	GO:0005524	210	2078	1452	18228	0.000119376
NONHSAT018535	GO:0071493	5	2137	6	18228	0.000119435
FR249384	GO:0043161	24	2605	77	18228	0.000119448
NONHSAT029423	GO:0016477	36	2589	136	18228	0.000119508
NONHSAT092228	GO:0007059	21	2534	65	18228	0.000119518
NONHSAG051027	GO:0051056	34	2481	131	18228	0.000119541
NONHSAT032184	GO:0030336	16	1232	83	18228	0.00011956
NONHSAT129049	GO:0010976	22	2782	64	18228	0.000119587
NONHSAG050023	GO:0007179	35	2546	133	18228	0.000119594
NONHSAT072293	GO:0007264	29	779	320	18228	0.000119645
NONHSAT016630	GO:0030496	31	2539	113	18228	0.000119659
NONHSAG039640	GO:0000082	34	2118	152	18228	0.000119685
NONHSAT101163	GO:0007623	19	2534	56	18228	0.000119689
NR_102422.1	GO:0005667	46	2619	186	18228	0.000119727
NONHSAT029423	GO:0007264	70	2589	320	18228	0.000119744
NONHSAT029469	GO:0060291	12	2336	29	18228	0.000119828
FR407620	GO:0031012	39	2220	175	18228	0.000119856
ENST00000518943	GO:0001725	18	2459	53	18228	0.000119866
NONHSAG023460	GO:0051150	5	2139	6	18228	0.000119984
ENST00000587694	GO:0004674	69	2501	325	18228	0.000119992
NONHSAT029456	GO:0070062	421	2456	2669	18228	0.000120036
NONHSAT097329	GO:0007411	71	2522	334	18228	0.000120037
NONHSAT016445	GO:0005794	124	2360	697	18228	0.000120045
NONHSAT036954	GO:0030027	34	2502	130	18228	0.000120062
NR_047578.1	GO:0035024	7	2349	11	18228	0.000120097
TCONS_00006981	GO:0005085	21	2134	76	18228	0.000120121
ENST00000597578	GO:0005783	114	2184	681	18228	0.000120216
NONHSAT137039	GO:0005925	81	2667	372	18228	0.000120232
NONHSAT121745	GO:0032587	19	1864	74	18228	0.000120267
XR_243505.1	GO:0030036	30	2032	133	18228	0.000120292
NONHSAG004163	GO:0051056	18	931	131	18228	0.000120329
NONHSAG039640	GO:0006334	22	2118	82	18228	0.000120346
NONHSAG018569	GO:0021987	14	1992	43	18228	0.000120351
NONHSAG039159	GO:0017124	20	1244	117	18228	0.000120485
NONHSAT120840	GO:0006614	22	1592	107	18228	0.000120527
NONHSAT095733	GO:0003779	68	2725	294	18228	0.00012059
TCONS_00015355	GO:0030511	11	2590	23	18228	0.000120608
NONHSAT008636	GO:0048471	103	2476	534	18228	0.000120679
NONHSAT054957	GO:0005925	64	1974	372	18228	0.000120683
NONHSAG010106	GO:0030198	65	2416	312	18228	0.000120685
XR_244226.1	GO:0016020	312	2555	1844	18228	0.000120719
NONHSAG028751	GO:0005730	267	2271	1743	18228	0.000120721
ENST00000416295	GO:0007420	46	2681	182	18228	0.000120768
NONHSAT077036	GO:0004842	62	2683	266	18228	0.000120772
FR161886	GO:0010976	21	2580	64	18228	0.000120798
NONHSAT040532	GO:0016010	6	915	17	18228	0.00012081
ENST00000521600	GO:0004842	60	2570	266	18228	0.000120843
NONHSAT004850	GO:0007596	102	2809	467	18228	0.000120941
NONHSAT097694	GO:0030018	29	2596	101	18228	0.00012095
ENST00000594398	GO:0070062	374	2157	2669	18228	0.000120982
NONHSAT023896	GO:0030199	8	703	40	18228	0.00012099
FR094122	GO:0008134	60	2766	248	18228	0.000121013
NONHSAT076673	GO:0048011	56	2275	274	18228	0.000121034
TCONS_00004241	GO:0005768	42	2541	170	18228	0.000121038
NR_026567.1	GO:0035024	6	1555	11	18228	0.000121066
NONHSAT052755	GO:0008134	52	2287	248	18228	0.00012113
ENST00000588946	GO:0048011	57	2329	274	18228	0.000121164
NONHSAT101891	GO:0031145	23	2337	80	18228	0.000121226
NONHSAT072299	GO:0045121	25	1273	160	18228	0.000121282
NONHSAT029456	GO:0008277	15	2456	40	18228	0.000121292
ENST00000419213	GO:0030036	34	2443	133	18228	0.00012139
NONHSAT059204	GO:0032870	13	2737	29	18228	0.000121445
NONHSAT083740	GO:0046855	5	1196	9	18228	0.000121587
NR_047578.1	GO:0000122	110	2349	608	18228	0.00012163
NONHSAT105862	GO:0051150	5	2145	6	18228	0.00012164
NONHSAT105862	GO:0051247	5	2145	6	18228	0.00012164
NONHSAT105862	GO:0071493	5	2145	6	18228	0.00012164
ENST00000518528	GO:0030027	20	1115	130	18228	0.000121751
TCONS_l2_00030904	GO:0007411	64	2207	334	18228	0.000121792
NONHSAG050023	GO:0005524	251	2546	1452	18228	0.000121797
NONHSAT016630	GO:0043547	49	2539	208	18228	0.0001218
NONHSAT090878	GO:0008017	42	2711	160	18228	0.000121835
ENST00000456460	GO:0008283	66	2221	345	18228	0.000121884
NONHSAT053571	GO:0005178	25	2115	99	18228	0.000121897
NONHSAG043549	GO:0043149	8	2384	14	18228	0.000121902
TCONS_l2_00000553	GO:0005923	25	2006	104	18228	0.000121917
XR_241075.1	GO:0005923	26	2131	104	18228	0.000121936
NONHSAT090879	GO:0019901	74	2720	327	18228	0.000122104
XR_250828.1	GO:0007411	62	2118	334	18228	0.000122117
NONHSAT073725	GO:0005819	28	2162	114	18228	0.000122143
ENST00000533634	GO:0031648	10	2371	21	18228	0.000122157
ENST00000533634	GO:0055007	10	2371	21	18228	0.000122157
NONHSAG050023	GO:0070062	435	2546	2669	18228	0.000122168
NONHSAT089925	GO:0005925	63	1935	372	18228	0.000122201
NONHSAT029677	GO:0032321	25	2237	94	18228	0.000122203
NR_040072.1	GO:0030168	40	1950	205	18228	0.000122271
ENST00000527474	GO:0009612	19	2538	56	18228	0.000122272
NONHSAT113500	GO:0042802	102	2635	497	18228	0.000122279
NONHSAT072852	GO:0007420	41	2287	182	18228	0.000122304
NONHSAT075339	GO:0042383	21	2200	74	18228	0.000122412
XR_246012.1	GO:0030036	31	2135	133	18228	0.000122416
NONHSAT072448	GO:0001657	14	2229	39	18228	0.00012243
NONHSAG030405	GO:0051301	22	2149	81	18228	0.000122481
NONHSAT125604	GO:0070700	4	1303	5	18228	0.000122584
NONHSAT125604	GO:0005828	4	1303	5	18228	0.000122584
NONHSAT121745	GO:0016010	8	1864	17	18228	0.000122611
NONHSAT051747	GO:0000777	20	2159	70	18228	0.000122686
FR161886	GO:0019901	71	2580	327	18228	0.000122743
NONHSAG030405	GO:0071493	5	2149	6	18228	0.000122755
NONHSAG030405	GO:0006189	5	2149	6	18228	0.000122755
NONHSAT040408	GO:0006469	12	955	65	18228	0.000122784
NONHSAT142855	GO:0007156	23	1288	140	18228	0.000122887
XR_243505.1	GO:0042383	20	2032	74	18228	0.000122894
NONHSAT040368	GO:0005515	300	747	6162	18228	0.000122913
NR_072999.1	GO:0046982	89	2786	400	18228	0.000122917
XR_250581.1	GO:0007596	55	1285	467	18228	0.000122958
NONHSAT027146	GO:0006939	8	1865	17	18228	0.00012308
NONHSAT027146	GO:0016010	8	1865	17	18228	0.00012308
NONHSAT072451	GO:0051056	27	1766	131	18228	0.000123088
NONHSAT146474	GO:0000278	81	2495	397	18228	0.000123099
NR_046371.1	GO:0001525	29	1237	204	18228	0.000123183
NONHSAT097328	GO:0005604	22	2446	72	18228	0.000123405
NONHSAT142855	GO:0019901	42	1288	327	18228	0.000123442
NONHSAG041865	GO:0007569	11	2239	26	18228	0.000123484
NONHSAT097696	GO:0001933	16	2613	42	18228	0.000123517
XR_250581.1	GO:0006470	19	1285	105	18228	0.000123553
NONHSAT080346	GO:0006189	4	1000	6	18228	0.000123559
NONHSAT092630	GO:0070062	256	1417	2669	18228	0.000123659
NONHSAT076673	GO:0003714	41	2275	183	18228	0.000123699
NR_047578.1	GO:0019901	66	2349	327	18228	0.000123768
NONHSAT016445	GO:0035024	7	2360	11	18228	0.000123802
NONHSAT097405	GO:0030177	11	2052	28	18228	0.000123827
NONHSAT129080	GO:0018105	20	2305	66	18228	0.000123872
FR105395	GO:0030675	8	2013	16	18228	0.000123931
XR_245909.1	GO:0008289	24	1430	135	18228	0.00012395
NONHSAT083151	GO:0016055	39	2600	151	18228	0.000123972
NONHSAT032184	GO:0007188	10	1232	37	18228	0.000123997
NONHSAT056210	GO:0005813	64	2098	351	18228	0.000124193
TCONS_00004241	GO:0043547	49	2541	208	18228	0.000124194
NONHSAT029677	GO:0006470	27	2237	105	18228	0.000124201
NONHSAT105862	GO:0070062	372	2145	2669	18228	0.000124221
TCONS_l2_00001295	GO:0000910	16	1969	54	18228	0.00012429
NONHSAT126117	GO:0000070	10	2524	20	18228	0.000124354
NONHSAT097328	GO:0030036	34	2446	133	18228	0.000124356
NONHSAT076674	GO:0004674	63	2226	325	18228	0.000124376
NONHSAT092627	GO:0007569	9	1470	26	18228	0.000124378
NONHSAT128298	GO:0048251	5	1697	7	18228	0.000124379
NONHSAT007754	GO:0006661	16	1855	57	18228	0.000124384
TCONS_00004241	GO:0007059	21	2541	65	18228	0.000124386
NONHSAT138020	GO:0010976	18	2000	64	18228	0.000124399
NONHSAT004850	GO:0051056	37	2809	131	18228	0.000124407
NONHSAT097329	GO:0001525	48	2522	204	18228	0.000124408
NONHSAT101163	GO:0008022	40	2534	160	18228	0.00012446
NONHSAT089231	GO:0035371	8	2186	15	18228	0.000124461
NONHSAT041516	GO:0005762	8	2186	15	18228	0.000124461
NONHSAT083732	GO:0032321	18	1322	94	18228	0.000124469
TCONS_l2_00016249	GO:0043547	38	1789	208	18228	0.000124483
NONHSAT093946	GO:0006270	9	1613	24	18228	0.000124534
NONHSAT018535	GO:0030036	31	2137	133	18228	0.000124543
NONHSAT018535	GO:0000790	31	2137	133	18228	0.000124543
NONHSAT054746	GO:0005925	84	2795	372	18228	0.000124565
NONHSAT138574	GO:0005875	9	1351	28	18228	0.000124609
NONHSAT090255	GO:0008285	82	2689	375	18228	0.000124635
NONHSAG020218	GO:0005856	64	2202	335	18228	0.000124724
NONHSAG001405	GO:0007264	66	2403	320	18228	0.000124748
NONHSAT090879	GO:0018108	37	2720	135	18228	0.000124755
NONHSAT113060	GO:0035024	7	2363	11	18228	0.000124828
NONHSAT113060	GO:0060391	7	2363	11	18228	0.000124828
NONHSAT053777	GO:0018108	35	2511	135	18228	0.000124837
NONHSAT000217	GO:0030496	33	2791	113	18228	0.000124841
NONHSAT076673	GO:0001085	13	2275	34	18228	0.000124849
NONHSAG043541	GO:0000776	22	2790	64	18228	0.000124862
ENST00000521122	GO:0090090	24	2230	89	18228	0.00012494
NONHSAT018484	GO:0005730	178	1433	1743	18228	0.000124983
NONHSAT121746	GO:0071493	5	2157	6	18228	0.000125008
NONHSAT121746	GO:0006189	5	2157	6	18228	0.000125008
NONHSAT129080	GO:0031012	40	2305	175	18228	0.000125056
NONHSAT097328	GO:0030177	12	2446	28	18228	0.00012509
ENST00000522875	GO:0001889	26	2727	83	18228	0.000125131
NONHSAT138574	GO:0005515	519	1351	6162	18228	0.000125144
NONHSAT095060	GO:2000251	7	2101	12	18228	0.000125145
NONHSAT097699	GO:0015629	47	2672	188	18228	0.00012516
NONHSAT004175	GO:0015629	39	2063	188	18228	0.000125198
NONHSAT090882	GO:0004674	75	2787	325	18228	0.000125249
NONHSAT004175	GO:0045892	77	2063	449	18228	0.000125327
NONHSAT006888	GO:0007179	34	2447	133	18228	0.00012536
NONHSAT006888	GO:0006260	34	2447	133	18228	0.00012536
NONHSAT036990	GO:0000922	22	1854	93	18228	0.000125373
NONHSAT004439	GO:0007179	35	2552	133	18228	0.000125388
NONHSAT007042	GO:0045944	157	2619	829	18228	0.000125402
NONHSAT128298	GO:0048041	9	1697	23	18228	0.000125419
NONHSAT121745	GO:0000122	91	1864	608	18228	0.000125505
NONHSAT083151	GO:0007067	55	2600	236	18228	0.000125542
NONHSAT051747	GO:0071493	5	2159	6	18228	0.000125577
XR_245345.1	GO:0010976	19	2192	64	18228	0.000125618
NONHSAG011683	GO:0018105	21	2500	66	18228	0.000125626
NONHSAT039289	GO:0000070	10	2527	20	18228	0.000125631
NONHSAT040486	GO:0006488	8	843	34	18228	0.000125716
FR094122	GO:0007420	47	2766	182	18228	0.000125732
NR_027621.1	GO:0007596	101	2778	467	18228	0.000125764
ENST00000419213	GO:0005871	17	2443	49	18228	0.000125802
NONHSAT121750	GO:0007596	90	2409	467	18228	0.000125816
NONHSAT034429	GO:0090090	24	2231	89	18228	0.000125819
NONHSAT028311	GO:0031116	7	2366	11	18228	0.000125862
XR_243626.1	GO:0030177	13	2865	28	18228	0.000125863
NONHSAT030099	GO:0005089	20	2163	70	18228	0.000125872
NONHSAT108872	GO:0003777	23	2803	68	18228	0.000125888
NONHSAG050023	GO:0030496	31	2546	113	18228	0.000125952
NONHSAT081891	GO:0060761	4	1312	5	18228	0.000125957
NONHSAT028311	GO:0006470	28	2366	105	18228	0.000125975
NONHSAG018334	GO:0060348	16	2852	39	18228	0.000125989
NONHSAT029456	GO:0016010	9	2456	17	18228	0.000126008
NONHSAT029456	GO:0008574	9	2456	17	18228	0.000126008
NONHSAT113058	GO:0001934	16	938	108	18228	0.00012603
NONHSAT040486	GO:2000649	5	843	12	18228	0.000126141
FR363468	GO:0060291	13	2747	29	18228	0.000126173
NONHSAG050621	GO:0004842	64	2801	266	18228	0.000126195
NONHSAT097693	GO:0015629	47	2673	188	18228	0.000126297
TCONS_00008738	GO:0003779	60	2319	294	18228	0.00012634
NONHSAT054957	GO:0032870	11	1974	29	18228	0.000126349
FR249384	GO:0001666	40	2605	156	18228	0.000126358
NR_040072.1	GO:0060021	20	1950	77	18228	0.000126377
FR105395	GO:0008270	174	2013	1210	18228	0.00012641
NONHSAT072299	GO:0048286	10	1273	36	18228	0.000126456
NONHSAT053571	GO:0008134	49	2115	248	18228	0.000126461
NONHSAT136199	GO:0001933	15	2331	42	18228	0.000126467
ENST00000527474	GO:0001568	15	2538	39	18228	0.000126497
NONHSAT028312	GO:0042355	6	2055	9	18228	0.00012652
ENST00000527474	GO:1902017	13	2538	31	18228	0.000126526
NONHSAG043905	GO:0070062	430	2515	2669	18228	0.000126571
ENST00000419213	GO:0031092	6	2443	8	18228	0.000126575
NONHSAG034171	GO:0030177	12	2449	28	18228	0.000126601
XR_243505.1	GO:0007411	60	2032	334	18228	0.000126615
NONHSAT089925	GO:0060244	4	1935	4	18228	0.000126638
NONHSAT002376	GO:0030496	27	2070	113	18228	0.000126672
XR_243951.1	GO:0035556	63	2152	336	18228	0.000126693
NONHSAT092228	GO:0030282	14	2534	35	18228	0.000126838
NONHSAT093945	GO:0008134	38	1492	248	18228	0.000126884
FR382907	GO:0031674	10	2530	20	18228	0.000126918
TCONS_00012211	GO:0000786	20	2567	60	18228	0.000126979
NONHSAT139001	GO:0001933	16	2619	42	18228	0.000126981
NR_045605.1	GO:0001568	15	2539	39	18228	0.000127071
FR049851	GO:0007420	41	2291	182	18228	0.000127096
NONHSAT095998	GO:0000086	38	2741	139	18228	0.000127116
NONHSAT096299	GO:0004721	13	2446	32	18228	0.000127137
NONHSAT122281	GO:0019208	4	1937	4	18228	0.000127163
NONHSAT122281	GO:0042992	4	1937	4	18228	0.000127163
ENST00000521483	GO:0008285	77	2485	375	18228	0.000127212
FR249384	GO:0071944	11	2605	23	18228	0.000127222
NONHSAT139474	GO:0017145	5	1705	7	18228	0.000127241
NONHSAT029469	GO:0030018	27	2336	101	18228	0.000127249
NONHSAT105861	GO:0007399	54	2197	271	18228	0.000127273
XR_243930.1	GO:0035024	6	1569	11	18228	0.000127316
NONHSAT040497	GO:0005096	22	1441	118	18228	0.000127417
NONHSAT104424	GO:0031012	40	2307	175	18228	0.000127427
ENST00000431827	GO:0031100	17	2564	47	18228	0.000127502
NONHSAT108893	GO:0016020	296	2411	1844	18228	0.000127587
NONHSAT072602	GO:0017049	6	1780	10	18228	0.000127665
FR105395	GO:0008022	34	2013	160	18228	0.000127707
NONHSAG010106	GO:0016055	37	2416	151	18228	0.000127715
TCONS_l2_00002163	GO:0007264	64	2311	320	18228	0.000127803
NONHSAG048666	GO:0017124	21	1351	117	18228	0.000127874
TCONS_00015363	GO:0008360	30	2574	107	18228	0.000127908
NONHSAT072314	GO:0030165	18	1340	93	18228	0.00012795
TCONS_00020347	GO:0071470	4	1940	4	18228	0.000127953
TCONS_00020347	GO:0019208	4	1940	4	18228	0.000127953
TCONS_00015355	GO:0008134	57	2590	248	18228	0.000127995
NONHSAT122879	GO:0006470	27	2241	105	18228	0.000128004
TCONS_l2_00030904	GO:0032587	21	2207	74	18228	0.000128108
NONHSAT097405	GO:0005819	27	2052	114	18228	0.000128132
NONHSAT069089	GO:0045944	129	2077	829	18228	0.000128144
NONHSAT090882	GO:0006915	125	2787	599	18228	0.000128171
FR382907	GO:0090090	26	2530	89	18228	0.000128215
TCONS_00004241	GO:0001568	15	2541	39	18228	0.000128227
NONHSAG028701	GO:0048745	7	2109	12	18228	0.000128251
NONHSAT104422	GO:0007420	41	2292	182	18228	0.000128321
ENST00000523190	GO:0003779	63	2473	294	18228	0.000128322
NONHSAT072207	GO:0016460	5	1708	7	18228	0.000128328
NONHSAG028468	GO:0000139	35	688	474	18228	0.000128348
XR_244226.1	GO:0006260	35	2555	133	18228	0.000128379
XR_244226.1	GO:0007179	35	2555	133	18228	0.000128379
NONHSAG047350	GO:0032201	10	2253	22	18228	0.000128381
NONHSAG047350	GO:0072332	10	2253	22	18228	0.000128381
FR382907	GO:0005089	22	2530	70	18228	0.000128396
NR_037859.2	GO:0042802	90	2261	497	18228	0.000128464
NONHSAG003440	GO:0008543	38	2345	161	18228	0.000128607
NONHSAT101163	GO:0000070	10	2534	20	18228	0.000128652
NONHSAT040387	GO:0007420	25	1118	182	18228	0.000128658
NR_102422.1	GO:0018108	36	2619	135	18228	0.000128689
NONHSAT122879	GO:0001725	17	2241	53	18228	0.000128807
NONHSAT041516	GO:0004842	53	2186	266	18228	0.000128868
NONHSAT089231	GO:0004842	53	2186	266	18228	0.000128868
NONHSAT136639	GO:0016010	9	2463	17	18228	0.000128881
NONHSAT136639	GO:0016601	9	2463	17	18228	0.000128881
NONHSAT047910	GO:0006915	111	2415	599	18228	0.000128934
NONHSAT072314	GO:0048471	63	1340	534	18228	0.000128991
TCONS_l2_00030904	GO:0030282	13	2207	35	18228	0.000129006
ENST00000521600	GO:0001570	20	2570	60	18228	0.000129071
NONHSAG054507	GO:0055086	18	1618	78	18228	0.000129107
NONHSAT104422	GO:0034394	9	2292	18	18228	0.000129117
NR_037859.2	GO:0005925	71	2261	372	18228	0.000129122
NONHSAT122879	GO:0007173	42	2241	192	18228	0.000129134
NONHSAT125464	GO:0006069	6	1573	11	18228	0.000129149
FR105395	GO:0045736	9	2013	20	18228	0.000129168
XR_246012.1	GO:0045944	132	2135	829	18228	0.000129182
NR_040072.1	GO:0007010	24	1950	101	18228	0.000129184
ENST00000533634	GO:0007420	42	2371	182	18228	0.000129248
NONHSAT105381	GO:0000122	97	2018	608	18228	0.000129278
NONHSAT055136	GO:0030027	31	2194	130	18228	0.000129296
NONHSAG030405	GO:0031410	28	2149	115	18228	0.000129332
NONHSAT002800	GO:0042555	6	2063	9	18228	0.000129347
ENST00000419007	GO:0007420	44	2529	182	18228	0.000129353
FR161886	GO:0045892	92	2580	449	18228	0.000129387
NONHSAG033487	GO:0003338	3	923	3	18228	0.000129433
XR_242092.1	GO:0032587	22	2381	74	18228	0.000129434
NONHSAT054822	GO:0001085	12	1957	34	18228	0.000129437
NONHSAT090878	GO:0008283	77	2711	345	18228	0.000129437
ENST00000607540	GO:0043547	48	2475	208	18228	0.000129464
NONHSAT105861	GO:0010976	19	2197	64	18228	0.000129506
XR_243930.1	GO:0007507	27	1569	147	18228	0.00012951
NR_102422.1	GO:0045893	100	2619	489	18228	0.00012954
NONHSAG003923	GO:0030018	25	2078	101	18228	0.000129662
NONHSAT040390	GO:0070836	3	587	4	18228	0.00012973
NONHSAT124751	GO:0060396	6	2454	8	18228	0.000129886
NONHSAT054824	GO:0005768	38	2215	170	18228	0.000129923
ENST00000592174	GO:0045892	94	2650	449	18228	0.000129933
XR_242092.1	GO:0005912	14	2381	37	18228	0.000129944
NONHSAT002800	GO:0030177	11	2063	28	18228	0.000129997
NONHSAT004175	GO:0030177	11	2063	28	18228	0.000129997
NONHSAT104663	GO:0001085	13	2284	34	18228	0.000130042
NR_036634.1	GO:0007411	74	2666	334	18228	0.000130083
NONHSAT080415	GO:0070700	4	1323	5	18228	0.000130173
NONHSAT029456	GO:0051898	12	2456	28	18228	0.00013019
NONHSAT040532	GO:0008277	9	915	40	18228	0.000130198
NONHSAT072275	GO:0032321	20	1577	94	18228	0.000130209
TCONS_00008738	GO:0005096	30	2319	118	18228	0.000130359
ENST00000527474	GO:0000070	10	2538	20	18228	0.000130407
ENST00000527474	GO:0045736	10	2538	20	18228	0.000130407
NR_045628.1	GO:0014069	30	2551	108	18228	0.000130455
NONHSAT015735	GO:0007059	20	2353	65	18228	0.000130479
NONHSAT113060	GO:0006915	109	2363	599	18228	0.000130484
NONHSAG041955	GO:0046982	81	2480	400	18228	0.000130496
NONHSAT015735	GO:0004842	56	2353	266	18228	0.000130504
NONHSAT128261	GO:0005518	19	2452	58	18228	0.000130504
NONHSAT017137	GO:0046332	16	2699	41	18228	0.000130554
NONHSAT097694	GO:0046982	84	2596	400	18228	0.000130567
NONHSAT053571	GO:0030517	7	2115	12	18228	0.000130623
NONHSAT089925	GO:0014069	25	1935	108	18228	0.00013066
NONHSAT015735	GO:0008134	53	2353	248	18228	0.000130686
XR_242584.1	GO:0016477	35	2497	136	18228	0.000130726
NONHSAG047350	GO:0000722	11	2253	26	18228	0.000130726
NONHSAG050023	GO:0045892	91	2546	449	18228	0.000130775
NONHSAT104864	GO:0007596	74	1887	467	18228	0.000130786
NONHSAG038390	GO:0031092	6	2457	8	18228	0.000130801
NONHSAT054957	GO:0006469	18	1974	65	18228	0.000130806
NONHSAT066780	GO:0005096	26	1870	118	18228	0.000130831
NONHSAT017800	GO:2000134	9	1901	21	18228	0.00013085
NONHSAT017800	GO:0005509	101	1901	677	18228	0.000130861
NONHSAG009747	GO:0071944	11	2613	23	18228	0.000130876
NONHSAT009738	GO:0007050	20	1121	130	18228	0.000130883
NONHSAG041955	GO:0005524	245	2480	1452	18228	0.000130902
NONHSAT095733	GO:0006661	20	2725	57	18228	0.000130918
XR_244226.1	GO:0031012	43	2555	175	18228	0.000130956
ENST00000456460	GO:0003779	58	2221	294	18228	0.000130965
NONHSAT097329	GO:0007049	45	2522	188	18228	0.000130968
NONHSAT100192	GO:0030496	32	2674	113	18228	0.000130977
NONHSAT004439	GO:0005096	32	2552	118	18228	0.000130981
NONHSAT072275	GO:0044548	6	1577	11	18228	0.000131003
NONHSAT072275	GO:0031116	6	1577	11	18228	0.000131003
TCONS_l2_00008290	GO:0006281	56	2326	269	18228	0.000131031
NONHSAT113026	GO:0015031	53	1486	387	18228	0.000131032
NONHSAG043549	GO:0090090	25	2384	89	18228	0.000131089
NONHSAT029456	GO:0001525	47	2456	204	18228	0.000131124
XR_242092.1	GO:0035024	7	2381	11	18228	0.000131139
NONHSAT072602	GO:0034446	12	1780	37	18228	0.000131187
NONHSAT029677	GO:0090090	24	2237	89	18228	0.000131212
NONHSAG041865	GO:0005518	18	2239	58	18228	0.000131322
XR_245045.1	GO:0030336	16	1242	83	18228	0.000131329
TCONS_l2_00016249	GO:0017049	6	1789	10	18228	0.000131352
NONHSAG050621	GO:0044822	212	2801	1094	18228	0.00013138
NONHSAT092228	GO:0005089	22	2534	70	18228	0.00013145
NONHSAT092228	GO:0000777	22	2534	70	18228	0.00013145
NONHSAT040387	GO:0043234	35	1118	294	18228	0.000131465
NONHSAT096299	GO:0006334	24	2446	82	18228	0.000131482
ENST00000597702	GO:2000178	6	2069	9	18228	0.0001315
NONHSAT004849	GO:0030027	37	2840	130	18228	0.000131709
NONHSAT011580	GO:0030027	37	2840	130	18228	0.000131709
TCONS_00004241	GO:0045736	10	2541	20	18228	0.000131737
NONHSAT052755	GO:0001085	13	2287	34	18228	0.000131815
XR_250828.1	GO:0051642	7	2118	12	18228	0.000131823
NONHSAT092630	GO:0001657	11	1417	39	18228	0.000131831
NONHSAG020351	GO:0005024	8	2410	14	18228	0.00013184
NONHSAG020351	GO:0043149	8	2410	14	18228	0.00013184
NONHSAT004175	GO:0001933	14	2063	42	18228	0.000131886
NONHSAT075339	GO:0010976	19	2200	64	18228	0.00013189
NONHSAG043868	GO:0070062	409	2382	2669	18228	0.000131975
NONHSAT054823	GO:0001085	12	1961	34	18228	0.000132013
NONHSAT090879	GO:0019899	67	2720	290	18228	0.000132059
NONHSAT090255	GO:0043547	51	2689	208	18228	0.000132125
TCONS_00015363	GO:0030336	25	2574	83	18228	0.000132144
NONHSAT096299	GO:0005524	242	2446	1452	18228	0.000132149
NONHSAG043549	GO:0035024	7	2384	11	18228	0.000132216
FR249384	GO:0000723	19	2605	55	18228	0.000132252
NONHSAT129049	GO:0009612	20	2782	56	18228	0.000132292
NONHSAT127452	GO:0001933	16	2628	42	18228	0.000132339
NONHSAT119938	GO:0000122	110	2354	608	18228	0.000132355
TCONS_00004241	GO:0048471	105	2541	534	18228	0.000132369
NONHSAT004439	GO:0007059	21	2552	65	18228	0.000132394
NR_002773.1	GO:0019901	73	2680	327	18228	0.000132462
NONHSAT047910	GO:0030336	24	2415	83	18228	0.0001325
NONHSAT124751	GO:0030036	34	2454	133	18228	0.000132592
ENST00000521600	GO:0048754	12	2570	27	18228	0.000132637
ENST00000594398	GO:0034976	16	2157	50	18228	0.000132673
NONHSAG022883	GO:0042470	26	2389	94	18228	0.000132763
NONHSAG030405	GO:0005085	21	2149	76	18228	0.000132764
NONHSAT036990	GO:0045931	10	1854	26	18228	0.000132803
ENST00000597578	GO:0051247	5	2184	6	18228	0.000132856
ENST00000597578	GO:0071493	5	2184	6	18228	0.000132856
XR_243952.1	GO:0051216	13	1217	60	18228	0.00013288
NONHSAG021390	GO:0019901	61	2126	327	18228	0.000132959
NONHSAG048085	GO:0001085	13	2289	34	18228	0.000133008
NONHSAT004137	GO:0001085	13	2289	34	18228	0.000133008
ENST00000523190	GO:0006939	9	2473	17	18228	0.000133083
NONHSAT092817	GO:0035556	52	1676	336	18228	0.000133137
NONHSAT017800	GO:0003714	36	1901	183	18228	0.000133185
NONHSAG038390	GO:0032947	13	2457	32	18228	0.00013319
FR161886	GO:0007596	95	2580	467	18228	0.000133259
NR_047578.1	GO:0008543	38	2349	161	18228	0.000133286
ENST00000416344	GO:0005923	23	1772	104	18228	0.000133297
NONHSAT051747	GO:0051216	18	2159	60	18228	0.000133342
NONHSAT139001	GO:0043547	50	2619	208	18228	0.000133356
NONHSAT011580	GO:0004674	76	2840	325	18228	0.000133373
NONHSAG043905	GO:0035556	71	2515	336	18228	0.000133386
NONHSAT126117	GO:0007049	45	2524	188	18228	0.000133418
NONHSAT041516	GO:0006189	5	2186	6	18228	0.000133453
NONHSAT041516	GO:0010035	5	2186	6	18228	0.000133453
NR_036634.1	GO:0007179	36	2666	133	18228	0.000133472
NR_036634.1	GO:0000790	36	2666	133	18228	0.000133472
ENST00000597702	GO:0017112	11	2069	28	18228	0.000133473
NONHSAT146474	GO:0051056	34	2495	131	18228	0.000133535
NONHSAT092228	GO:0008134	56	2534	248	18228	0.00013361
TCONS_00015363	GO:0000139	96	2574	474	18228	0.000133642
NR_102422.1	GO:0071944	11	2619	23	18228	0.000133676
NONHSAT007042	GO:0071944	11	2619	23	18228	0.000133676
NONHSAT053868	GO:0034446	13	2078	37	18228	0.00013378
NONHSAT108893	GO:0004842	57	2411	266	18228	0.000133862
NONHSAT108872	GO:0000776	22	2803	64	18228	0.000133879
NONHSAG041955	GO:0001725	18	2480	53	18228	0.000133885
TCONS_00025087	GO:0001725	17	2248	53	18228	0.000133892
ENST00000607540	GO:0016601	9	2475	17	18228	0.000133937
NONHSAG050023	GO:0000070	10	2546	20	18228	0.000133978
NONHSAT034429	GO:0016020	276	2231	1844	18228	0.000134014
FR382907	GO:0008285	78	2530	375	18228	0.000134019
NONHSAG022883	GO:0035024	7	2389	11	18228	0.000134027
NONHSAT040486	GO:0019838	7	843	26	18228	0.00013405
NONHSAG047612	GO:0005634	835	2573	5355	18228	0.000134093
ENST00000597578	GO:0005794	116	2184	697	18228	0.000134115
NONHSAT072314	GO:0005886	319	1340	3622	18228	0.00013413
TCONS_00025087	GO:0030036	32	2248	133	18228	0.000134195
NONHSAT145296	GO:0000278	71	2117	397	18228	0.000134245
XR_250739.1	GO:0042383	23	2563	74	18228	0.000134366
NONHSAT040408	GO:0018279	15	955	96	18228	0.000134414
NONHSAT069089	GO:0042555	6	2077	9	18228	0.000134417
NONHSAT138574	GO:0046777	26	1351	161	18228	0.000134459
NONHSAT002376	GO:0005874	52	2070	274	18228	0.000134478
NONHSAT021500	GO:0043197	22	2079	84	18228	0.000134497
NR_002773.1	GO:0007049	47	2680	188	18228	0.000134522
NR_002773.1	GO:0015629	47	2680	188	18228	0.000134522
ENST00000527474	GO:0005089	22	2538	70	18228	0.000134569
XR_244226.1	GO:0007059	21	2555	65	18228	0.000134656
NONHSAT119938	GO:0000777	21	2354	70	18228	0.000134692
NONHSAT105863	GO:0046777	39	2438	161	18228	0.000134693
TCONS_00012691	GO:0032870	11	1988	29	18228	0.000134711
NONHSAT029456	GO:0030036	34	2456	133	18228	0.000134727
NONHSAT029456	GO:0007179	34	2456	133	18228	0.000134727
NONHSAT090878	GO:0051056	36	2711	131	18228	0.000134771
FR105395	GO:0030173	14	2013	43	18228	0.000134772
NONHSAT053868	GO:0051371	6	2078	9	18228	0.000134785
NONHSAG018334	GO:0000086	39	2852	139	18228	0.000134837
NONHSAT121747	GO:0030165	21	1730	93	18228	0.000134855
NONHSAT122281	GO:0005604	19	1937	72	18228	0.000134874
NR_026567.1	GO:0030036	25	1555	133	18228	0.000134875
NONHSAT069089	GO:0044237	28	2077	119	18228	0.000134885
NONHSAT075294	GO:0030027	33	2410	130	18228	0.000134968
NONHSAT030821	GO:0030968	18	1519	83	18228	0.000134971
NONHSAT030821	GO:0005871	13	1519	49	18228	0.000134979
NR_072999.1	GO:0009612	20	2786	56	18228	0.000134991
NONHSAT028311	GO:0045121	38	2366	160	18228	0.000134997
NONHSAG021390	GO:0036065	7	2126	12	18228	0.000135066
XR_245909.1	GO:0060396	5	1430	8	18228	0.000135131
FR352905	GO:0043647	16	2496	44	18228	0.00013517
NONHSAT126117	GO:0004842	59	2524	266	18228	0.000135186
NONHSAT113026	GO:0019838	9	1486	26	18228	0.000135198
XR_245345.1	GO:0071458	5	2192	6	18228	0.000135255
XR_245345.1	GO:0071493	5	2192	6	18228	0.000135255
NONHSAT040373	GO:0007169	10	726	61	18228	0.00013526
NONHSAT105381	GO:0030218	13	2018	38	18228	0.000135276
NONHSAT105381	GO:0072659	13	2018	38	18228	0.000135276
TCONS_l2_00016251	GO:0006661	18	2288	57	18228	0.000135299
NONHSAT139474	GO:0048365	10	1705	28	18228	0.000135331
TCONS_l2_00009764	GO:0007018	19	2096	67	18228	0.000135362
NONHSAT104429	GO:0008107	3	937	3	18228	0.00013542
NONHSAT104429	GO:0060931	3	937	3	18228	0.00013542
NONHSAT004136	GO:0001085	13	2293	34	18228	0.000135423
NONHSAT095998	GO:0000139	101	2741	474	18228	0.000135473
ENST00000423466	GO:0042383	18	1719	74	18228	0.000135479
XR_250739.1	GO:0030155	16	2563	43	18228	0.000135505
NONHSAT079157	GO:0000281	10	2400	21	18228	0.000135543
NONHSAT079157	GO:2000134	10	2400	21	18228	0.000135543
NONHSAG030405	GO:0048041	10	2149	23	18228	0.000135582
TCONS_00015355	GO:0045893	99	2590	489	18228	0.000135615
NONHSAT023896	GO:0003084	4	703	8	18228	0.000135631
NONHSAT018331	GO:0004672	34	1734	185	18228	0.000135685
NONHSAT018331	GO:0007568	25	1734	120	18228	0.0001357
NONHSAT113025	GO:0005819	15	799	114	18228	0.000135714
NONHSAT073725	GO:0000786	18	2162	60	18228	0.000135744
NONHSAT040529	GO:0004722	12	1550	42	18228	0.000135749
NONHSAT004180	GO:0031092	6	2473	8	18228	0.00013577
NONHSAT100192	GO:0042802	103	2674	497	18228	0.00013578
NONHSAG018569	GO:0019901	58	1992	327	18228	0.000135816
NONHSAT113058	GO:0070458	3	938	3	18228	0.000135854
NONHSAT113058	GO:0018916	3	938	3	18228	0.000135854
NONHSAT055136	GO:0071493	5	2194	6	18228	0.000135859
NONHSAT055136	GO:0006189	5	2194	6	18228	0.000135859
NONHSAT090878	GO:0018105	22	2711	66	18228	0.000135863
NONHSAG041955	GO:0043547	48	2480	208	18228	0.000135965
NONHSAT072321	GO:0018279	15	956	96	18228	0.000135971
NONHSAG020351	GO:0043547	47	2410	208	18228	0.000135977
NONHSAT145296	GO:0007623	17	2117	56	18228	0.000135978
NONHSAG051027	GO:0007596	92	2481	467	18228	0.000135995
NONHSAT026018	GO:0055007	10	2401	21	18228	0.000136027
NONHSAT101168	GO:0034080	11	2624	23	18228	0.000136048
NONHSAT101893	GO:0021987	15	2284	43	18228	0.000136062
NONHSAT026018	GO:0030509	20	2401	64	18228	0.000136092
NONHSAG041955	GO:0016010	9	2480	17	18228	0.000136093
NONHSAT040529	GO:0007169	15	1550	61	18228	0.000136127
NONHSAT096301	GO:0000777	22	2540	70	18228	0.000136154
NONHSAT090882	GO:0008277	16	2787	40	18228	0.000136167
NONHSAT008636	GO:0008134	55	2476	248	18228	0.000136325
NONHSAT000217	GO:0006915	125	2791	599	18228	0.000136354
NONHSAT113060	GO:0003714	42	2363	183	18228	0.000136361
NONHSAT145296	GO:0051591	15	2117	46	18228	0.000136462
NONHSAT121747	GO:0007097	5	1730	7	18228	0.000136521
NONHSAT092607	GO:0000790	36	2669	133	18228	0.000136574
NONHSAT004441	GO:0045047	4	1972	4	18228	0.000136613
NONHSAT004441	GO:0032502	4	1972	4	18228	0.000136613
NONHSAT004441	GO:0060244	4	1972	4	18228	0.000136613
NONHSAT004441	GO:0019208	4	1972	4	18228	0.000136613
NONHSAT004441	GO:1900744	4	1972	4	18228	0.000136613
NONHSAT083792	GO:0045087	66	1168	650	18228	0.000136634
NONHSAT004849	GO:0003714	48	2840	183	18228	0.000136656
NONHSAT142050	GO:0051301	15	1144	81	18228	0.000136681
NONHSAT004439	GO:0000070	10	2552	20	18228	0.000136712
NONHSAT008636	GO:0001945	6	2476	8	18228	0.000136719
ENST00000416344	GO:0005604	18	1772	72	18228	0.00013672
XR_243626.1	GO:0007018	23	2865	67	18228	0.000136725
NONHSAT076673	GO:0043234	59	2275	294	18228	0.000136727
NONHSAT055558	GO:0000776	22	2807	64	18228	0.000136768
NONHSAT105861	GO:0051247	5	2197	6	18228	0.000136771
NONHSAT105861	GO:0051150	5	2197	6	18228	0.000136771
NONHSAT105861	GO:0071493	5	2197	6	18228	0.000136771
NR_045628.1	GO:0006915	116	2551	599	18228	0.000136787
NONHSAG034171	GO:0005813	72	2449	351	18228	0.000136833
NONHSAG041865	GO:0016055	35	2239	151	18228	0.000136836
NONHSAT072314	GO:0060761	4	1340	5	18228	0.000136893
NONHSAT142855	GO:0021675	6	1288	13	18228	0.000136947
TCONS_00004241	GO:0005089	22	2541	70	18228	0.000136952
NONHSAT104422	GO:0044281	221	2292	1399	18228	0.00013702
NONHSAG043905	GO:0007596	93	2515	467	18228	0.00013712
NONHSAT004850	GO:0004842	64	2809	266	18228	0.000137132
NONHSAT054957	GO:0032386	4	1974	4	18228	0.000137169
NONHSAT054957	GO:0019208	4	1974	4	18228	0.000137169
TCONS_l2_00002635	GO:0006915	83	1693	599	18228	0.000137205
NONHSAT119938	GO:0007179	33	2354	133	18228	0.000137206
NONHSAT017137	GO:0007569	12	2699	26	18228	0.000137229
NONHSAT024922	GO:0030509	21	2603	64	18228	0.00013734
ENST00000456363	GO:0016010	9	2483	17	18228	0.000137401
NONHSAT137039	GO:0000910	19	2667	54	18228	0.000137438
NONHSAT092627	GO:0055007	8	1470	21	18228	0.000137487
NONHSAT092627	GO:0031648	8	1470	21	18228	0.000137487
NONHSAT092627	GO:0000281	8	1470	21	18228	0.000137487
NONHSAT002800	GO:0005813	63	2063	351	18228	0.000137489
TCONS_l2_00030904	GO:0030509	19	2207	64	18228	0.000137605
TCONS_l2_00030904	GO:0010976	19	2207	64	18228	0.000137605
NONHSAT142855	GO:0032148	7	1288	18	18228	0.000137628
NONHSAG047350	GO:0000775	17	2253	53	18228	0.000137631
NONHSAG001405	GO:0000776	20	2403	64	18228	0.000137675
NONHSAT075339	GO:0051150	5	2200	6	18228	0.000137687
NONHSAT075339	GO:0071493	5	2200	6	18228	0.000137687
NONHSAT054706	GO:0019208	4	1976	4	18228	0.000137726
NR_073130.1	GO:0005654	191	2498	1089	18228	0.000137731
NONHSAT089925	GO:0055086	20	1935	78	18228	0.000137739
NONHSAG004372	GO:0070836	3	599	4	18228	0.000137795
NR_040072.1	GO:0019706	10	1950	25	18228	0.000137879
NONHSAT026018	GO:0005667	43	2401	186	18228	0.000137906
NONHSAT054823	GO:0030168	40	1961	205	18228	0.000137939
NONHSAG043541	GO:0008277	16	2790	40	18228	0.000137948
NONHSAT136199	GO:0005783	120	2331	681	18228	0.000137952
NONHSAT083167	GO:0016020	84	559	1844	18228	0.000137955
ENST00000518943	GO:0030036	34	2459	133	18228	0.000137987
NONHSAG038390	GO:0008022	39	2457	160	18228	0.000138044
XR_243626.1	GO:0045892	100	2865	449	18228	0.000138059
NONHSAT079157	GO:0070411	7	2400	11	18228	0.000138085
ENST00000597578	GO:0051056	31	2184	131	18228	0.000138113
TCONS_00024769	GO:0030511	10	2154	23	18228	0.000138281
TCONS_00015355	GO:0019901	71	2590	327	18228	0.00013829
XR_245948.1	GO:0045892	91	2550	449	18228	0.000138292
NONHSAG020218	GO:0051271	5	2202	6	18228	0.000138301
NR_027621.1	GO:0008270	230	2778	1210	18228	0.000138335
TCONS_00006981	GO:2000649	7	2134	12	18228	0.000138376
ENST00000518528	GO:0030168	27	1115	205	18228	0.000138381
NONHSAT113500	GO:0005667	46	2635	186	18228	0.000138394
NONHSAT144605	GO:0005667	35	1799	186	18228	0.000138412
XR_241853.1	GO:0070062	416	2428	2669	18228	0.000138427
TCONS_l2_00017865	GO:0042383	23	2568	74	18228	0.000138435
NONHSAT027146	GO:0042802	77	1865	497	18228	0.000138524
NONHSAG002644	GO:0005768	35	1977	170	18228	0.000138584
ENST00000423466	GO:0033116	11	1719	33	18228	0.000138586
NR_027621.1	GO:0007179	37	2778	133	18228	0.00013867
NONHSAT072448	GO:0001658	15	2229	44	18228	0.000138691
NONHSAT017667	GO:0007179	32	2252	133	18228	0.000138743
ENST00000521483	GO:0045740	15	2485	40	18228	0.000138772
NONHSAT004849	GO:0018108	38	2840	135	18228	0.000138772
NONHSAT139001	GO:0008543	41	2619	161	18228	0.000138781
NONHSAT040373	GO:0005070	9	726	50	18228	0.000138792
XR_246012.1	GO:0004861	7	2135	12	18228	0.000138794
TCONS_l2_00016251	GO:0021987	15	2288	43	18228	0.000138799
TCONS_l2_00016251	GO:0030155	15	2288	43	18228	0.000138799
XR_244226.1	GO:0048812	14	2555	35	18228	0.000138828
NONHSAT083740	GO:0006915	63	1196	599	18228	0.000138876
NONHSAT004180	GO:0035556	70	2473	336	18228	0.000138926
ENST00000419213	GO:0005096	31	2443	118	18228	0.000138953
NONHSAG021390	GO:0048011	53	2126	274	18228	0.000139075
NONHSAT008874	GO:0005524	228	2288	1452	18228	0.000139095
NONHSAT004175	GO:0014069	26	2063	108	18228	0.000139116
NONHSAT072321	GO:0035024	5	956	11	18228	0.000139136
NONHSAT029469	GO:0045893	91	2336	489	18228	0.000139218
FR094122	GO:0043547	52	2766	208	18228	0.000139316
NONHSAT119938	GO:0008543	38	2354	161	18228	0.000139353
ENST00000521122	GO:0001658	15	2230	44	18228	0.0001394
NONHSAT027146	GO:0019838	10	1865	26	18228	0.00013958
NONHSAT027146	GO:0007569	10	1865	26	18228	0.00013958
NONHSAT031097	GO:0031648	9	1917	21	18228	0.000139675
NONHSAG054507	GO:0003735	28	1618	151	18228	0.000139698
NONHSAT097699	GO:0007179	36	2672	133	18228	0.000139742
NONHSAT097699	GO:0000790	36	2672	133	18228	0.000139742
NONHSAT138574	GO:0003779	40	1351	294	18228	0.000139798
XR_133419.2	GO:0071493	5	2207	6	18228	0.000139844
TCONS_l2_00030904	GO:0071493	5	2207	6	18228	0.000139844
TCONS_l2_00030904	GO:0033993	5	2207	6	18228	0.000139844
TCONS_l2_00030904	GO:0051271	5	2207	6	18228	0.000139844
NONHSAT101168	GO:0043547	50	2624	208	18228	0.000139855
ENST00000533634	GO:0045944	144	2371	829	18228	0.000139954
TCONS_00020346	GO:0001525	38	1836	204	18228	0.000140008
NONHSAT003743	GO:0071398	8	2683	13	18228	0.000140062
NONHSAT090255	GO:0045893	102	2689	489	18228	0.000140135
TCONS_l2_00001295	GO:0006357	52	1969	288	18228	0.000140181
TCONS_00024769	GO:0032855	13	2154	36	18228	0.000140187
NONHSAT028311	GO:0003714	42	2366	183	18228	0.000140268
FR407620	GO:0005524	222	2220	1452	18228	0.000140314
NONHSAT121750	GO:0034976	17	2409	50	18228	0.000140368
NONHSAT072321	GO:0005096	17	956	118	18228	0.000140369
NR_028597.1	GO:0008201	34	2348	139	18228	0.000140398
ENST00000444286	GO:0043206	6	1429	12	18228	0.000140404
NONHSAT031097	GO:0007420	36	1917	182	18228	0.000140407
NONHSAT075294	GO:0000281	10	2410	21	18228	0.000140443
NONHSAT075294	GO:0031648	10	2410	21	18228	0.000140443
NONHSAT047910	GO:0030027	33	2415	130	18228	0.000140444
NONHSAT083748	GO:0043353	5	2209	6	18228	0.000140465
NONHSAT040387	GO:0042383	14	1118	74	18228	0.000140549
NONHSAT040387	GO:0051056	20	1118	131	18228	0.000140564
NONHSAT105857	GO:0001085	12	1974	34	18228	0.000140696
NONHSAT054823	GO:0030336	21	1961	83	18228	0.00014073
ENST00000416344	GO:0001570	16	1772	60	18228	0.000140738
XR_243626.1	GO:0008285	86	2865	375	18228	0.000140766
XR_244226.1	GO:0005925	78	2555	372	18228	0.000140769
ENST00000589255	GO:0016605	25	2310	92	18228	0.000140806
NONHSAT097693	GO:0030036	36	2673	133	18228	0.000140813
NONHSAT097693	GO:0000790	36	2673	133	18228	0.000140813
NONHSAT095060	GO:0016477	31	2101	136	18228	0.000140848
NONHSAT008636	GO:0071560	14	2476	36	18228	0.000140894
NONHSAT056210	GO:0005737	563	2098	4303	18228	0.000140937
NONHSAT008636	GO:0005875	12	2476	28	18228	0.000140938
NONHSAT104663	GO:0007596	86	2284	467	18228	0.000140938
NONHSAT108893	GO:0031648	10	2411	21	18228	0.000140941
XR_245909.1	GO:2000649	6	1430	12	18228	0.000140954
NR_027654.1	GO:0010976	19	2211	64	18228	0.000140969
NONHSAT128261	GO:0019901	68	2452	327	18228	0.000141062
NONHSAT101163	GO:0008285	78	2534	375	18228	0.00014107
NR_048571.1	GO:0045892	94	2656	449	18228	0.000141072
NR_027654.1	GO:0051150	5	2211	6	18228	0.000141088
NONHSAT092607	GO:0005923	30	2669	104	18228	0.000141219
NONHSAT097693	GO:0007411	74	2673	334	18228	0.000141321
NONHSAG030456	GO:0060956	4	1351	5	18228	0.000141376
NR_040072.1	GO:0007179	29	1950	133	18228	0.000141384
NONHSAT113500	GO:0071944	11	2635	23	18228	0.000141398
NONHSAG011683	GO:0006915	114	2500	599	18228	0.00014143
NONHSAT090878	GO:0046777	42	2711	161	18228	0.000141493
NONHSAG048085	GO:0003714	41	2289	183	18228	0.000141513
NR_102422.1	GO:0030018	29	2619	101	18228	0.000141544
ENST00000431827	GO:0007059	21	2564	65	18228	0.000141653
NONHSAT072765	GO:0051150	5	2213	6	18228	0.000141714
NONHSAT072765	GO:0051247	5	2213	6	18228	0.000141714
NONHSAT072765	GO:0071493	5	2213	6	18228	0.000141714
NONHSAT072765	GO:0006189	5	2213	6	18228	0.000141714
NONHSAT040387	GO:0016324	30	1118	238	18228	0.000141726
NONHSAT135001	GO:0007420	25	1125	182	18228	0.000141795
NONHSAT004439	GO:0005524	251	2552	1452	18228	0.000141811
NONHSAT010554	GO:0008134	54	2420	248	18228	0.000141823
NONHSAT100192	GO:0000790	36	2674	133	18228	0.000141891
NONHSAT016630	GO:0005813	74	2539	351	18228	0.000141904
XR_241075.1	GO:0019901	61	2131	327	18228	0.00014192
NONHSAT100192	GO:0008283	76	2674	345	18228	0.000141936
NONHSAG043868	GO:0005730	278	2382	1743	18228	0.00014196
NONHSAG047612	GO:0030155	16	2573	43	18228	0.000141985
NONHSAT079157	GO:0031012	41	2400	175	18228	0.000142093
XR_246012.1	GO:0003714	39	2135	183	18228	0.00014211
NONHSAT031097	GO:0046982	66	1917	400	18228	0.000142137
NONHSAG035283	GO:0003779	67	2688	294	18228	0.000142151
ENST00000517838	GO:0018105	20	2328	66	18228	0.000142163
NONHSAT129080	GO:0004842	55	2305	266	18228	0.000142171
ENST00000431827	GO:0038032	15	2564	39	18228	0.000142201
NONHSAG041955	GO:0007018	21	2480	67	18228	0.00014224
NONHSAG018569	GO:0060244	4	1992	4	18228	0.000142244
NONHSAT053868	GO:0031012	37	2078	175	18228	0.000142277
NONHSAT054824	GO:0051247	5	2215	6	18228	0.000142341
NONHSAT054824	GO:0051150	5	2215	6	18228	0.000142341
ENST00000607540	GO:0035556	70	2475	336	18228	0.000142378
NONHSAT136639	GO:0030036	34	2463	133	18228	0.000142446
NONHSAT136639	GO:0007179	34	2463	133	18228	0.000142446
NONHSAT121750	GO:0010976	20	2409	64	18228	0.000142523
TCONS_00015360	GO:0031092	6	2494	8	18228	0.000142525
NONHSAT095998	GO:0030027	36	2741	130	18228	0.000142628
NONHSAT054618	GO:0048251	5	1746	7	18228	0.000142733
NONHSAT066780	GO:0019838	10	1870	26	18228	0.000142756
NONHSAT128261	GO:0048011	59	2452	274	18228	0.000142788
NONHSAT017667	GO:0006468	88	2252	487	18228	0.000142791
XR_241853.1	GO:0048471	101	2428	534	18228	0.000142818
NONHSAT090879	GO:0007411	75	2720	334	18228	0.000142841
NONHSAT072448	GO:0030282	13	2229	35	18228	0.000142856
NONHSAT047910	GO:0031648	10	2415	21	18228	0.000142949
XR_243952.1	GO:0042542	10	1217	38	18228	0.000142979
NONHSAG018569	GO:0001666	33	1992	156	18228	0.000143003
NONHSAT053571	GO:0030336	22	2115	83	18228	0.000143011
NONHSAT089231	GO:0007596	83	2186	467	18228	0.000143018
TCONS_l2_00001484	GO:0001725	17	2260	53	18228	0.000143022
NONHSAT105862	GO:0036065	7	2145	12	18228	0.000143036
NONHSAG051027	GO:0007018	21	2481	67	18228	0.000143066
NONHSAT017137	GO:0004842	62	2699	266	18228	0.000143079
NONHSAT046661	GO:0006270	11	2505	24	18228	0.000143111
NONHSAT054609	GO:0000910	13	1374	54	18228	0.000143116
ENST00000431827	GO:0005096	32	2564	118	18228	0.000143129
NONHSAG041955	GO:0000077	12	2480	28	18228	0.000143177
TCONS_00012691	GO:0006469	18	1988	65	18228	0.000143179
FR352905	GO:0043951	6	2496	8	18228	0.000143183
ENST00000523664	GO:0007179	35	2569	133	18228	0.000143213
NONHSAT030099	GO:0030511	10	2163	23	18228	0.000143255
NR_002165.1	GO:0021987	16	2575	43	18228	0.000143314
NONHSAG011683	GO:0007507	37	2500	147	18228	0.000143396
NONHSAT105861	GO:0016020	272	2197	1844	18228	0.000143485
ENST00000521122	GO:0034599	13	2230	35	18228	0.000143515
ENST00000523664	GO:1902017	13	2569	31	18228	0.000143526
NONHSAT055136	GO:0005813	66	2194	351	18228	0.000143533
TCONS_00020347	GO:0045121	33	1940	160	18228	0.000143594
NONHSAG010272	GO:0019901	66	2361	327	18228	0.000143705
NONHSAT017667	GO:0031625	40	2252	180	18228	0.000143736
NONHSAT004136	GO:0051056	32	2293	131	18228	0.000143754
ENST00000519481	GO:0030177	11	2086	28	18228	0.000143762
NONHSAT047910	GO:0010369	7	2415	11	18228	0.000143783
NONHSAG043868	GO:0030168	46	2382	205	18228	0.000143811
NONHSAG018334	GO:0030027	37	2852	130	18228	0.000143825
NONHSAT072321	GO:0014066	3	956	3	18228	0.000143835
NONHSAT095998	GO:0003779	68	2741	294	18228	0.00014387
FR407620	GO:0016012	5	2220	6	18228	0.00014392
FR407620	GO:0071493	5	2220	6	18228	0.00014392
TCONS_00024769	GO:0030036	31	2154	133	18228	0.00014402
NONHSAG010106	GO:0005622	59	2416	278	18228	0.000144039
NR_073130.1	GO:0016010	9	2498	17	18228	0.000144101
NONHSAG003440	GO:0009612	18	2345	56	18228	0.000144103
TCONS_l2_00009764	GO:0031625	38	2096	180	18228	0.000144108
NONHSAT004175	GO:0006468	82	2063	487	18228	0.000144181
NONHSAT101893	GO:0072332	10	2284	22	18228	0.000144215
NONHSAT101893	GO:0032201	10	2284	22	18228	0.000144215
NR_073130.1	GO:0005730	290	2498	1743	18228	0.00014423
FR049851	GO:0003714	41	2291	183	18228	0.00014424
ENST00000431827	GO:0030282	14	2564	35	18228	0.000144264
NONHSAT097055	GO:0019838	8	1158	26	18228	0.000144273
NONHSAT097055	GO:0010862	8	1158	26	18228	0.000144273
NONHSAG003987	GO:0008285	75	2413	375	18228	0.000144374
ENST00000519481	GO:0004842	51	2086	266	18228	0.000144388
NONHSAT072293	GO:0005925	32	779	372	18228	0.000144406
NONHSAT097328	GO:0008543	39	2446	161	18228	0.000144429
NONHSAT018331	GO:0042493	48	1734	294	18228	0.000144472
NONHSAT089925	GO:0007080	7	1935	13	18228	0.000144476
NONHSAT138020	GO:0060244	4	2000	4	18228	0.000144545
NONHSAT054823	GO:0005100	10	1961	25	18228	0.000144571
NONHSAT145296	GO:0007067	47	2117	236	18228	0.000144624
NONHSAT072306	GO:0031982	21	1261	126	18228	0.000144629
NONHSAT005651	GO:0018108	26	1632	135	18228	0.000144694
NONHSAT005651	GO:0008289	26	1632	135	18228	0.000144694
NONHSAT090880	GO:0045893	104	2756	489	18228	0.000144696
NONHSAG030405	GO:0048745	7	2149	12	18228	0.000144762
NONHSAG030405	GO:0036065	7	2149	12	18228	0.000144762
NONHSAT146474	GO:0001725	18	2495	53	18228	0.000144772
NONHSAT146474	GO:0008285	77	2495	375	18228	0.000144775
NONHSAG033488	GO:0051216	10	745	60	18228	0.000144829
NONHSAG028751	GO:0003682	67	2271	346	18228	0.000144854
NR_036634.1	GO:0045944	159	2666	829	18228	0.000144887
XR_243505.1	GO:0016605	23	2032	92	18228	0.000144887
ENST00000423466	GO:0017112	10	1719	28	18228	0.00014492
NONHSAT066382	GO:0010976	18	2024	64	18228	0.000144935
NONHSAT030821	GO:0000139	63	1519	474	18228	0.000144971
NONHSAG011683	GO:0016010	9	2500	17	18228	0.000145016
NONHSAG011683	GO:0006939	9	2500	17	18228	0.000145016
NONHSAT004441	GO:0051216	17	1972	60	18228	0.00014502
NONHSAG043868	GO:0000139	90	2382	474	18228	0.000145043
XR_243930.1	GO:0005100	9	1569	25	18228	0.000145054
NONHSAT142855	GO:0006469	14	1288	65	18228	0.000145092
NONHSAT017137	GO:0043547	51	2699	208	18228	0.000145126
XR_243930.1	GO:0017134	8	1569	20	18228	0.000145164
ENST00000517838	GO:0006457	38	2328	163	18228	0.00014519
ENST00000521600	GO:0000070	10	2570	20	18228	0.000145203
ENST00000523190	GO:0005604	22	2473	72	18228	0.000145224
XR_243505.1	GO:0004842	50	2032	266	18228	0.000145328
NR_028597.1	GO:0018279	26	2348	96	18228	0.00014533
NONHSAG035283	GO:0019901	73	2688	327	18228	0.000145424
NONHSAT122281	GO:0022011	7	1937	13	18228	0.000145435
ENST00000587694	GO:0016010	9	2501	17	18228	0.000145474
NONHSAT004850	GO:0000786	21	2809	60	18228	0.000145513
TCONS_l2_00008916	GO:0005829	161	853	2628	18228	0.000145521
NONHSAG010106	GO:0001948	17	2416	50	18228	0.000145524
NONHSAG050621	GO:0009612	20	2801	56	18228	0.000145558
ENST00000589255	GO:0005768	39	2310	170	18228	0.000145559
ENST00000597702	GO:0008134	48	2069	248	18228	0.000145582
XR_245045.1	GO:0055013	5	1242	9	18228	0.000145588
NONHSAT036954	GO:0035264	23	2502	76	18228	0.000145611
NONHSAT016445	GO:0001933	15	2360	42	18228	0.000145626
NONHSAT008874	GO:0000922	25	2288	93	18228	0.000145703
NONHSAT010554	GO:0070411	7	2420	11	18228	0.000145725
NONHSAT036990	GO:0007179	28	1854	133	18228	0.000145746
NONHSAT052755	GO:0043388	10	2287	22	18228	0.000145832
NONHSAT076674	GO:0033993	5	2226	6	18228	0.000145832
NONHSAT076674	GO:0071493	5	2226	6	18228	0.000145832
NONHSAT076674	GO:0051247	5	2226	6	18228	0.000145832
NONHSAT113500	GO:0030027	35	2635	130	18228	0.000145862
NR_027654.1	GO:0018279	25	2211	96	18228	0.000145868
NONHSAT041516	GO:0008134	50	2186	248	18228	0.000145889
XR_246012.1	GO:0007264	60	2135	320	18228	0.000145949
ENST00000517838	GO:0016409	9	2328	18	18228	0.000145968
NONHSAG001405	GO:0031012	41	2403	175	18228	0.000146036
NONHSAT125604	GO:0007080	6	1303	13	18228	0.000146056
ENST00000521122	GO:0043234	58	2230	294	18228	0.000146068
XR_245948.1	GO:0090090	26	2550	89	18228	0.000146068
NONHSAG038331	GO:0001843	21	2195	75	18228	0.000146109
NONHSAT054957	GO:0016055	32	1974	151	18228	0.00014613
ENST00000599749	GO:0051247	5	2227	6	18228	0.000146153
NR_046371.1	GO:0005654	105	1237	1089	18228	0.000146174
NR_072999.1	GO:0006200	73	2786	316	18228	0.00014618
NONHSAT129049	GO:0019899	68	2782	290	18228	0.000146203
NONHSAT072321	GO:0005925	37	956	372	18228	0.000146238
TCONS_l2_00000553	GO:0045047	4	2006	4	18228	0.000146289
ENST00000419213	GO:0016020	299	2443	1844	18228	0.000146367
NONHSAT004180	GO:0005871	17	2473	49	18228	0.000146489
NONHSAT105861	GO:0004842	53	2197	266	18228	0.000146498
NONHSAT066382	GO:0048011	51	2024	274	18228	0.000146532
ENST00000593604	GO:0008285	69	2171	375	18228	0.000146575
NONHSAG043541	GO:0006334	26	2790	82	18228	0.000146614
NONHSAG043549	GO:0030168	46	2384	205	18228	0.000146675
NONHSAT066780	GO:0043547	39	1870	208	18228	0.00014677
NONHSAT072330	GO:0043353	5	2229	6	18228	0.000146796
NONHSAT072448	GO:0071458	5	2229	6	18228	0.000146796
NONHSAT072448	GO:0033993	5	2229	6	18228	0.000146796
NONHSAG021390	GO:0005158	12	2126	32	18228	0.0001468
NONHSAT105857	GO:0051216	17	1974	60	18228	0.000146835
TCONS_00020347	GO:0022011	7	1940	13	18228	0.000146883
NONHSAG018569	GO:0007059	18	1992	65	18228	0.000146899
XR_241853.1	GO:0007368	15	2428	41	18228	0.000147114
NR_072999.1	GO:0007179	37	2786	133	18228	0.000147216
NR_072999.1	GO:0000790	37	2786	133	18228	0.000147216
NONHSAG051027	GO:0004721	13	2481	32	18228	0.000147279
NR_047578.1	GO:0009612	18	2349	56	18228	0.000147304
TCONS_l2_00016251	GO:0045121	37	2288	160	18228	0.000147424
XR_245045.1	GO:0030018	18	1242	101	18228	0.000147439
NONHSAT051747	GO:0006468	85	2159	487	18228	0.000147456
NONHSAT072207	GO:0005737	465	1708	4303	18228	0.00014751
NR_040064.1	GO:0032587	19	1893	74	18228	0.000147541
NONHSAT002800	GO:0005720	10	2063	24	18228	0.000147543
NONHSAT095733	GO:0045893	103	2725	489	18228	0.000147552
NONHSAG028468	GO:0001725	9	688	53	18228	0.000147567
NONHSAT114991	GO:0000122	116	2517	608	18228	0.000147624
TCONS_00012691	GO:0032321	23	1988	94	18228	0.000147628
XR_241075.1	GO:0048011	53	2131	274	18228	0.000147644
NONHSAT004175	GO:0005524	208	2063	1452	18228	0.000147649
TCONS_00006981	GO:0006470	26	2134	105	18228	0.00014765
NONHSAT004175	GO:0060395	8	2063	16	18228	0.000147661
NONHSAT041516	GO:0005819	28	2186	114	18228	0.000147682
TCONS_l2_00017865	GO:0030496	31	2568	113	18228	0.000147727
NONHSAG047612	GO:0030036	35	2573	133	18228	0.000147728
ENST00000594398	GO:0007179	31	2157	133	18228	0.000147729
ENST00000594398	GO:0000790	31	2157	133	18228	0.000147729
NONHSAT125464	GO:0000070	8	1573	20	18228	0.000147787
ENST00000593604	GO:0030511	10	2171	23	18228	0.000147804
NONHSAT089231	GO:0005654	170	2186	1089	18228	0.000147863
NONHSAT095733	GO:0008134	59	2725	248	18228	0.000147867
NONHSAT028312	GO:0007165	150	2055	1002	18228	0.000147892
NONHSAT090880	GO:0007596	100	2756	467	18228	0.000147913
ENST00000607540	GO:0005871	17	2475	49	18228	0.00014797
NR_072999.1	GO:0008134	60	2786	248	18228	0.000148054
NONHSAT053777	GO:0031092	6	2511	8	18228	0.000148192
NONHSAG043868	GO:0006468	92	2382	487	18228	0.000148242
NONHSAT055558	GO:0046777	43	2807	161	18228	0.000148247
NONHSAT097696	GO:0007049	46	2613	188	18228	0.000148324
NONHSAG010106	GO:0010976	20	2416	64	18228	0.00014837
NONHSAG043541	GO:0060291	13	2790	29	18228	0.000148393
NONHSAT108893	GO:0005654	185	2411	1089	18228	0.00014845
NONHSAT029423	GO:0008270	216	2589	1210	18228	0.000148458
NONHSAT105381	GO:0005911	32	2018	148	18228	0.000148478
NR_002773.1	GO:0007179	36	2680	133	18228	0.000148518
NONHSAT104422	GO:0070412	10	2292	22	18228	0.000148563
NONHSAT104422	GO:0003756	10	2292	22	18228	0.000148563
NONHSAG050621	GO:0005667	48	2801	186	18228	0.000148585
NONHSAT054706	GO:0046330	17	1976	60	18228	0.00014867
NONHSAT093946	GO:0035024	6	1613	11	18228	0.000148677
NONHSAT092627	GO:0007179	24	1470	133	18228	0.000148709
NONHSAT121746	GO:0005923	26	2157	104	18228	0.000148737
NONHSAT122879	GO:0043274	8	2241	15	18228	0.000148751
TCONS_l2_00008916	GO:0034109	4	853	7	18228	0.000148794
NONHSAT104423	GO:0043116	6	1829	10	18228	0.000148795
NONHSAT126117	GO:0035556	71	2524	336	18228	0.000148821
XR_241853.1	GO:0035024	7	2428	11	18228	0.000148878
NONHSAG011683	GO:0008283	72	2500	345	18228	0.000148884
NONHSAT076674	GO:0070062	384	2226	2669	18228	0.000148897
XR_244226.1	GO:0008017	40	2555	160	18228	0.000148901
NR_036679.1	GO:0005739	182	2251	1144	18228	0.000148929
TCONS_l2_00002161	GO:0032502	4	2015	4	18228	0.000148934
TCONS_l2_00002161	GO:0014044	4	2015	4	18228	0.000148934
NONHSAG047612	GO:0006396	21	2573	65	18228	0.000148973
ENST00000521600	GO:0005783	130	2570	681	18228	0.000148976
NONHSAT040168	GO:0000910	19	2683	54	18228	0.000149
NONHSAT093946	GO:0000082	28	1613	152	18228	0.000149025
FR105395	GO:0008134	47	2013	248	18228	0.000149049
TCONS_l2_00008916	GO:0001725	10	853	53	18228	0.000149156
NONHSAG028701	GO:0006915	99	2109	599	18228	0.000149204
ENST00000607540	GO:0006897	31	2475	117	18228	0.000149234
ENST00000533634	GO:0000777	21	2371	70	18228	0.000149299
NONHSAT040168	GO:0007018	22	2683	67	18228	0.00014934
NONHSAT030099	GO:0005815	29	2163	121	18228	0.000149344
NONHSAT017137	GO:0007507	39	2699	147	18228	0.000149456
ENST00000521122	GO:0007420	40	2230	182	18228	0.000149459
NONHSAT040372	GO:0007169	10	735	61	18228	0.000149578
NONHSAT120840	GO:0022904	19	1592	87	18228	0.000149595
NR_072999.1	GO:0007420	47	2786	182	18228	0.000149606
NONHSAT083740	GO:0005024	6	1196	14	18228	0.000149675
XR_243952.1	GO:0005100	8	1217	25	18228	0.000149677
NONHSAT127452	GO:0008543	41	2628	161	18228	0.000149685
ENST00000456460	GO:0000776	19	2221	64	18228	0.0001497
NONHSAT097405	GO:0015630	27	2052	115	18228	0.000149755
NONHSAT105381	GO:1900744	4	2018	4	18228	0.000149823
NONHSAT101891	GO:0000209	30	2337	118	18228	0.000149844
NONHSAT053777	GO:0045944	151	2511	829	18228	0.000149858
NONHSAT079157	GO:0000723	18	2400	55	18228	0.000149911
NONHSAT000217	GO:0045893	105	2791	489	18228	0.000149944
NONHSAG040260	GO:0005874	62	2621	274	18228	0.000149989
NONHSAT007042	GO:0000776	21	2619	64	18228	0.000150014
NONHSAT097405	GO:0000070	9	2052	20	18228	0.000150042
TCONS_l2_00002635	GO:0045121	30	1693	160	18228	0.000150043
NONHSAG041865	GO:0071493	5	2239	6	18228	0.000150045
NONHSAG041865	GO:0000164	5	2239	6	18228	0.000150045
NONHSAG041865	GO:0086036	5	2239	6	18228	0.000150045
NONHSAT075294	GO:0005667	43	2410	186	18228	0.000150055
NONHSAT091306	GO:0000776	20	2418	64	18228	0.00015008
TCONS_l2_00009764	GO:0030177	11	2096	28	18228	0.000150128
ENST00000517838	GO:0030496	29	2328	113	18228	0.000150176
NONHSAT076674	GO:0018108	32	2226	135	18228	0.000150282
NONHSAT072306	GO:0007188	10	1261	37	18228	0.000150326
NONHSAT072306	GO:0034446	10	1261	37	18228	0.000150326
NONHSAT127452	GO:0030018	29	2628	101	18228	0.000150429
TCONS_l2_00016249	GO:0004709	8	1789	18	18228	0.000150431
NONHSAT008874	GO:0019838	11	2288	26	18228	0.000150461
NR_073130.1	GO:0008285	77	2498	375	18228	0.000150463
NONHSAT040532	GO:0030018	15	915	101	18228	0.000150576
NONHSAT129048	GO:0006939	9	2512	17	18228	0.000150605
NONHSAT101166	GO:0005524	260	2658	1452	18228	0.000150648
NONHSAT008996	GO:0005813	61	1985	351	18228	0.00015065
NONHSAT089231	GO:0005539	9	2186	19	18228	0.000150742
ENST00000597702	GO:0030675	8	2069	16	18228	0.000150749
NONHSAT032184	GO:0030198	39	1232	312	18228	0.000150777
NONHSAT092627	GO:0014068	13	1470	51	18228	0.000150842
NONHSAT072275	GO:0005100	9	1577	25	18228	0.000150843
ENST00000522875	GO:0008134	59	2727	248	18228	0.000150883
NONHSAT058764	GO:0000775	14	1613	53	18228	0.000150884
NONHSAT104663	GO:0000122	107	2284	608	18228	0.000150979
NONHSAT053536	GO:0021987	15	2305	43	18228	0.000150982
NONHSAT121747	GO:0001658	13	1730	44	18228	0.000151003
NONHSAT015735	GO:0001666	37	2353	156	18228	0.000151088
NR_002165.1	GO:0010811	14	2575	35	18228	0.000151162
NONHSAT101166	GO:0010467	132	2658	671	18228	0.00015117
TCONS_00008738	GO:0019901	65	2319	327	18228	0.000151185
NONHSAT004441	GO:0007155	71	1972	427	18228	0.000151245
XR_245345.1	GO:0005089	20	2192	70	18228	0.000151258
TCONS_00015360	GO:0030177	12	2494	28	18228	0.000151262
ENST00000588946	GO:0030496	29	2329	113	18228	0.000151314
XR_250581.1	GO:0007155	51	1285	427	18228	0.000151387
NONHSAT034429	GO:0007264	62	2231	320	18228	0.000151412
NONHSAT004850	GO:0009612	20	2809	56	18228	0.00015149
NONHSAG043549	GO:0007049	43	2384	188	18228	0.000151505
NONHSAT072765	GO:1902017	12	2213	31	18228	0.000151506
NONHSAT119938	GO:0018279	26	2354	96	18228	0.000151545
NONHSAT040168	GO:0035264	24	2683	76	18228	0.00015157
NONHSAT090255	GO:0032403	45	2689	178	18228	0.000151625
NONHSAT128261	GO:0000910	18	2452	54	18228	0.000151657
ENST00000523190	GO:0060021	23	2473	77	18228	0.000151694
XR_245948.1	GO:0048471	105	2550	534	18228	0.000151731
NONHSAT129048	GO:0006468	96	2512	487	18228	0.000151793
NONHSAT002376	GO:0005761	10	2070	24	18228	0.000151821
NONHSAT016630	GO:0043234	64	2539	294	18228	0.000151858
NONHSAT040497	GO:0005925	50	1441	372	18228	0.000151868
NONHSAG028751	GO:0001725	17	2271	53	18228	0.000151872
XR_250739.1	GO:0016020	312	2563	1844	18228	0.000151909
NONHSAT053536	GO:0016071	48	2305	224	18228	0.00015191
NONHSAT040168	GO:0030036	36	2683	133	18228	0.000151936
NONHSAT105615	GO:0001657	15	2579	39	18228	0.000152022
ENST00000444286	GO:0003682	47	1429	346	18228	0.000152068
NR_036679.1	GO:0016055	35	2251	151	18228	0.000152094
NONHSAT072448	GO:0007010	26	2229	101	18228	0.000152094
NR_048571.1	GO:0071944	11	2656	23	18228	0.000152118
NONHSAG023460	GO:0060021	21	2139	77	18228	0.000152136
NR_102422.1	GO:0051056	35	2619	131	18228	0.000152184
NONHSAT126117	GO:0015630	31	2524	115	18228	0.00015219
TCONS_00006981	GO:0030032	12	2134	32	18228	0.000152221
NONHSAT101166	GO:0009267	15	2658	38	18228	0.000152238
NONHSAT081891	GO:0005634	444	1312	5355	18228	0.000152273
NONHSAG010106	GO:0034446	14	2416	37	18228	0.000152292
NONHSAT040372	GO:0005070	9	735	50	18228	0.000152304
NONHSAT030821	GO:0019899	43	1519	290	18228	0.000152319
NONHSAT027146	GO:0005109	12	1865	36	18228	0.000152404
NONHSAT140483	GO:0051056	24	1496	131	18228	0.000152423
ENST00000518943	GO:0043149	8	2459	14	18228	0.000152434
NONHSAG018569	GO:0005871	15	1992	49	18228	0.000152449
NONHSAT101166	GO:0031625	45	2658	180	18228	0.000152496
NONHSAT101163	GO:0018105	21	2534	66	18228	0.000152573
NONHSAT054824	GO:1902017	12	2215	31	18228	0.000152835
NONHSAT121747	GO:0030513	10	1730	28	18228	0.000152857
NONHSAT104422	GO:0007569	11	2292	26	18228	0.000152872
XR_246012.1	GO:0030032	12	2135	32	18228	0.000152911
NONHSAT114991	GO:0016601	9	2517	17	18228	0.000152988
NONHSAT114991	GO:0016010	9	2517	17	18228	0.000152988
TCONS_00025087	GO:0071493	5	2248	6	18228	0.000153018
XR_242584.1	GO:0000077	12	2497	28	18228	0.000153046
NONHSAT016630	GO:0007049	45	2539	188	18228	0.000153161
NONHSAT055136	GO:0000777	20	2194	70	18228	0.000153166
NONHSAT083792	GO:0061025	8	1168	26	18228	0.000153167
NONHSAT101166	GO:0034080	11	2658	23	18228	0.000153175
NONHSAT077219	GO:0045121	30	1695	160	18228	0.000153203
NONHSAT040368	GO:0005925	31	747	372	18228	0.000153319
NR_027654.1	GO:0016477	32	2211	136	18228	0.000153354
NONHSAT095060	GO:0051898	11	2101	28	18228	0.000153401
TCONS_00015355	GO:0007596	95	2590	467	18228	0.000153426
NR_002773.1	GO:0007411	74	2680	334	18228	0.000153445
NONHSAT004136	GO:0007569	11	2293	26	18228	0.00015348
NONHSAG018569	GO:0032320	12	1992	34	18228	0.000153533
NONHSAT090255	GO:0051289	19	2689	54	18228	0.000153554
ENST00000607540	GO:0043161	23	2475	77	18228	0.000153568
NONHSAT090882	GO:0019901	75	2787	327	18228	0.000153595
NONHSAT026018	GO:0001525	46	2401	204	18228	0.000153597
FR363468	GO:0003779	68	2747	294	18228	0.000153615
XR_243952.1	GO:0019901	40	1217	327	18228	0.000153616
NONHSAT040373	GO:0003084	4	726	8	18228	0.000153674
NONHSAT136199	GO:0005634	760	2331	5355	18228	0.000153736
TCONS_00025087	GO:0030168	44	2248	205	18228	0.000153764
XR_244227.1	GO:0030027	35	2642	130	18228	0.000153795
ENST00000519481	GO:0031012	37	2086	175	18228	0.000153855
FR094122	GO:0042826	24	2766	74	18228	0.00015401
XR_243505.1	GO:0019208	4	2032	4	18228	0.000154028
XR_243505.1	GO:0045047	4	2032	4	18228	0.000154028
ENST00000532855	GO:0000922	18	1360	93	18228	0.00015413
NONHSAT121746	GO:0070062	373	2157	2669	18228	0.000154134
NONHSAG050621	GO:0007507	40	2801	147	18228	0.000154138
NONHSAT054824	GO:0008285	70	2215	375	18228	0.000154166
NONHSAT101168	GO:0000776	21	2624	64	18228	0.000154183
XR_250581.1	GO:0005913	9	1285	30	18228	0.000154188
TCONS_00004241	GO:0008285	78	2541	375	18228	0.000154237
NONHSAT105381	GO:0032870	11	2018	29	18228	0.000154252
NONHSAG021390	GO:0030336	22	2126	83	18228	0.000154282
NONHSAT054822	GO:0005667	37	1957	186	18228	0.000154299
NONHSAT016630	GO:0005730	294	2539	1743	18228	0.00015435
NONHSAT008874	GO:0000139	87	2288	474	18228	0.000154351
ENST00000419007	GO:0031092	6	2529	8	18228	0.000154392
NONHSAG041955	GO:0004842	58	2480	266	18228	0.000154443
NONHSAG017936	GO:0032777	4	2034	4	18228	0.000154635
NONHSAT072602	GO:0005024	7	1780	14	18228	0.00015467
ENST00000589255	GO:0005819	29	2310	114	18228	0.000154698
NONHSAT105615	GO:0007179	35	2579	133	18228	0.000154743
NONHSAT124751	GO:0008543	39	2454	161	18228	0.000154799
NONHSAT021500	GO:0007420	38	2079	182	18228	0.00015482
NONHSAT092817	GO:0005089	17	1676	70	18228	0.000154901
NONHSAT069089	GO:0000132	8	2077	16	18228	0.000154951
NONHSAT092228	GO:0030198	67	2534	312	18228	0.000154956
NONHSAT105863	GO:2000134	10	2438	21	18228	0.00015498
NONHSAT039289	GO:0005720	11	2527	24	18228	0.000155055
NONHSAT039289	GO:0006270	11	2527	24	18228	0.000155055
NONHSAT004441	GO:0051015	23	1972	95	18228	0.000155082
NONHSAT113060	GO:0006897	30	2363	117	18228	0.000155162
TCONS_00015355	GO:0000070	10	2590	20	18228	0.000155165
TCONS_00015355	GO:0045736	10	2590	20	18228	0.000155165
NONHSAT054824	GO:0043547	44	2215	208	18228	0.000155313
NONHSAT054822	GO:0022011	7	1957	13	18228	0.000155314
NR_002165.1	GO:0030496	31	2575	113	18228	0.000155337
NONHSAT040372	GO:0005024	5	735	14	18228	0.000155357
TCONS_00015360	GO:0030032	13	2494	32	18228	0.000155441
NONHSAT140483	GO:0031648	8	1496	21	18228	0.000155491
ENST00000522875	GO:0005667	47	2727	186	18228	0.000155601
NONHSAG038331	GO:0005539	9	2195	19	18228	0.000155664
NONHSAG028751	GO:0007411	65	2271	334	18228	0.000155707
NONHSAT007754	GO:0012505	16	1855	58	18228	0.000155716
NR_045628.1	GO:0005923	29	2551	104	18228	0.000155748
NONHSAT072207	GO:0001657	12	1708	39	18228	0.00015575
TCONS_l2_00016247	GO:0005789	80	1327	731	18228	0.000155751
NONHSAT097405	GO:0003677	225	2052	1597	18228	0.000155781
NONHSAT040550	GO:0006909	9	1157	33	18228	0.000155844
NONHSAT101891	GO:0005667	42	2337	186	18228	0.000156046
ENST00000589255	GO:0008134	52	2310	248	18228	0.000156059
NONHSAT146474	GO:0030032	13	2495	32	18228	0.000156085
NR_073130.1	GO:0018279	27	2498	96	18228	0.000156098
NONHSAT092228	GO:0031092	6	2534	8	18228	0.000156152
XR_243951.1	GO:0004674	61	2152	325	18228	0.000156171
NONHSAT097328	GO:0035024	7	2446	11	18228	0.00015618
NONHSAT069089	GO:0005720	10	2077	24	18228	0.000156204
ENST00000594398	GO:0007420	39	2157	182	18228	0.000156213
TCONS_00024769	GO:0018105	19	2154	66	18228	0.000156232
NONHSAT010554	GO:0045892	87	2420	449	18228	0.00015626
NONHSAT004137	GO:0005634	747	2289	5355	18228	0.000156355
NONHSAT089231	GO:0051216	18	2186	60	18228	0.000156391
NONHSAT053536	GO:0042802	91	2305	497	18228	0.000156411
NONHSAT008996	GO:0009986	74	1985	447	18228	0.00015644
FR049851	GO:0070062	394	2291	2669	18228	0.000156454
NONHSAT144605	GO:0005001	8	1799	18	18228	0.000156477
NONHSAT101168	GO:0043066	97	2624	473	18228	0.00015651
ENST00000522875	GO:0008283	77	2727	345	18228	0.000156543
NR_102422.1	GO:0007049	46	2619	188	18228	0.000156569
ENST00000607540	GO:0007179	34	2475	133	18228	0.000156615
NR_045605.1	GO:0001666	39	2539	156	18228	0.000156646
XR_245345.1	GO:0007596	83	2192	467	18228	0.000156666
ENST00000518943	GO:0005096	31	2459	118	18228	0.0001567
NONHSAT054706	GO:0001822	21	1976	83	18228	0.00015672
TCONS_l2_00001295	GO:0018105	18	1969	66	18228	0.00015673
TCONS_00020347	GO:0045860	14	1940	45	18228	0.00015673
TCONS_00006981	GO:2000178	6	2134	9	18228	0.000156758
XR_250739.1	GO:0003677	274	2563	1597	18228	0.000156846
NONHSAT142855	GO:0005913	9	1288	30	18228	0.000156954
NONHSAT083748	GO:0016020	273	2209	1844	18228	0.000156968
XR_132906.2	GO:0045892	92	2594	449	18228	0.00015701
NONHSAT072448	GO:0010976	19	2229	64	18228	0.000157028
TCONS_l2_00001484	GO:0051150	5	2260	6	18228	0.000157054
TCONS_l2_00001484	GO:0051247	5	2260	6	18228	0.000157054
NONHSAT031094	GO:0004842	47	1876	266	18228	0.000157113
NR_037859.2	GO:0005667	41	2261	186	18228	0.000157163
NONHSAT113058	GO:0005178	15	938	99	18228	0.000157174
XR_246012.1	GO:2000178	6	2135	9	18228	0.000157175
XR_132906.2	GO:0045736	10	2594	20	18228	0.000157227
NONHSAT053777	GO:0001725	18	2511	53	18228	0.000157245
NONHSAT011580	GO:0044822	214	2840	1094	18228	0.000157285
NONHSAG009747	GO:0006915	118	2613	599	18228	0.0001573
ENST00000527474	GO:0004842	59	2538	266	18228	0.000157317
NONHSAG034171	GO:0070411	7	2449	11	18228	0.000157425
NONHSAT059204	GO:0035329	12	2737	26	18228	0.000157435
NONHSAT021500	GO:0006270	10	2079	24	18228	0.000157476
NR_036634.1	GO:0000086	37	2666	139	18228	0.00015753
NONHSAG002644	GO:0048011	50	1977	274	18228	0.000157541
XR_243930.1	GO:0007411	49	1569	334	18228	0.000157745
NONHSAT105381	GO:0006470	25	2018	105	18228	0.000157753
NONHSAT089231	GO:0003779	57	2186	294	18228	0.000157796
NONHSAT008636	GO:0030335	34	2476	133	18228	0.000157852
NONHSAG020351	GO:0051056	33	2410	131	18228	0.000157864
TCONS_l2_00030904	GO:0001843	21	2207	75	18228	0.000157872
NONHSAT046661	GO:0030177	12	2505	28	18228	0.000157891
NR_045605.1	GO:0031092	6	2539	8	18228	0.000157927
NONHSAT005651	GO:0010811	11	1632	35	18228	0.000157988
NONHSAT004180	GO:0016020	302	2473	1844	18228	0.000157993
TCONS_l2_00002161	GO:0016477	30	2015	136	18228	0.000158006
TCONS_l2_00008916	GO:0005886	212	853	3622	18228	0.000158106
XR_241075.1	GO:0018108	31	2131	135	18228	0.000158119
NONHSAT026018	GO:0006915	110	2401	599	18228	0.000158147
NONHSAT008636	GO:0008360	29	2476	107	18228	0.000158152
NONHSAT032184	GO:0009267	10	1232	38	18228	0.000158176
NR_040072.1	GO:0045121	33	1950	160	18228	0.000158224
NONHSAT097694	GO:0000070	10	2596	20	18228	0.000158266
XR_243505.1	GO:0005730	241	2032	1743	18228	0.000158352
NONHSAG043549	GO:0004674	66	2384	325	18228	0.000158355
NONHSAT108872	GO:0006334	26	2803	82	18228	0.000158378
TCONS_l2_00008290	GO:0014069	28	2326	108	18228	0.000158401
NONHSAT121750	GO:0005783	123	2409	681	18228	0.000158415
NONHSAT077036	GO:0042803	129	2683	648	18228	0.000158419
NONHSAT097405	GO:0001725	16	2052	53	18228	0.000158427
NONHSAG038331	GO:0005819	28	2195	114	18228	0.000158435
NONHSAT105862	GO:0045944	132	2145	829	18228	0.000158508
NONHSAT083167	GO:0006081	4	559	10	18228	0.000158589
NONHSAT054824	GO:0016477	32	2215	136	18228	0.000158601
TCONS_00004241	GO:0016322	6	2541	8	18228	0.000158642
NONHSAG009747	GO:0007264	70	2613	320	18228	0.000158656
NONHSAT040529	GO:0007165	118	1550	1002	18228	0.000158683
NONHSAT005651	GO:0051895	6	1632	11	18228	0.000158753
NONHSAT005651	GO:0035024	6	1632	11	18228	0.000158753
ENST00000589255	GO:0070412	10	2310	22	18228	0.00015876
NONHSAT059204	GO:0048011	64	2737	274	18228	0.000158778
NONHSAG043868	GO:0016020	292	2382	1844	18228	0.000158786
NONHSAT095733	GO:0008543	42	2725	161	18228	0.000158792
NONHSAT004180	GO:0043149	8	2473	14	18228	0.000158794
FR352905	GO:0043547	48	2496	208	18228	0.000158822
ENST00000419007	GO:0016010	9	2529	17	18228	0.000158838
NR_046371.1	GO:0060045	7	1237	19	18228	0.000158978
NONHSAT054609	GO:0006915	70	1374	599	18228	0.000158991
NONHSAT016630	GO:0004842	59	2539	266	18228	0.000159018
NONHSAG048666	GO:0016477	23	1351	136	18228	0.000159062
NONHSAT008636	GO:0009791	24	2476	82	18228	0.000159113
NR_026567.1	GO:0003682	50	1555	346	18228	0.000159136
TCONS_00012211	GO:0005089	22	2567	70	18228	0.000159237
NONHSAT105863	GO:0018108	34	2438	135	18228	0.000159301
NONHSAT090880	GO:0005089	23	2756	70	18228	0.000159351
NONHSAT096299	GO:2000134	10	2446	21	18228	0.000159364
NONHSAT101893	GO:0001657	14	2284	39	18228	0.00015943
NONHSAT104663	GO:0001568	14	2284	39	18228	0.00015943
TCONS_00012211	GO:0043547	49	2567	208	18228	0.000159478
NR_040072.1	GO:0001954	9	1950	21	18228	0.000159481
NONHSAT047910	GO:0032587	22	2415	74	18228	0.000159564
ENST00000456363	GO:0004842	58	2483	266	18228	0.000159566
TCONS_l2_00016251	GO:0005813	68	2288	351	18228	0.000159578
NONHSAT029677	GO:0005768	38	2237	170	18228	0.000159587
NONHSAT089925	GO:0030282	12	1935	35	18228	0.000159629
NONHSAT018535	GO:0008285	68	2137	375	18228	0.00015964
NONHSAT072602	GO:0001525	37	1780	204	18228	0.000159663
NONHSAG051027	GO:0006915	113	2481	599	18228	0.000159679
TCONS_l2_00016249	GO:0043149	7	1789	14	18228	0.000159714
NONHSAG002644	GO:0030018	24	1977	101	18228	0.000159732
NONHSAG038331	GO:0008543	36	2195	161	18228	0.000159752
NONHSAT068504	GO:0006508	36	679	505	18228	0.000159761
NONHSAT073725	GO:0007049	40	2162	188	18228	0.000159821
NONHSAT092627	GO:0005518	14	1470	58	18228	0.000159843
NONHSAT077219	GO:0051056	26	1695	131	18228	0.000159847
NONHSAT097694	GO:0004842	60	2596	266	18228	0.000159852
NONHSAT052755	GO:0043547	45	2287	208	18228	0.000159858
NONHSAT006888	GO:0000281	10	2447	21	18228	0.000159919
NONHSAT018331	GO:0003777	17	1734	68	18228	0.000159932
NONHSAT075339	GO:0001726	23	2200	86	18228	0.000159966
ENST00000587694	GO:0004721	13	2501	32	18228	0.000159998
NONHSAT004180	GO:0045893	95	2473	489	18228	0.000160022
ENST00000519481	GO:0043687	41	2086	201	18228	0.000160035
NONHSAT030821	GO:0019838	9	1519	26	18228	0.000160048
NR_073130.1	GO:0007067	53	2498	236	18228	0.000160048
NONHSAT031094	GO:0016020	236	1876	1844	18228	0.000160084
NR_047578.1	GO:0035556	67	2349	336	18228	0.00016009
NONHSAT121750	GO:0007411	68	2409	334	18228	0.000160195
NR_036634.1	GO:0005730	307	2666	1743	18228	0.000160197
ENST00000443224	GO:0031234	11	2304	26	18228	0.000160307
NONHSAT076674	GO:1902017	12	2226	31	18228	0.000160329
NONHSAT029456	GO:0035024	7	2456	11	18228	0.000160363
NONHSAG043905	GO:0001725	18	2515	53	18228	0.000160508
NONHSAT105862	GO:0006470	26	2145	105	18228	0.000160544
NONHSAT072852	GO:0030336	23	2287	83	18228	0.000160547
NONHSAT034429	GO:0005096	29	2231	118	18228	0.000160559
NONHSAT072387	GO:0030018	13	716	101	18228	0.000160634
XR_241853.1	GO:0018107	14	2428	37	18228	0.000160695
NONHSAG038390	GO:0035024	7	2457	11	18228	0.000160787
NONHSAT016445	GO:0000278	77	2360	397	18228	0.000160826
NONHSAG028751	GO:0051247	5	2271	6	18228	0.000160826
NONHSAT053536	GO:0000228	11	2305	26	18228	0.000160941
NONHSAT095733	GO:0005813	78	2725	351	18228	0.000160962
NONHSAT031479	GO:0007623	7	382	56	18228	0.000160991
NONHSAT122281	GO:0006939	8	1937	17	18228	0.000161097
NONHSAT007754	GO:0017049	6	1855	10	18228	0.000161105
NONHSAT092228	GO:0007568	32	2534	120	18228	0.00016113
NONHSAT040372	GO:0003084	4	735	8	18228	0.000161191
ENST00000607540	GO:0008017	39	2475	160	18228	0.000161204
ENST00000423466	GO:0007517	20	1719	88	18228	0.000161228
NONHSAT092228	GO:0016010	9	2534	17	18228	0.000161331
NONHSAT101163	GO:0016010	9	2534	17	18228	0.000161331
NONHSAT024969	GO:0055086	21	2118	78	18228	0.000161382
NR_045628.1	GO:0008283	73	2551	345	18228	0.000161461
NONHSAT097693	GO:0008134	58	2673	248	18228	0.000161488
TCONS_l2_00001295	GO:0007080	7	1969	13	18228	0.000161503
TCONS_00012211	GO:0000086	36	2567	139	18228	0.000161517
NONHSAT139474	GO:0030168	36	1705	205	18228	0.000161519
NONHSAT041516	GO:0009168	7	2186	12	18228	0.000161568
NONHSAG038390	GO:0045892	88	2457	449	18228	0.000161594
TCONS_l2_00016249	GO:0050900	24	1789	111	18228	0.000161635
ENST00000518943	GO:0035024	7	2459	11	18228	0.000161636
TCONS_l2_00016247	GO:0042789	6	1327	13	18228	0.000161638
NONHSAT054706	GO:0006468	79	1976	487	18228	0.000161683
NONHSAT097699	GO:0045944	159	2672	829	18228	0.000161797
NONHSAG043868	GO:0001933	15	2382	42	18228	0.00016182
NONHSAT100192	GO:0071944	11	2674	23	18228	0.00016186
NONHSAT125604	GO:0007067	33	1303	236	18228	0.000161879
NONHSAT092228	GO:0006892	16	2534	44	18228	0.000161913
XR_242092.1	GO:0008285	74	2381	375	18228	0.00016194
NONHSAT024922	GO:0000070	10	2603	20	18228	0.000161952
XR_243626.1	GO:0008283	80	2865	345	18228	0.000162118
NONHSAT093945	GO:0000922	19	1492	93	18228	0.000162214
NONHSAT076673	GO:0051271	5	2275	6	18228	0.000162216
NONHSAT129048	GO:0005875	12	2512	28	18228	0.000162239
NR_045628.1	GO:0031092	6	2551	8	18228	0.000162256
NONHSAG028751	GO:0030036	32	2271	133	18228	0.000162306
NONHSAG028751	GO:0007179	32	2271	133	18228	0.000162306
NONHSAT137039	GO:0016567	70	2667	314	18228	0.000162338
NR_002773.1	GO:0003677	285	2680	1597	18228	0.000162339
NONHSAT097696	GO:0008134	57	2613	248	18228	0.000162381
XR_245948.1	GO:0005813	74	2550	351	18228	0.000162473
NONHSAT136639	GO:0008285	76	2463	375	18228	0.000162476
NONHSAT072299	GO:0007188	10	1273	37	18228	0.000162536
ENST00000523664	GO:0043547	49	2569	208	18228	0.000162539
NONHSAT016445	GO:0007596	88	2360	467	18228	0.000162555
TCONS_00015360	GO:0044822	191	2494	1094	18228	0.000162575
TCONS_00004241	GO:0030027	34	2541	130	18228	0.000162582
NONHSAT004439	GO:0031092	6	2552	8	18228	0.000162621
NONHSAT128261	GO:0031648	10	2452	21	18228	0.000162721
NONHSAT072852	GO:0005178	26	2287	99	18228	0.000162731
NONHSAT040529	GO:0006915	77	1550	599	18228	0.000162787
NONHSAT011580	GO:0000776	22	2840	64	18228	0.000162826
NONHSAT004849	GO:0000776	22	2840	64	18228	0.000162826
TCONS_00020347	GO:0016010	8	1940	17	18228	0.000162873
TCONS_00020347	GO:0006939	8	1940	17	18228	0.000162873
NONHSAT008636	GO:0016605	26	2476	92	18228	0.00016289
XR_243505.1	GO:0000139	79	2032	474	18228	0.000162923
NR_040064.1	GO:0005178	23	1893	99	18228	0.000162946
NONHSAT101893	GO:0000775	17	2284	53	18228	0.000162952
NONHSAT100192	GO:0001933	16	2674	42	18228	0.00016297
FR249384	GO:0000245	10	2605	20	18228	0.000163018
NONHSAT004441	GO:0007215	7	1972	13	18228	0.000163082
NONHSAT024922	GO:0032436	16	2603	43	18228	0.0001631
NONHSAT142760	GO:0016020	105	735	1844	18228	0.000163196
NONHSAG050023	GO:0007049	45	2546	188	18228	0.000163255
NONHSAT072448	GO:0006468	87	2229	487	18228	0.000163313
NONHSAT097694	GO:0042826	23	2596	74	18228	0.000163326
NR_048571.1	GO:0008017	41	2656	160	18228	0.000163337
ENST00000527474	GO:0008574	9	2538	17	18228	0.000163349
NONHSAT059204	GO:0045892	96	2737	449	18228	0.00016353
NONHSAT113500	GO:0007420	45	2635	182	18228	0.000163544
NONHSAG030405	GO:0009612	17	2149	56	18228	0.000163565
NONHSAT136199	GO:0007264	64	2331	320	18228	0.000163566
NONHSAG028751	GO:0035371	8	2271	15	18228	0.000163602
NONHSAT140483	GO:0000776	15	1496	64	18228	0.000163604
FR407620	GO:0030496	28	2220	113	18228	0.000163648
NONHSAT054822	GO:0018279	23	1957	96	18228	0.000163657
NONHSAT101168	GO:0006281	61	2624	269	18228	0.000163672
NONHSAT113500	GO:0030509	21	2635	64	18228	0.000163723
NONHSAT113500	GO:0000776	21	2635	64	18228	0.000163723
TCONS_00015355	GO:0006469	21	2590	65	18228	0.000163727
[truncated: 63,536 more rows]
