# Supplementary material for: Genome-wide analyses of long noncoding RNA expression profiles in lung adenocarcinoma
Source: Sci Rep. 2017 Nov 10;7:15331. doi: 10.1038/s41598-017-15712-y (PMC5681506; doi:10.1038/s41598-017-15712-y)
Supplement: Supplementary file 5 — Dataset 4 [file 41598_2017_15712_MOESM5_ESM.xls]

## Sheet: Table S4 Each lncRNAs KEGG enri
groups	enrichmentTerm	ListHits	ListTotal	PopHits	PopTotal	pathway_desc
XR_245948.1	path:hsa04360	35	997	127	6819	Axon guidance
ENST00000607540	path:hsa04360	35	997	127	6819	Axon guidance
XR_245909.1	path:hsa04670	22	534	118	6819	Leukocyte transendothelial migration
TCONS_l2_00001484	path:hsa04015	47	883	211	6819	Rap1 signaling pathway
NONHSAT072293	path:hsa04530	17	308	134	6819	Tight junction
NR_047578.1	path:hsa04611	34	925	131	6819	Platelet activation
NONHSAT040168	path:hsa04360	37	1081	127	6819	Axon guidance
NONHSAG048085	path:hsa04611	33	886	131	6819	Platelet activation
NONHSAT089231	path:hsa04015	46	858	211	6819	Rap1 signaling pathway
NONHSAG021390	path:hsa04916	26	818	101	6819	Melanogenesis
NONHSAT016445	path:hsa04022	41	935	167	6819	cGMP-PKG signaling pathway
NONHSAG050023	path:hsa04110	35	1024	124	6819	Cell cycle
NONHSAT066382	path:hsa04916	25	770	101	6819	Melanogenesis
NONHSAT145296	path:hsa04070	23	857	81	6819	Phosphatidylinositol signaling system
XR_244226.1	path:hsa05200	74	1020	327	6819	Pathways in cancer
ENST00000594398	path:hsa04350	22	809	80	6819	TGF-beta signaling pathway
ENST00000443224	path:hsa05200	67	898	327	6819	Pathways in cancer
NR_048571.1	path:hsa04550	40	1073	142	6819	Signaling pathways regulating pluripotency of stem cells
NONHSAG022883	path:hsa04110	34	982	124	6819	Cell cycle
NONHSAT034429	path:hsa04725	29	857	113	6819	Cholinergic synapse
ENST00000527474	path:hsa05034	46	1014	180	6819	Alcoholism
NONHSAT008996	path:hsa05414	23	765	90	6819	Dilated cardiomyopathy
ENST00000416344	path:hsa04144	40	701	213	6819	Endocytosis
NONHSAT105863	path:hsa04261	38	948	149	6819	Adrenergic signaling in cardiomyocytes
ENST00000594398	path:hsa04611	31	809	131	6819	Platelet activation
ENST00000527474	path:hsa04015	52	1014	211	6819	Rap1 signaling pathway
NONHSAT104103	path:hsa04611	22	480	131	6819	Platelet activation
NONHSAG041865	path:hsa04261	37	913	149	6819	Adrenergic signaling in cardiomyocytes
NONHSAT101163	path:hsa04110	35	1025	124	6819	Cell cycle
NONHSAG020351	path:hsa04022	41	936	167	6819	cGMP-PKG signaling pathway
XR_242092.1	path:hsa05205	48	943	204	6819	Proteoglycans in cancer
NONHSAT028312	path:hsa04730	18	796	60	6819	Long-term depression
NONHSAT113060	path:hsa04144	49	927	213	6819	Endocytosis
NR_048571.1	path:hsa05210	22	1073	62	6819	Colorectal cancer
XR_245948.1	path:hsa05205	50	997	204	6819	Proteoglycans in cancer
NONHSAG009747	path:hsa04270	35	1053	121	6819	Vascular smooth muscle contraction
NONHSAT135001	path:hsa05033	10	417	40	6819	Nicotine addiction
NONHSAG030405	path:hsa04144	46	851	213	6819	Endocytosis
NONHSAT095733	path:hsa04611	38	1089	131	6819	Platelet activation
XR_241075.1	path:hsa04611	32	849	131	6819	Platelet activation
FR049851	path:hsa04144	48	902	213	6819	Endocytosis
ENST00000607540	path:hsa04962	17	997	45	6819	Vasopressin-regulated water reabsorption
NONHSAT073725	path:hsa01100	196	874	1213	6819	Metabolic pathways
NONHSAT104103	path:hsa04510	30	480	207	6819	Focal adhesion
NONHSAT004175	path:hsa04390	35	821	153	6819	Hippo signaling pathway
NONHSAT040421	path:hsa04022	26	484	167	6819	cGMP-PKG signaling pathway
NONHSAT034429	path:hsa04713	26	857	97	6819	Circadian entrainment
ENST00000419007	path:hsa04510	52	1036	207	6819	Focal adhesion
NONHSAT121746	path:hsa04550	34	852	142	6819	Signaling pathways regulating pluripotency of stem cells
NONHSAT076674	path:hsa04360	32	878	127	6819	Axon guidance
NR_040064.1	path:hsa04360	29	759	127	6819	Axon guidance
NONHSAT113500	path:hsa05210	22	1075	62	6819	Colorectal cancer
NONHSAT040408	path:hsa04152	18	369	124	6819	AMPK signaling pathway
FR382907	path:hsa04550	38	1000	142	6819	Signaling pathways regulating pluripotency of stem cells
NONHSAT077219	path:hsa04144	38	654	213	6819	Endocytosis
NONHSAT053777	path:hsa04022	43	1002	167	6819	cGMP-PKG signaling pathway
NONHSAT139474	path:hsa04360	27	682	127	6819	Axon guidance
NONHSAT024922	path:hsa04810	53	1022	215	6819	Regulation of actin cytoskeleton
ENST00000523190	path:hsa04510	51	1010	207	6819	Focal adhesion
NONHSAG028701	path:hsa04919	29	814	119	6819	Thyroid hormone signaling pathway
NONHSAT059204	path:hsa04725	34	1089	113	6819	Cholinergic synapse
TCONS_00006981	path:hsa05205	44	839	204	6819	Proteoglycans in cancer
NONHSAT054823	path:hsa04360	29	760	127	6819	Axon guidance
NONHSAT053777	path:hsa04360	35	1002	127	6819	Axon guidance
NONHSAT072330	path:hsa04970	25	876	90	6819	Salivary secretion
NONHSAT004136	path:hsa04611	33	890	131	6819	Platelet activation
XR_245909.1	path:hsa04360	23	534	127	6819	Axon guidance
NONHSAT054823	path:hsa04015	42	760	211	6819	Rap1 signaling pathway
NONHSAT090879	path:hsa04914	28	1097	86	6819	Progesterone-mediated oocyte maturation
NONHSAT053536	path:hsa05200	71	970	327	6819	Pathways in cancer
ENST00000597702	path:hsa04730	18	800	60	6819	Long-term depression
NONHSAT129049	path:hsa04611	39	1133	131	6819	Platelet activation
FR407620	path:hsa04725	30	906	113	6819	Cholinergic synapse
NONHSAT029677	path:hsa04062	43	881	189	6819	Chemokine signaling pathway
ENST00000522875	path:hsa04022	47	1135	167	6819	cGMP-PKG signaling pathway
NONHSAT009738	path:hsa04010	32	424	257	6819	MAPK signaling pathway
NONHSAT104864	path:hsa04270	28	760	121	6819	Vascular smooth muscle contraction
NONHSAT036954	path:hsa03030	15	1036	36	6819	DNA replication
NONHSAT113026	path:hsa04144	35	584	213	6819	Endocytosis
NONHSAT093946	path:hsa05203	37	654	206	6819	Viral carcinogenesis
NR_048571.1	path:hsa04110	36	1073	124	6819	Cell cycle
NONHSAT072299	path:hsa04730	14	517	60	6819	Long-term depression
TCONS_00012691	path:hsa04270	28	761	121	6819	Vascular smooth muscle contraction
NONHSAT004180	path:hsa04261	39	989	149	6819	Adrenergic signaling in cardiomyocytes
NONHSAT040529	path:hsa04670	24	618	118	6819	Leukocyte transendothelial migration
TCONS_l2_00030904	path:hsa04725	29	863	113	6819	Cholinergic synapse
NONHSAT017800	path:hsa04730	17	728	60	6819	Long-term depression
NONHSAT097696	path:hsa04390	41	1032	153	6819	Hippo signaling pathway
NR_040072.1	path:hsa04810	42	747	215	6819	Regulation of actin cytoskeleton
NONHSAT027146	path:hsa05205	41	763	204	6819	Proteoglycans in cancer
NONHSAT040421	path:hsa04611	22	484	131	6819	Platelet activation
NONHSAG034171	path:hsa05200	72	989	327	6819	Pathways in cancer
FR094122	path:hsa04611	38	1094	131	6819	Platelet activation
TCONS_l2_00008290	path:hsa04390	39	962	153	6819	Hippo signaling pathway
NONHSAT096301	path:hsa05034	47	1050	180	6819	Alcoholism
NONHSAT052755	path:hsa04360	32	882	127	6819	Axon guidance
NONHSAG007503	path:hsa04022	40	909	167	6819	cGMP-PKG signaling pathway
NONHSAT010554	path:hsa03430	11	969	23	6819	Mismatch repair
NONHSAT054823	path:hsa04921	34	760	159	6819	Oxytocin signaling pathway
NONHSAG048666	path:hsa04022	28	544	167	6819	cGMP-PKG signaling pathway
FR382907	path:hsa04725	32	1000	113	6819	Cholinergic synapse
NONHSAT083748	path:hsa04510	46	881	207	6819	Focal adhesion
XR_241853.1	path:hsa04550	37	967	142	6819	Signaling pathways regulating pluripotency of stem cells
ENST00000589255	path:hsa04390	38	928	153	6819	Hippo signaling pathway
ENST00000593604	path:hsa00350	13	822	35	6819	Tyrosine metabolism
NONHSAG018334	path:hsa04360	38	1132	127	6819	Axon guidance
NONHSAT083748	path:hsa04730	19	881	60	6819	Long-term depression
NONHSAT121747	path:hsa04022	32	662	167	6819	cGMP-PKG signaling pathway
NONHSAT008636	path:hsa05205	49	975	204	6819	Proteoglycans in cancer
NONHSAT105381	path:hsa04022	36	784	167	6819	cGMP-PKG signaling pathway
NONHSAG020218	path:hsa04261	35	849	149	6819	Adrenergic signaling in cardiomyocytes
NONHSAT113500	path:hsa04110	36	1075	124	6819	Cell cycle
NONHSAT126117	path:hsa04270	34	1016	121	6819	Vascular smooth muscle contraction
NONHSAG030405	path:hsa05200	64	851	327	6819	Pathways in cancer
NONHSAT104422	path:hsa04510	48	934	207	6819	Focal adhesion
TCONS_l2_00030904	path:hsa04713	26	863	97	6819	Circadian entrainment
NONHSAT053571	path:hsa05200	63	834	327	6819	Pathways in cancer
TCONS_00004241	path:hsa04510	51	1014	207	6819	Focal adhesion
NONHSAT104663	path:hsa04810	48	898	215	6819	Regulation of actin cytoskeleton
XR_246012.1	path:hsa04670	29	826	118	6819	Leukocyte transendothelial migration
NONHSAG010272	path:hsa04810	50	949	215	6819	Regulation of actin cytoskeleton
NONHSAT105863	path:hsa04151	73	948	347	6819	PI3K-Akt signaling pathway
NONHSAT136199	path:hsa04713	27	915	97	6819	Circadian entrainment
ENST00000521122	path:hsa04015	48	916	211	6819	Rap1 signaling pathway
TCONS_00025087	path:hsa04810	47	873	215	6819	Regulation of actin cytoskeleton
NONHSAT128261	path:hsa05034	45	991	180	6819	Alcoholism
NONHSAT016630	path:hsa04022	42	975	167	6819	cGMP-PKG signaling pathway
ENST00000456363	path:hsa04022	42	975	167	6819	cGMP-PKG signaling pathway
NONHSAG003440	path:hsa05034	43	931	180	6819	Alcoholism
NONHSAT083732	path:hsa04916	20	548	101	6819	Melanogenesis
NONHSAT104864	path:hsa04530	30	760	134	6819	Tight junction
NONHSAT066382	path:hsa05031	19	770	68	6819	Amphetamine addiction
ENST00000456363	path:hsa04611	35	975	131	6819	Platelet activation
NONHSAT024922	path:hsa05034	46	1022	180	6819	Alcoholism
TCONS_00020346	path:hsa04921	33	730	159	6819	Oxytocin signaling pathway
NONHSAT128261	path:hsa05200	72	991	327	6819	Pathways in cancer
NONHSAT096301	path:hsa04360	36	1050	127	6819	Axon guidance
NONHSAT018758	path:hsa04015	31	498	211	6819	Rap1 signaling pathway
TCONS_l2_00016247	path:hsa04022	28	546	167	6819	cGMP-PKG signaling pathway
ENST00000522875	path:hsa04360	38	1135	127	6819	Axon guidance
NONHSAT080346	path:hsa04261	21	396	149	6819	Adrenergic signaling in cardiomyocytes
NONHSAT121750	path:hsa04022	41	944	167	6819	cGMP-PKG signaling pathway
TCONS_l2_00002163	path:hsa04144	49	934	213	6819	Endocytosis
NONHSAT146474	path:hsa04510	50	989	207	6819	Focal adhesion
NONHSAT113060	path:hsa04921	39	927	159	6819	Oxytocin signaling pathway
NONHSAG033488	path:hsa04144	22	296	213	6819	Endocytosis
NONHSAT097693	path:hsa04611	37	1057	131	6819	Platelet activation
NONHSAT008996	path:hsa04015	42	765	211	6819	Rap1 signaling pathway
NONHSAT089231	path:hsa04144	46	858	213	6819	Endocytosis
NONHSAT121750	path:hsa04015	49	944	211	6819	Rap1 signaling pathway
NONHSAT056210	path:hsa05200	64	853	327	6819	Pathways in cancer
ENST00000597578	path:hsa04550	33	824	142	6819	Signaling pathways regulating pluripotency of stem cells
NONHSAT104422	path:hsa04550	36	934	142	6819	Signaling pathways regulating pluripotency of stem cells
ENST00000521483	path:hsa04914	26	988	86	6819	Progesterone-mediated oocyte maturation
FR161886	path:hsa04611	36	1018	131	6819	Platelet activation
NONHSAT129080	path:hsa04510	47	911	207	6819	Focal adhesion
NONHSAT027495	path:hsa05414	27	997	90	6819	Dilated cardiomyopathy
NONHSAT108893	path:hsa04022	41	946	167	6819	cGMP-PKG signaling pathway
NONHSAT122177	path:hsa04810	31	490	215	6819	Regulation of actin cytoskeleton
NONHSAT105857	path:hsa04022	35	757	167	6819	cGMP-PKG signaling pathway
XR_243951.1	path:hsa04611	32	859	131	6819	Platelet activation
XR_250581.1	path:hsa04670	21	506	118	6819	Leukocyte transendothelial migration
NONHSAT097405	path:hsa04510	44	833	207	6819	Focal adhesion
NONHSAT146474	path:hsa04914	26	989	86	6819	Progesterone-mediated oocyte maturation
NONHSAT079157	path:hsa00350	14	955	35	6819	Tyrosine metabolism
NONHSAT105862	path:hsa04390	35	830	153	6819	Hippo signaling pathway
NONHSAG022883	path:hsa03430	11	982	23	6819	Mismatch repair
NONHSAT016445	path:hsa04550	36	935	142	6819	Signaling pathways regulating pluripotency of stem cells
FR363468	path:hsa04015	54	1077	211	6819	Rap1 signaling pathway
XR_250581.1	path:hsa04151	45	506	347	6819	PI3K-Akt signaling pathway
NONHSAT083792	path:hsa04962	11	456	45	6819	Vasopressin-regulated water reabsorption
NONHSAT105862	path:hsa04921	36	830	159	6819	Oxytocin signaling pathway
NONHSAT008996	path:hsa04921	34	765	159	6819	Oxytocin signaling pathway
NONHSAG030405	path:hsa04022	38	851	167	6819	cGMP-PKG signaling pathway
NONHSAT003743	path:hsa04550	40	1086	142	6819	Signaling pathways regulating pluripotency of stem cells
NONHSAT076673	path:hsa04144	47	885	213	6819	Endocytosis
XR_245948.1	path:hsa04921	41	997	159	6819	Oxytocin signaling pathway
NONHSAT027495	path:hsa04921	41	997	159	6819	Oxytocin signaling pathway
NONHSAT129049	path:hsa04713	31	1133	97	6819	Circadian entrainment
NONHSAT122879	path:hsa04151	68	869	347	6819	PI3K-Akt signaling pathway
NONHSAT107744	path:hsa04070	18	587	81	6819	Phosphatidylinositol signaling system
NONHSAT029423	path:hsa04022	43	1012	167	6819	cGMP-PKG signaling pathway
NONHSAT104422	path:hsa04390	38	934	153	6819	Hippo signaling pathway
NONHSAG010106	path:hsa04360	34	971	127	6819	Axon guidance
NONHSAT054824	path:hsa04151	67	853	347	6819	PI3K-Akt signaling pathway
NONHSAT004849	path:hsa04914	28	1110	86	6819	Progesterone-mediated oocyte maturation
TCONS_l2_00017865	path:hsa04144	52	1015	213	6819	Endocytosis
NONHSAT114991	path:hsa04921	41	998	159	6819	Oxytocin signaling pathway
NONHSAT121746	path:hsa04022	38	852	167	6819	cGMP-PKG signaling pathway
NONHSAT081891	path:hsa04130	10	515	34	6819	SNARE interactions in vesicular transport
ENST00000423466	path:hsa04022	32	667	167	6819	cGMP-PKG signaling pathway
NONHSAT077219	path:hsa04530	27	654	134	6819	Tight junction
NONHSAG041865	path:hsa04510	47	913	207	6819	Focal adhesion
ENST00000607540	path:hsa05030	18	997	50	6819	Cocaine addiction
NONHSAG043905	path:hsa04270	33	980	121	6819	Vascular smooth muscle contraction
TCONS_00012691	path:hsa04668	26	761	110	6819	TNF signaling pathway
FR105395	path:hsa04261	33	786	149	6819	Adrenergic signaling in cardiomyocytes
XR_250581.1	path:hsa04014	33	506	228	6819	Ras signaling pathway
NONHSAT027495	path:hsa04070	25	997	81	6819	Phosphatidylinositol signaling system
NONHSAT004175	path:hsa04261	34	821	149	6819	Adrenergic signaling in cardiomyocytes
NONHSAG033487	path:hsa04144	25	362	213	6819	Endocytosis
NONHSAT072765	path:hsa04550	34	864	142	6819	Signaling pathways regulating pluripotency of stem cells
NONHSAT000217	path:hsa04668	33	1087	110	6819	TNF signaling pathway
FR105395	path:hsa04916	25	786	101	6819	Melanogenesis
NONHSAT072299	path:hsa05100	16	517	76	6819	Bacterial invasion of epithelial cells
NONHSAG034171	path:hsa03430	11	989	23	6819	Mismatch repair
NONHSAT090878	path:hsa04110	36	1084	124	6819	Cell cycle
TCONS_00012691	path:hsa04961	15	761	48	6819	Endocrine and other factor-regulated calcium reabsorption
NONHSAT095733	path:hsa04550	40	1089	142	6819	Signaling pathways regulating pluripotency of stem cells
FR105395	path:hsa04024	41	786	200	6819	cAMP signaling pathway
NONHSAT028312	path:hsa05205	42	796	204	6819	Proteoglycans in cancer
NONHSAT072330	path:hsa04070	23	876	81	6819	Phosphatidylinositol signaling system
NONHSAT053571	path:hsa04670	29	834	118	6819	Leukocyte transendothelial migration
ENST00000419213	path:hsa05322	36	983	136	6819	Systemic lupus erythematosus
NR_036634.1	path:hsa04360	36	1058	127	6819	Axon guidance
NONHSAG010272	path:hsa04015	49	949	211	6819	Rap1 signaling pathway
NONHSAT006888	path:hsa03430	11	993	23	6819	Mismatch repair
ENST00000419213	path:hsa04022	42	983	167	6819	cGMP-PKG signaling pathway
NONHSAG048085	path:hsa04916	27	886	101	6819	Melanogenesis
NONHSAT105862	path:hsa04725	28	830	113	6819	Cholinergic synapse
FR105395	path:hsa04725	27	786	113	6819	Cholinergic synapse
ENST00000456363	path:hsa04360	34	975	127	6819	Axon guidance
NONHSAT072765	path:hsa04611	32	864	131	6819	Platelet activation
NONHSAT029469	path:hsa04914	25	937	86	6819	Progesterone-mediated oocyte maturation
TCONS_00012691	path:hsa04024	40	761	200	6819	cAMP signaling pathway
NR_028597.1	path:hsa00670	10	967	20	6819	One carbon pool by folate
NONHSAT126117	path:hsa04022	43	1016	167	6819	cGMP-PKG signaling pathway
NONHSAT072451	path:hsa04270	26	691	121	6819	Vascular smooth muscle contraction
NONHSAT104663	path:hsa04270	31	898	121	6819	Vascular smooth muscle contraction
ENST00000597702	path:hsa04910	32	800	141	6819	Insulin signaling pathway
NONHSAT018535	path:hsa04270	30	856	121	6819	Vascular smooth muscle contraction
TCONS_l2_00016247	path:hsa04962	12	546	45	6819	Vasopressin-regulated water reabsorption
NONHSAT136199	path:hsa04144	48	915	213	6819	Endocytosis
XR_243505.1	path:hsa04510	44	838	207	6819	Focal adhesion
NONHSAT017667	path:hsa04022	39	888	167	6819	cGMP-PKG signaling pathway
NONHSAG043549	path:hsa04916	28	938	101	6819	Melanogenesis
NONHSAT018758	path:hsa04270	21	498	121	6819	Vascular smooth muscle contraction
NONHSAT072299	path:hsa04810	32	517	215	6819	Regulation of actin cytoskeleton
NONHSAG043905	path:hsa04713	28	980	97	6819	Circadian entrainment
TCONS_00025087	path:hsa04015	46	873	211	6819	Rap1 signaling pathway
NONHSAT077219	path:hsa04550	28	654	142	6819	Signaling pathways regulating pluripotency of stem cells
NONHSAT008874	path:hsa04110	32	918	124	6819	Cell cycle
NONHSAG001405	path:hsa00670	10	971	20	6819	One carbon pool by folate
NONHSAG020351	path:hsa04360	33	936	127	6819	Axon guidance
ENST00000607540	path:hsa04510	50	997	207	6819	Focal adhesion
NONHSAG018334	path:hsa04110	37	1132	124	6819	Cell cycle
NONHSAT142050	path:hsa04022	25	467	167	6819	cGMP-PKG signaling pathway
NONHSAT040550	path:hsa04152	20	450	124	6819	AMPK signaling pathway
NONHSAT104423	path:hsa04510	40	736	207	6819	Focal adhesion
NONHSAT072314	path:hsa04022	27	524	167	6819	cGMP-PKG signaling pathway
ENST00000589255	path:hsa05200	68	928	327	6819	Pathways in cancer
NONHSAG018569	path:hsa04110	29	795	124	6819	Cell cycle
NONHSAT108893	path:hsa04611	34	946	131	6819	Platelet activation
NONHSAT090878	path:hsa04022	45	1084	167	6819	cGMP-PKG signaling pathway
NONHSAG043905	path:hsa04550	37	980	142	6819	Signaling pathways regulating pluripotency of stem cells
NONHSAT121746	path:hsa05205	44	852	204	6819	Proteoglycans in cancer
FR094122	path:hsa04550	40	1094	142	6819	Signaling pathways regulating pluripotency of stem cells
XR_245909.1	path:hsa04720	15	534	67	6819	Long-term potentiation
NONHSAT076674	path:hsa04725	29	878	113	6819	Cholinergic synapse
NR_045628.1	path:hsa05166	61	1019	261	6819	HTLV-I infection
NONHSAT129049	path:hsa04550	41	1133	142	6819	Signaling pathways regulating pluripotency of stem cells
TCONS_00012211	path:hsa04510	51	1025	207	6819	Focal adhesion
TCONS_l2_00002161	path:hsa05205	42	800	204	6819	Proteoglycans in cancer
ENST00000587694	path:hsa04390	39	976	153	6819	Hippo signaling pathway
NONHSAG043868	path:hsa04022	40	922	167	6819	cGMP-PKG signaling pathway
NR_002773.1	path:hsa04611	37	1069	131	6819	Platelet activation
NONHSAT047910	path:hsa05322	35	949	136	6819	Systemic lupus erythematosus
NONHSAG020218	path:hsa04015	45	849	211	6819	Rap1 signaling pathway
NONHSAT021500	path:hsa03050	15	848	44	6819	Proteasome
NONHSAG043549	path:hsa04360	33	938	127	6819	Axon guidance
NR_045628.1	path:hsa04550	38	1019	142	6819	Signaling pathways regulating pluripotency of stem cells
NONHSAT128298	path:hsa04611	27	676	131	6819	Platelet activation
NONHSAG051027	path:hsa04022	42	987	167	6819	cGMP-PKG signaling pathway
NONHSAT121750	path:hsa04550	36	944	142	6819	Signaling pathways regulating pluripotency of stem cells
NONHSAT040550	path:hsa04530	21	450	134	6819	Tight junction
NONHSAT097696	path:hsa04270	34	1032	121	6819	Vascular smooth muscle contraction
NR_040072.1	path:hsa04725	26	747	113	6819	Cholinergic synapse
NONHSAG018569	path:hsa05210	18	795	62	6819	Colorectal cancer
NONHSAT101168	path:hsa03030	15	1069	36	6819	DNA replication
NONHSAT031479	path:hsa04668	10	153	110	6819	TNF signaling pathway
ENST00000518528	path:hsa04530	20	417	134	6819	Tight junction
NONHSAT144605	path:hsa00350	12	729	35	6819	Tyrosine metabolism
NONHSAT053777	path:hsa04914	26	1002	86	6819	Progesterone-mediated oocyte maturation
NONHSAT005651	path:hsa04015	36	625	211	6819	Rap1 signaling pathway
NONHSAT004180	path:hsa04270	33	989	121	6819	Vascular smooth muscle contraction
NONHSAT092817	path:hsa05031	17	654	68	6819	Amphetamine addiction
NONHSAT104422	path:hsa05205	47	934	204	6819	Proteoglycans in cancer
NONHSAT072602	path:hsa04530	28	698	134	6819	Tight junction
NONHSAG035283	path:hsa04914	27	1062	86	6819	Progesterone-mediated oocyte maturation
XR_246012.1	path:hsa04151	65	826	347	6819	PI3K-Akt signaling pathway
NONHSAT032184	path:hsa04070	16	490	81	6819	Phosphatidylinositol signaling system
NONHSAT119938	path:hsa04022	41	956	167	6819	cGMP-PKG signaling pathway
XR_241075.1	path:hsa04530	32	849	134	6819	Tight junction
NONHSAT031094	path:hsa04022	35	766	167	6819	cGMP-PKG signaling pathway
NONHSAT122281	path:hsa04022	35	766	167	6819	cGMP-PKG signaling pathway
NONHSAT080415	path:hsa04141	27	523	168	6819	Protein processing in endoplasmic reticulum
NONHSAT090255	path:hsa05322	38	1069	136	6819	Systemic lupus erythematosus
NONHSAT040435	path:hsa04530	21	451	134	6819	Tight junction
ENST00000607540	path:hsa04144	51	997	213	6819	Endocytosis
NONHSAG047612	path:hsa04270	33	990	121	6819	Vascular smooth muscle contraction
NONHSAT004180	path:hsa04022	42	989	167	6819	cGMP-PKG signaling pathway
NONHSAT047910	path:hsa05210	20	949	62	6819	Colorectal cancer
NONHSAT136639	path:hsa04360	34	982	127	6819	Axon guidance
NONHSAT054822	path:hsa04530	30	774	134	6819	Tight junction
NONHSAT145296	path:hsa04068	32	857	133	6819	FoxO signaling pathway
XR_247174.1	path:hsa04974	9	155	89	6819	Protein digestion and absorption
NONHSAT004137	path:hsa04390	36	875	153	6819	Hippo signaling pathway
FR094122	path:hsa04110	36	1094	124	6819	Cell cycle
NONHSAT017667	path:hsa04911	24	888	86	6819	Insulin secretion
FR363468	path:hsa04921	43	1077	159	6819	Oxytocin signaling pathway
TCONS_00024769	path:hsa04015	44	826	211	6819	Rap1 signaling pathway
XR_246012.1	path:hsa04015	44	826	211	6819	Rap1 signaling pathway
ENST00000519481	path:hsa04141	38	856	168	6819	Protein processing in endoplasmic reticulum
NONHSAT097696	path:hsa04611	36	1032	131	6819	Platelet activation
ENST00000523664	path:hsa04015	51	1008	211	6819	Rap1 signaling pathway
NONHSAT122879	path:hsa04144	46	869	213	6819	Endocytosis
NONHSAT104424	path:hsa05205	46	909	204	6819	Proteoglycans in cancer
NONHSAT136639	path:hsa04015	50	982	211	6819	Rap1 signaling pathway
NONHSAT095998	path:hsa04261	41	1081	149	6819	Adrenergic signaling in cardiomyocytes
NONHSAT040421	path:hsa04015	30	484	211	6819	Rap1 signaling pathway
NONHSAT004850	path:hsa04261	42	1118	149	6819	Adrenergic signaling in cardiomyocytes
NONHSAT083732	path:hsa05211	15	548	66	6819	Renal cell carcinoma
NONHSAT004849	path:hsa04360	37	1110	127	6819	Axon guidance
NONHSAT104864	path:hsa04152	28	760	124	6819	AMPK signaling pathway
NONHSAG010272	path:hsa04270	32	949	121	6819	Vascular smooth muscle contraction
NR_048571.1	path:hsa05200	76	1073	327	6819	Pathways in cancer
NONHSAT027495	path:hsa04916	29	997	101	6819	Melanogenesis
ENST00000607540	path:hsa04916	29	997	101	6819	Melanogenesis
ENST00000593604	path:hsa04270	29	822	121	6819	Vascular smooth muscle contraction
NONHSAG018334	path:hsa00562	22	1132	61	6819	Inositol phosphate metabolism
NONHSAT101891	path:hsa03050	16	959	44	6819	Proteasome
NONHSAT004439	path:hsa05200	73	1020	327	6819	Pathways in cancer
NONHSAT097693	path:hsa04022	44	1057	167	6819	cGMP-PKG signaling pathway
NR_027621.1	path:hsa04914	28	1127	86	6819	Progesterone-mediated oocyte maturation
NONHSAT066382	path:hsa04070	21	770	81	6819	Phosphatidylinositol signaling system
NONHSAT040168	path:hsa04270	35	1081	121	6819	Vascular smooth muscle contraction
NONHSAG010272	path:hsa04550	36	949	142	6819	Signaling pathways regulating pluripotency of stem cells
FR363468	path:hsa04151	80	1077	347	6819	PI3K-Akt signaling pathway
TCONS_00012691	path:hsa04152	28	761	124	6819	AMPK signaling pathway
ENST00000587694	path:hsa04725	31	976	113	6819	Cholinergic synapse
TCONS_l2_00000553	path:hsa04550	32	802	142	6819	Signaling pathways regulating pluripotency of stem cells
NONHSAT028312	path:hsa04151	63	796	347	6819	PI3K-Akt signaling pathway
NONHSAT029673	path:hsa04144	48	922	213	6819	Endocytosis
NONHSAG051027	path:hsa04550	37	987	142	6819	Signaling pathways regulating pluripotency of stem cells
NONHSAG041663	path:hsa04914	26	1008	86	6819	Progesterone-mediated oocyte maturation
NONHSAT142050	path:hsa04270	20	467	121	6819	Vascular smooth muscle contraction
NONHSAG054505	path:hsa05203	35	619	206	6819	Viral carcinogenesis
NONHSAT053571	path:hsa04713	25	834	97	6819	Circadian entrainment
XR_243952.1	path:hsa04022	25	472	167	6819	cGMP-PKG signaling pathway
NONHSAT072451	path:hsa04510	38	691	207	6819	Focal adhesion
NONHSAT100192	path:hsa04550	40	1102	142	6819	Signaling pathways regulating pluripotency of stem cells
NONHSAT104663	path:hsa04916	27	898	101	6819	Melanogenesis
NONHSAT036990	path:hsa04914	22	779	86	6819	Progesterone-mediated oocyte maturation
NONHSAT079157	path:hsa03460	18	955	53	6819	Fanconi anemia pathway
TCONS_00012691	path:hsa04670	27	761	118	6819	Leukocyte transendothelial migration
NR_002773.1	path:hsa04914	27	1069	86	6819	Progesterone-mediated oocyte maturation
NONHSAT139474	path:hsa04660	23	682	104	6819	T cell receptor signaling pathway
NONHSAT031097	path:hsa04360	29	783	127	6819	Axon guidance
NONHSAT072765	path:hsa05200	64	864	327	6819	Pathways in cancer
NONHSAT005651	path:hsa00350	11	625	35	6819	Tyrosine metabolism
ENST00000597702	path:hsa04916	25	800	101	6819	Melanogenesis
NONHSAT136199	path:hsa04611	33	915	131	6819	Platelet activation
ENST00000518528	path:hsa04022	23	417	167	6819	cGMP-PKG signaling pathway
NONHSAT080346	path:hsa05210	12	396	62	6819	Colorectal cancer
ENST00000416295	path:hsa04914	27	1070	86	6819	Progesterone-mediated oocyte maturation
NONHSAT122281	path:hsa04141	35	766	168	6819	Protein processing in endoplasmic reticulum
NONHSAT090878	path:hsa04270	35	1084	121	6819	Vascular smooth muscle contraction
NONHSAT027146	path:hsa00510	15	763	49	6819	N-Glycan biosynthesis
NONHSAT108893	path:hsa04360	33	946	127	6819	Axon guidance
NONHSAT053571	path:hsa04730	18	834	60	6819	Long-term depression
XR_133419.2	path:hsa04360	32	905	127	6819	Axon guidance
ENST00000423466	path:hsa04510	37	667	207	6819	Focal adhesion
NONHSAT066382	path:hsa04024	40	770	200	6819	cAMP signaling pathway
TCONS_l2_00016249	path:hsa05205	38	703	204	6819	Proteoglycans in cancer
NONHSAT018758	path:hsa04921	25	498	159	6819	Oxytocin signaling pathway
NONHSAT075339	path:hsa04390	36	880	153	6819	Hippo signaling pathway
NONHSAG002644	path:hsa04270	28	784	121	6819	Vascular smooth muscle contraction
NONHSAG041955	path:hsa04550	37	990	142	6819	Signaling pathways regulating pluripotency of stem cells
NONHSAT004441	path:hsa04510	42	795	207	6819	Focal adhesion
NONHSAG038390	path:hsa00350	14	989	35	6819	Tyrosine metabolism
FR094122	path:hsa05200	77	1094	327	6819	Pathways in cancer
NONHSAG043905	path:hsa04725	31	980	113	6819	Cholinergic synapse
NONHSAG030405	path:hsa04916	26	851	101	6819	Melanogenesis
ENST00000599749	path:hsa04916	26	851	101	6819	Melanogenesis
TCONS_l2_00008916	path:hsa04014	25	345	228	6819	Ras signaling pathway
NONHSAT093945	path:hsa04114	22	602	110	6819	Oocyte meiosis
NONHSAT040529	path:hsa04510	35	618	207	6819	Focal adhesion
NONHSAT053571	path:hsa04070	22	834	81	6819	Phosphatidylinositol signaling system
NONHSAG038390	path:hsa04360	34	989	127	6819	Axon guidance
NONHSAT104864	path:hsa04611	29	760	131	6819	Platelet activation
NONHSAT053571	path:hsa04722	29	834	120	6819	Neurotrophin signaling pathway
NONHSAT142050	path:hsa04611	21	467	131	6819	Platelet activation
NONHSAT122879	path:hsa04270	30	869	121	6819	Vascular smooth muscle contraction
NONHSAG003440	path:hsa04022	40	931	167	6819	cGMP-PKG signaling pathway
ENST00000521122	path:hsa04550	35	916	142	6819	Signaling pathways regulating pluripotency of stem cells
ENST00000521483	path:hsa05200	71	988	327	6819	Pathways in cancer
NONHSAT105863	path:hsa04360	33	948	127	6819	Axon guidance
TCONS_l2_00008916	path:hsa05218	12	345	71	6819	Melanoma
TCONS_00024769	path:hsa04360	30	826	127	6819	Axon guidance
NONHSAT100192	path:hsa04110	36	1102	124	6819	Cell cycle
NONHSAG035283	path:hsa04022	44	1062	167	6819	cGMP-PKG signaling pathway
NONHSAT004136	path:hsa04713	26	890	97	6819	Circadian entrainment
TCONS_00020346	path:hsa05205	39	730	204	6819	Proteoglycans in cancer
NONHSAT007754	path:hsa04015	40	730	211	6819	Rap1 signaling pathway
TCONS_00020347	path:hsa04921	34	781	159	6819	Oxytocin signaling pathway
NONHSAT142855	path:hsa04062	28	494	189	6819	Chemokine signaling pathway
NONHSAG054507	path:hsa00190	27	674	133	6819	Oxidative phosphorylation
NONHSAT142855	path:hsa04014	32	494	228	6819	Ras signaling pathway
TCONS_00012691	path:hsa04728	29	761	131	6819	Dopaminergic synapse
NONHSAT005651	path:hsa04144	36	625	213	6819	Endocytosis
NONHSAT097055	path:hsa05210	13	461	62	6819	Colorectal cancer
ENST00000587694	path:hsa04310	36	976	139	6819	Wnt signaling pathway
ENST00000443224	path:hsa05166	55	898	261	6819	HTLV-I infection
NONHSAT058764	path:hsa00350	11	630	35	6819	Tyrosine metabolism
TCONS_00008738	path:hsa04810	48	917	215	6819	Regulation of actin cytoskeleton
NONHSAT054746	path:hsa05200	80	1149	327	6819	Pathways in cancer
TCONS_l2_00002161	path:hsa04611	30	800	131	6819	Platelet activation
NONHSAT008996	path:hsa04670	27	765	118	6819	Leukocyte transendothelial migration
NONHSAT101891	path:hsa05203	48	959	206	6819	Viral carcinogenesis
NONHSAT028311	path:hsa04360	32	908	127	6819	Axon guidance
NONHSAG020351	path:hsa04530	34	936	134	6819	Tight junction
NONHSAT006888	path:hsa04960	15	993	39	6819	Aldosterone-regulated sodium reabsorption
XR_242092.1	path:hsa04810	49	943	215	6819	Regulation of actin cytoskeleton
NONHSAT056210	path:hsa05203	44	853	206	6819	Viral carcinogenesis
NONHSAT091306	path:hsa04110	33	974	124	6819	Cell cycle
NONHSAT024969	path:hsa03050	15	866	44	6819	Proteasome
NONHSAT053536	path:hsa03050	16	970	44	6819	Proteasome
NONHSAT136639	path:hsa04921	40	982	159	6819	Oxytocin signaling pathway
NONHSAT101166	path:hsa03030	15	1090	36	6819	DNA replication
NONHSAT018758	path:hsa04510	30	498	207	6819	Focal adhesion
NONHSAT040168	path:hsa05202	47	1081	179	6819	Transcriptional misregulation in cancer
TCONS_l2_00016249	path:hsa04540	21	703	89	6819	Gap junction
NONHSAT083764	path:hsa04611	16	303	131	6819	Platelet activation
XR_245948.1	path:hsa04713	28	997	97	6819	Circadian entrainment
NONHSAT072306	path:hsa04015	31	512	211	6819	Rap1 signaling pathway
NONHSAG047612	path:hsa04024	48	990	200	6819	cAMP signaling pathway
NR_038190.1	path:hsa04810	48	918	215	6819	Regulation of actin cytoskeleton
NONHSAT039289	path:hsa05210	21	1042	62	6819	Colorectal cancer
NONHSAT105861	path:hsa04144	45	850	213	6819	Endocytosis
NONHSAT083740	path:hsa04670	20	484	118	6819	Leukocyte transendothelial migration
NONHSAT027495	path:hsa05205	49	997	204	6819	Proteoglycans in cancer
NONHSAT090880	path:hsa04144	55	1111	213	6819	Endocytosis
NONHSAG043905	path:hsa04261	38	980	149	6819	Adrenergic signaling in cardiomyocytes
NONHSAG023460	path:hsa04550	33	845	142	6819	Signaling pathways regulating pluripotency of stem cells
XR_133419.2	path:hsa04916	27	905	101	6819	Melanogenesis
NONHSAG011683	path:hsa05205	50	1025	204	6819	Proteoglycans in cancer
NONHSAT029469	path:hsa04015	48	937	211	6819	Rap1 signaling pathway
NONHSAT076673	path:hsa04015	46	885	211	6819	Rap1 signaling pathway
NONHSAT119938	path:hsa04510	48	956	207	6819	Focal adhesion
NONHSAG043905	path:hsa04144	50	980	213	6819	Endocytosis
NONHSAT004136	path:hsa05205	45	890	204	6819	Proteoglycans in cancer
NONHSAT039289	path:hsa05203	51	1042	206	6819	Viral carcinogenesis
ENST00000522875	path:hsa04270	36	1135	121	6819	Vascular smooth muscle contraction
TCONS_00006981	path:hsa04070	22	839	81	6819	Phosphatidylinositol signaling system
NR_037859.2	path:hsa04110	31	892	124	6819	Cell cycle
NONHSAG047612	path:hsa04015	50	990	211	6819	Rap1 signaling pathway
FR161886	path:hsa04914	26	1018	86	6819	Progesterone-mediated oocyte maturation
NONHSAT053777	path:hsa04611	35	1002	131	6819	Platelet activation
XR_250828.1	path:hsa04550	33	846	142	6819	Signaling pathways regulating pluripotency of stem cells
NONHSAT092228	path:hsa04611	36	1043	131	6819	Platelet activation
NONHSAG021390	path:hsa04810	44	818	215	6819	Regulation of actin cytoskeleton
ENST00000419007	path:hsa04360	35	1036	127	6819	Axon guidance
NONHSAT054823	path:hsa04725	26	760	113	6819	Cholinergic synapse
TCONS_00006981	path:hsa04022	37	839	167	6819	cGMP-PKG signaling pathway
NONHSAT052755	path:hsa04728	32	882	131	6819	Dopaminergic synapse
NONHSAG028751	path:hsa04022	39	903	167	6819	cGMP-PKG signaling pathway
NONHSAT122177	path:hsa04015	30	490	211	6819	Rap1 signaling pathway
TCONS_00015360	path:hsa04360	35	1037	127	6819	Axon guidance
NONHSAT018535	path:hsa05203	44	856	206	6819	Viral carcinogenesis
NONHSAT138020	path:hsa04530	30	785	134	6819	Tight junction
NONHSAG048085	path:hsa04390	36	886	153	6819	Hippo signaling pathway
XR_242584.1	path:hsa05200	73	1027	327	6819	Pathways in cancer
ENST00000518528	path:hsa04730	12	417	60	6819	Long-term depression
NONHSAT004439	path:hsa04914	26	1020	86	6819	Progesterone-mediated oocyte maturation
NONHSAT139474	path:hsa05220	18	682	73	6819	Chronic myeloid leukemia
NONHSAT073725	path:hsa00350	13	874	35	6819	Tyrosine metabolism
TCONS_l2_00002635	path:hsa04270	25	668	121	6819	Vascular smooth muscle contraction
NONHSAT053536	path:hsa03030	14	970	36	6819	DNA replication
ENST00000588946	path:hsa04360	32	913	127	6819	Axon guidance
NONHSAT029673	path:hsa04550	35	922	142	6819	Signaling pathways regulating pluripotency of stem cells
XR_250581.1	path:hsa04261	24	506	149	6819	Adrenergic signaling in cardiomyocytes
NONHSAT054824	path:hsa04144	45	853	213	6819	Endocytosis
NONHSAT083740	path:hsa05205	29	484	204	6819	Proteoglycans in cancer
NONHSAT136199	path:hsa04350	23	915	80	6819	TGF-beta signaling pathway
NONHSAT073725	path:hsa03050	15	874	44	6819	Proteasome
TCONS_l2_00030904	path:hsa04530	32	863	134	6819	Tight junction
NONHSAT104424	path:hsa04916	27	909	101	6819	Melanogenesis
NONHSAG043541	path:hsa05210	22	1130	62	6819	Colorectal cancer
FR094122	path:hsa04261	41	1094	149	6819	Adrenergic signaling in cardiomyocytes
NONHSAT011580	path:hsa04510	55	1149	207	6819	Focal adhesion
NONHSAT072314	path:hsa04390	25	524	153	6819	Hippo signaling pathway
NONHSAG043868	path:hsa04810	48	922	215	6819	Regulation of actin cytoskeleton
NONHSAT138020	path:hsa04390	33	785	153	6819	Hippo signaling pathway
XR_242092.1	path:hsa04725	30	943	113	6819	Cholinergic synapse
NONHSAG004271	path:hsa04110	32	938	124	6819	Cell cycle
NONHSAT097328	path:hsa04350	24	979	80	6819	TGF-beta signaling pathway
NONHSAT066382	path:hsa04915	24	770	100	6819	Estrogen signaling pathway
NONHSAT097405	path:hsa04360	30	833	127	6819	Axon guidance
NONHSAT076673	path:hsa04611	32	885	131	6819	Platelet activation
ENST00000419007	path:hsa04725	32	1036	113	6819	Cholinergic synapse
NR_048571.1	path:hsa04015	53	1073	211	6819	Rap1 signaling pathway
NONHSAT018331	path:hsa05166	44	672	261	6819	HTLV-I infection
NONHSAT072602	path:hsa04024	37	698	200	6819	cAMP signaling pathway
TCONS_l2_00008916	path:hsa05205	23	345	204	6819	Proteoglycans in cancer
ENST00000607540	path:hsa04062	46	997	189	6819	Chemokine signaling pathway
NONHSAT136199	path:hsa04360	32	915	127	6819	Axon guidance
NONHSAT072852	path:hsa04360	32	915	127	6819	Axon guidance
NONHSAT083740	path:hsa05100	15	484	76	6819	Bacterial invasion of epithelial cells
ENST00000443224	path:hsa04725	29	898	113	6819	Cholinergic synapse
TCONS_00024769	path:hsa04530	31	826	134	6819	Tight junction
FR105395	path:hsa04390	33	786	153	6819	Hippo signaling pathway
NONHSAT007042	path:hsa05202	46	1056	179	6819	Transcriptional misregulation in cancer
NONHSAT139001	path:hsa04916	30	1065	101	6819	Melanogenesis
NONHSAT092817	path:hsa04611	26	654	131	6819	Platelet activation
NONHSAG047612	path:hsa04670	32	990	118	6819	Leukocyte transendothelial migration
NONHSAT105857	path:hsa00350	12	757	35	6819	Tyrosine metabolism
NONHSAT105615	path:hsa04611	36	1048	131	6819	Platelet activation
NONHSAT097055	path:hsa05217	12	461	55	6819	Basal cell carcinoma
TCONS_00015360	path:hsa04022	43	1037	167	6819	cGMP-PKG signaling pathway
FR249384	path:hsa03430	11	1046	23	6819	Mismatch repair
TCONS_00020346	path:hsa04611	28	730	131	6819	Platelet activation
NONHSAT004175	path:hsa04921	35	821	159	6819	Oxytocin signaling pathway
NONHSAG041663	path:hsa04270	33	1008	121	6819	Vascular smooth muscle contraction
NONHSAT054822	path:hsa04261	32	774	149	6819	Adrenergic signaling in cardiomyocytes
NONHSAT101163	path:hsa04914	26	1025	86	6819	Progesterone-mediated oocyte maturation
NR_040072.1	path:hsa04713	23	747	97	6819	Circadian entrainment
NONHSAT097694	path:hsa04350	25	1045	80	6819	TGF-beta signaling pathway
TCONS_l2_00016251	path:hsa04261	36	915	149	6819	Adrenergic signaling in cardiomyocytes
TCONS_00012691	path:hsa04918	19	761	72	6819	Thyroid hormone synthesis
NONHSAT129049	path:hsa04725	34	1133	113	6819	Cholinergic synapse
NONHSAT097329	path:hsa04713	28	1006	97	6819	Circadian entrainment
NONHSAT004136	path:hsa04390	36	890	153	6819	Hippo signaling pathway
NONHSAT005651	path:hsa04730	15	625	60	6819	Long-term depression
NONHSAT096299	path:hsa04270	33	1009	121	6819	Vascular smooth muscle contraction
NONHSAT072602	path:hsa04730	16	698	60	6819	Long-term depression
TCONS_l2_00008916	path:hsa04910	18	345	141	6819	Insulin signaling pathway
NONHSAT054823	path:hsa04722	27	760	120	6819	Neurotrophin signaling pathway
NONHSAG041865	path:hsa04916	27	913	101	6819	Melanogenesis
NONHSAG018569	path:hsa04270	28	795	121	6819	Vascular smooth muscle contraction
NONHSAT090879	path:hsa04510	53	1097	207	6819	Focal adhesion
NONHSAT108893	path:hsa04725	30	946	113	6819	Cholinergic synapse
TCONS_l2_00030904	path:hsa04916	26	863	101	6819	Melanogenesis
NONHSAT129048	path:hsa05202	44	996	179	6819	Transcriptional misregulation in cancer
NONHSAT066382	path:hsa04728	29	770	131	6819	Dopaminergic synapse
NONHSAT072306	path:hsa04144	31	512	213	6819	Endocytosis
NONHSAT122879	path:hsa05205	44	869	204	6819	Proteoglycans in cancer
NONHSAT054822	path:hsa04730	17	774	60	6819	Long-term depression
NONHSAT095998	path:hsa04810	54	1081	215	6819	Regulation of actin cytoskeleton
NONHSAT073725	path:hsa00190	32	874	133	6819	Oxidative phosphorylation
NONHSAT092228	path:hsa04510	51	1043	207	6819	Focal adhesion
NONHSAT113058	path:hsa04722	17	372	120	6819	Neurotrophin signaling pathway
NR_038190.1	path:hsa04360	32	918	127	6819	Axon guidance
XR_243505.1	path:hsa04270	29	838	121	6819	Vascular smooth muscle contraction
NONHSAT029677	path:hsa04261	35	881	149	6819	Adrenergic signaling in cardiomyocytes
NONHSAT054746	path:hsa05222	28	1149	86	6819	Small cell lung cancer
NONHSAT054824	path:hsa04550	33	853	142	6819	Signaling pathways regulating pluripotency of stem cells
NONHSAG035283	path:hsa04261	40	1062	149	6819	Adrenergic signaling in cardiomyocytes
NONHSAT030099	path:hsa04350	22	860	80	6819	TGF-beta signaling pathway
TCONS_00008738	path:hsa04261	36	917	149	6819	Adrenergic signaling in cardiomyocytes
NONHSAT072275	path:hsa04152	24	617	124	6819	AMPK signaling pathway
ENST00000533634	path:hsa04550	36	965	142	6819	Signaling pathways regulating pluripotency of stem cells
NR_036634.1	path:hsa05166	62	1058	261	6819	HTLV-I infection
NONHSAG028751	path:hsa04713	26	903	97	6819	Circadian entrainment
NONHSAT105857	path:hsa04360	28	757	127	6819	Axon guidance
NONHSAT096301	path:hsa05322	37	1050	136	6819	Systemic lupus erythematosus
NONHSAT136199	path:hsa04916	27	915	101	6819	Melanogenesis
NONHSAT076673	path:hsa00350	13	885	35	6819	Tyrosine metabolism
NONHSAG028635	path:hsa04810	23	329	215	6819	Regulation of actin cytoskeleton
XR_241075.1	path:hsa04070	22	849	81	6819	Phosphatidylinositol signaling system
NONHSAT105863	path:hsa04725	30	948	113	6819	Cholinergic synapse
NONHSAT108872	path:hsa04022	46	1140	167	6819	cGMP-PKG signaling pathway
NONHSAG028701	path:hsa04022	36	814	167	6819	cGMP-PKG signaling pathway
NONHSAT059204	path:hsa04914	27	1089	86	6819	Progesterone-mediated oocyte maturation
TCONS_00006981	path:hsa04270	29	839	121	6819	Vascular smooth muscle contraction
NONHSAT052755	path:hsa04261	35	882	149	6819	Adrenergic signaling in cardiomyocytes
NR_073130.1	path:hsa04022	41	975	167	6819	cGMP-PKG signaling pathway
NONHSAT072306	path:hsa05205	30	512	204	6819	Proteoglycans in cancer
NONHSAT072207	path:hsa04530	27	679	134	6819	Tight junction
NONHSAT097696	path:hsa05200	73	1032	327	6819	Pathways in cancer
XR_243505.1	path:hsa04360	30	838	127	6819	Axon guidance
NONHSAT008996	path:hsa05205	40	765	204	6819	Proteoglycans in cancer
NONHSAT083151	path:hsa04550	38	1042	142	6819	Signaling pathways regulating pluripotency of stem cells
NONHSAT139474	path:hsa04144	38	682	213	6819	Endocytosis
NONHSAT104429	path:hsa04022	21	371	167	6819	cGMP-PKG signaling pathway
ENST00000523664	path:hsa04022	42	1008	167	6819	cGMP-PKG signaling pathway
NONHSAT108872	path:hsa05210	22	1140	62	6819	Colorectal cancer
NONHSAT040486	path:hsa04152	16	327	124	6819	AMPK signaling pathway
XR_242092.1	path:hsa04022	40	943	167	6819	cGMP-PKG signaling pathway
NONHSAG010106	path:hsa04611	34	971	131	6819	Platelet activation
NONHSAT089231	path:hsa04510	44	858	207	6819	Focal adhesion
TCONS_00015363	path:hsa04360	35	1046	127	6819	Axon guidance
NONHSAG018334	path:hsa05322	39	1132	136	6819	Systemic lupus erythematosus
NONHSAT054824	path:hsa04713	25	853	97	6819	Circadian entrainment
XR_133419.2	path:hsa04713	26	905	97	6819	Circadian entrainment
NONHSAG018334	path:hsa04015	55	1132	211	6819	Rap1 signaling pathway
TCONS_l2_00001484	path:hsa04270	30	883	121	6819	Vascular smooth muscle contraction
TCONS_l2_00002161	path:hsa04810	43	800	215	6819	Regulation of actin cytoskeleton
NONHSAT092228	path:hsa04725	32	1043	113	6819	Cholinergic synapse
NONHSAT105857	path:hsa04270	27	757	121	6819	Vascular smooth muscle contraction
NONHSAT083151	path:hsa04022	43	1042	167	6819	cGMP-PKG signaling pathway
TCONS_l2_00030904	path:hsa04350	22	863	80	6819	TGF-beta signaling pathway
NONHSAT108893	path:hsa04015	48	946	211	6819	Rap1 signaling pathway
NONHSAT000217	path:hsa04670	34	1087	118	6819	Leukocyte transendothelial migration
NR_038190.1	path:hsa04916	27	918	101	6819	Melanogenesis
NONHSAT016630	path:hsa04070	24	975	81	6819	Phosphatidylinositol signaling system
NONHSAT129049	path:hsa04015	55	1133	211	6819	Rap1 signaling pathway
NR_040072.1	path:hsa04550	30	747	142	6819	Signaling pathways regulating pluripotency of stem cells
TCONS_00012211	path:hsa05034	45	1025	180	6819	Alcoholism
XR_245045.1	path:hsa04015	30	496	211	6819	Rap1 signaling pathway
NONHSAT054823	path:hsa04720	18	760	67	6819	Long-term potentiation
ENST00000444286	path:hsa05322	24	563	136	6819	Systemic lupus erythematosus
XR_250828.1	path:hsa05205	43	846	204	6819	Proteoglycans in cancer
ENST00000527474	path:hsa04611	35	1014	131	6819	Platelet activation
XR_250581.1	path:hsa04152	21	506	124	6819	AMPK signaling pathway
NONHSAG047612	path:hsa04530	35	990	134	6819	Tight junction
ENST00000597702	path:hsa04911	22	800	86	6819	Insulin secretion
NONHSAT142855	path:hsa04670	20	494	118	6819	Leukocyte transendothelial migration
NONHSAG047612	path:hsa04144	50	990	213	6819	Endocytosis
NONHSAT054746	path:hsa04270	36	1149	121	6819	Vascular smooth muscle contraction
NONHSAT011580	path:hsa04270	36	1149	121	6819	Vascular smooth muscle contraction
NONHSAG028751	path:hsa04810	47	903	215	6819	Regulation of actin cytoskeleton
FR382907	path:hsa04015	50	1000	211	6819	Rap1 signaling pathway
NONHSAT113060	path:hsa05205	46	927	204	6819	Proteoglycans in cancer
NONHSAG043541	path:hsa04510	54	1130	207	6819	Focal adhesion
NONHSAG028635	path:hsa04152	16	329	124	6819	AMPK signaling pathway
TCONS_l2_00002163	path:hsa04611	33	934	131	6819	Platelet activation
NONHSAT053777	path:hsa04390	39	1002	153	6819	Hippo signaling pathway
NONHSAT027495	path:hsa04540	26	997	89	6819	Gap junction
NONHSAT092817	path:hsa00350	11	654	35	6819	Tyrosine metabolism
NONHSAT090879	path:hsa04144	54	1097	213	6819	Endocytosis
FR094122	path:hsa04725	33	1094	113	6819	Cholinergic synapse
NONHSAT097328	path:hsa04022	41	979	167	6819	cGMP-PKG signaling pathway
NONHSAT054824	path:hsa04810	45	853	215	6819	Regulation of actin cytoskeleton
NONHSAT127452	path:hsa04022	44	1078	167	6819	cGMP-PKG signaling pathway
NONHSAT066382	path:hsa04918	19	770	72	6819	Thyroid hormone synthesis
ENST00000599749	path:hsa04261	34	851	149	6819	Adrenergic signaling in cardiomyocytes
NONHSAT138020	path:hsa04550	31	785	142	6819	Signaling pathways regulating pluripotency of stem cells
NONHSAT024969	path:hsa03030	13	866	36	6819	DNA replication
NONHSAT107744	path:hsa04728	24	587	131	6819	Dopaminergic synapse
NONHSAT004175	path:hsa05205	42	821	204	6819	Proteoglycans in cancer
NONHSAG009747	path:hsa05200	74	1053	327	6819	Pathways in cancer
NONHSAT104864	path:hsa04144	41	760	213	6819	Endocytosis
NONHSAT054823	path:hsa04144	41	760	213	6819	Endocytosis
NR_073130.1	path:hsa04015	49	975	211	6819	Rap1 signaling pathway
ENST00000419007	path:hsa05217	19	1036	55	6819	Basal cell carcinoma
NONHSAT047910	path:hsa04015	48	949	211	6819	Rap1 signaling pathway
NONHSAT072387	path:hsa04530	15	274	134	6819	Tight junction
NONHSAT072852	path:hsa04022	39	915	167	6819	cGMP-PKG signaling pathway
NONHSAT136199	path:hsa04022	39	915	167	6819	cGMP-PKG signaling pathway
NONHSAG043868	path:hsa04916	27	922	101	6819	Melanogenesis
NONHSAT072207	path:hsa04261	29	679	149	6819	Adrenergic signaling in cardiomyocytes
NONHSAG023460	path:hsa04270	29	845	121	6819	Vascular smooth muscle contraction
NONHSAT138020	path:hsa04024	40	785	200	6819	cAMP signaling pathway
NONHSAG023460	path:hsa04015	44	845	211	6819	Rap1 signaling pathway
TCONS_l2_00016251	path:hsa04510	46	915	207	6819	Focal adhesion
TCONS_l2_00002163	path:hsa04550	35	934	142	6819	Signaling pathways regulating pluripotency of stem cells
ENST00000587694	path:hsa04015	49	976	211	6819	Rap1 signaling pathway
NONHSAT051747	path:hsa04911	23	861	86	6819	Insulin secretion
ENST00000419213	path:hsa05200	70	983	327	6819	Pathways in cancer
NONHSAT030099	path:hsa04550	33	860	142	6819	Signaling pathways regulating pluripotency of stem cells
ENST00000587694	path:hsa05166	58	976	261	6819	HTLV-I infection
XR_241075.1	path:hsa05205	43	849	204	6819	Proteoglycans in cancer
NONHSAT054824	path:hsa04261	34	853	149	6819	Adrenergic signaling in cardiomyocytes
TCONS_00025087	path:hsa04916	26	873	101	6819	Melanogenesis
NONHSAT122879	path:hsa04670	29	869	118	6819	Leukocyte transendothelial migration
NONHSAT072602	path:hsa04520	18	698	73	6819	Adherens junction
XR_250739.1	path:hsa04024	49	1033	200	6819	cAMP signaling pathway
NONHSAT004439	path:hsa04270	33	1020	121	6819	Vascular smooth muscle contraction
NONHSAT029423	path:hsa05205	49	1012	204	6819	Proteoglycans in cancer
NONHSAT041516	path:hsa03050	15	896	44	6819	Proteasome
ENST00000597578	path:hsa04916	25	824	101	6819	Melanogenesis
NONHSAT105862	path:hsa04810	44	830	215	6819	Regulation of actin cytoskeleton
NONHSAG021390	path:hsa04728	30	818	131	6819	Dopaminergic synapse
NONHSAT083732	path:hsa04261	25	548	149	6819	Adrenergic signaling in cardiomyocytes
NONHSAT072275	path:hsa04540	19	617	89	6819	Gap junction
NONHSAT004441	path:hsa04015	42	795	211	6819	Rap1 signaling pathway
NONHSAT029677	path:hsa04810	46	881	215	6819	Regulation of actin cytoskeleton
NONHSAT097699	path:hsa05200	75	1073	327	6819	Pathways in cancer
NONHSAT072765	path:hsa04144	45	864	213	6819	Endocytosis
NONHSAT105381	path:hsa04261	32	784	149	6819	Adrenergic signaling in cardiomyocytes
TCONS_l2_00008290	path:hsa04520	22	962	73	6819	Adherens junction
NR_027621.1	path:hsa05200	78	1127	327	6819	Pathways in cancer
NONHSAT083732	path:hsa04961	12	548	48	6819	Endocrine and other factor-regulated calcium reabsorption
NONHSAT104663	path:hsa04611	32	898	131	6819	Platelet activation
ENST00000589255	path:hsa04360	32	928	127	6819	Axon guidance
XR_246012.1	path:hsa04152	29	826	124	6819	AMPK signaling pathway
NONHSAT004136	path:hsa04261	35	890	149	6819	Adrenergic signaling in cardiomyocytes
NONHSAT028312	path:hsa00510	15	796	49	6819	N-Glycan biosynthesis
NONHSAT101166	path:hsa00562	21	1090	61	6819	Inositol phosphate metabolism
NONHSAT097328	path:hsa04611	34	979	131	6819	Platelet activation
NONHSAT004175	path:hsa04725	27	821	113	6819	Cholinergic synapse
NONHSAT072448	path:hsa04141	39	912	168	6819	Protein processing in endoplasmic reticulum
TCONS_l2_00002161	path:hsa04070	21	800	81	6819	Phosphatidylinositol signaling system
NONHSAT066780	path:hsa04270	27	764	121	6819	Vascular smooth muscle contraction
NONHSAT072321	path:hsa04810	25	377	215	6819	Regulation of actin cytoskeleton
NONHSAT128261	path:hsa05210	20	991	62	6819	Colorectal cancer
NONHSAT072299	path:hsa04540	17	517	89	6819	Gap junction
ENST00000597702	path:hsa04530	30	800	134	6819	Tight junction
TCONS_l2_00002161	path:hsa04530	30	800	134	6819	Tight junction
NONHSAT052755	path:hsa04810	46	882	215	6819	Regulation of actin cytoskeleton
NONHSAT122281	path:hsa04360	28	766	127	6819	Axon guidance
NONHSAT138020	path:hsa04261	32	785	149	6819	Adrenergic signaling in cardiomyocytes
NONHSAT007754	path:hsa04151	58	730	347	6819	PI3K-Akt signaling pathway
NONHSAT072314	path:hsa04270	21	524	121	6819	Vascular smooth muscle contraction
NONHSAT040532	path:hsa04022	21	376	167	6819	cGMP-PKG signaling pathway
ENST00000456363	path:hsa04550	36	975	142	6819	Signaling pathways regulating pluripotency of stem cells
NR_073130.1	path:hsa04550	36	975	142	6819	Signaling pathways regulating pluripotency of stem cells
NONHSAT017137	path:hsa04550	39	1090	142	6819	Signaling pathways regulating pluripotency of stem cells
NONHSAT028311	path:hsa04810	47	908	215	6819	Regulation of actin cytoskeleton
NONHSAT139474	path:hsa04151	55	682	347	6819	PI3K-Akt signaling pathway
ENST00000419007	path:hsa04921	41	1036	159	6819	Oxytocin signaling pathway
NR_072999.1	path:hsa04510	54	1135	207	6819	Focal adhesion
NONHSAT121747	path:hsa00350	11	662	35	6819	Tyrosine metabolism
NONHSAT072314	path:hsa04015	31	524	211	6819	Rap1 signaling pathway
NONHSAG043868	path:hsa04062	43	922	189	6819	Chemokine signaling pathway
NONHSAT121745	path:hsa04722	26	730	120	6819	Neurotrophin signaling pathway
NR_037859.2	path:hsa04270	30	892	121	6819	Vascular smooth muscle contraction
TCONS_00020347	path:hsa04611	29	781	131	6819	Platelet activation
NONHSAT097328	path:hsa04015	49	979	211	6819	Rap1 signaling pathway
NONHSAT004136	path:hsa04540	24	890	89	6819	Gap junction
NONHSAT054706	path:hsa04360	28	767	127	6819	Axon guidance
NONHSAT007042	path:hsa00670	10	1056	20	6819	One carbon pool by folate
NONHSAT075339	path:hsa05200	64	880	327	6819	Pathways in cancer
NONHSAT006888	path:hsa05210	20	993	62	6819	Colorectal cancer
TCONS_00012691	path:hsa04713	23	761	97	6819	Circadian entrainment
ENST00000597702	path:hsa04921	34	800	159	6819	Oxytocin signaling pathway
NONHSAT004850	path:hsa04810	55	1118	215	6819	Regulation of actin cytoskeleton
TCONS_00004241	path:hsa04360	34	1014	127	6819	Axon guidance
NONHSAG039640	path:hsa04144	45	866	213	6819	Endocytosis
ENST00000521600	path:hsa04390	40	1044	153	6819	Hippo signaling pathway
NONHSAT105861	path:hsa04270	29	850	121	6819	Vascular smooth muscle contraction
NONHSAT095998	path:hsa04510	52	1081	207	6819	Focal adhesion
NONHSAT104424	path:hsa04810	47	909	215	6819	Regulation of actin cytoskeleton
NONHSAT054957	path:hsa04810	42	782	215	6819	Regulation of actin cytoskeleton
NONHSAT089925	path:hsa04270	27	766	121	6819	Vascular smooth muscle contraction
NONHSAT017800	path:hsa04360	27	728	127	6819	Axon guidance
NONHSAT054957	path:hsa04611	29	782	131	6819	Platelet activation
TCONS_l2_00000553	path:hsa04530	30	802	134	6819	Tight junction
NONHSAT072321	path:hsa04270	17	377	121	6819	Vascular smooth muscle contraction
TCONS_l2_00017865	path:hsa04550	37	1015	142	6819	Signaling pathways regulating pluripotency of stem cells
NONHSAT083740	path:hsa04611	21	484	131	6819	Platelet activation
NR_047578.1	path:hsa04914	24	925	86	6819	Progesterone-mediated oocyte maturation
NONHSAT053571	path:hsa04921	35	834	159	6819	Oxytocin signaling pathway
NONHSAT090882	path:hsa04550	40	1131	142	6819	Signaling pathways regulating pluripotency of stem cells
NONHSAG043905	path:hsa04916	28	980	101	6819	Melanogenesis
NONHSAT027495	path:hsa04144	50	997	213	6819	Endocytosis
NONHSAT136199	path:hsa04725	29	915	113	6819	Cholinergic synapse
NR_027654.1	path:hsa04022	37	856	167	6819	cGMP-PKG signaling pathway
NONHSAT029469	path:hsa04270	31	937	121	6819	Vascular smooth muscle contraction
NONHSAG043549	path:hsa04350	23	938	80	6819	TGF-beta signaling pathway
TCONS_00012211	path:hsa04270	33	1025	121	6819	Vascular smooth muscle contraction
NONHSAT030821	path:hsa04022	30	638	167	6819	cGMP-PKG signaling pathway
NR_036634.1	path:hsa05200	74	1058	327	6819	Pathways in cancer
NONHSAT028311	path:hsa00350	13	908	35	6819	Tyrosine metabolism
FR363468	path:hsa04144	53	1077	213	6819	Endocytosis
ENST00000597578	path:hsa04015	43	824	211	6819	Rap1 signaling pathway
NR_038190.1	path:hsa04713	26	918	97	6819	Circadian entrainment
NONHSAG018334	path:hsa04550	40	1132	142	6819	Signaling pathways regulating pluripotency of stem cells
NONHSAT105861	path:hsa04360	30	850	127	6819	Axon guidance
NONHSAT008996	path:hsa04530	29	765	134	6819	Tight junction
NONHSAT027146	path:hsa05034	36	763	180	6819	Alcoholism
NONHSAT121746	path:hsa04270	29	852	121	6819	Vascular smooth muscle contraction
NR_045605.1	path:hsa04550	38	1055	142	6819	Signaling pathways regulating pluripotency of stem cells
NONHSAT083792	path:hsa04921	23	456	159	6819	Oxytocin signaling pathway
NONHSAT100192	path:hsa04360	36	1102	127	6819	Axon guidance
NONHSAT072275	path:hsa04144	35	617	213	6819	Endocytosis
NR_002165.1	path:hsa04110	34	1043	124	6819	Cell cycle
NONHSAT089925	path:hsa05210	17	766	62	6819	Colorectal cancer
NONHSAG002644	path:hsa04611	29	784	131	6819	Platelet activation
NONHSAT004439	path:hsa04022	42	1020	167	6819	cGMP-PKG signaling pathway
NR_102422.1	path:hsa05200	73	1041	327	6819	Pathways in cancer
TCONS_l2_00017865	path:hsa04810	51	1015	215	6819	Regulation of actin cytoskeleton
TCONS_00012211	path:hsa05322	36	1025	136	6819	Systemic lupus erythematosus
NONHSAT072299	path:hsa05211	14	517	66	6819	Renal cell carcinoma
NONHSAG002644	path:hsa04810	42	784	215	6819	Regulation of actin cytoskeleton
TCONS_l2_00002635	path:hsa00350	11	668	35	6819	Tyrosine metabolism
NONHSAT054824	path:hsa04270	29	853	121	6819	Vascular smooth muscle contraction
NONHSAG051027	path:hsa04914	25	987	86	6819	Progesterone-mediated oocyte maturation
NONHSAG041865	path:hsa05034	41	913	180	6819	Alcoholism
XR_250581.1	path:hsa04024	29	506	200	6819	cAMP signaling pathway
TCONS_00025087	path:hsa04730	18	873	60	6819	Long-term depression
NONHSAT054822	path:hsa04015	41	774	211	6819	Rap1 signaling pathway
NONHSAG043549	path:hsa05166	56	938	261	6819	HTLV-I infection
NONHSAT009738	path:hsa05205	26	424	204	6819	Proteoglycans in cancer
ENST00000521483	path:hsa04022	41	988	167	6819	cGMP-PKG signaling pathway
NONHSAT072451	path:hsa04530	27	691	134	6819	Tight junction
FR161886	path:hsa04360	34	1018	127	6819	Axon guidance
NONHSAT040435	path:hsa04611	20	451	131	6819	Platelet activation
NONHSAT040486	path:hsa04360	16	327	127	6819	Axon guidance
NONHSAT083151	path:hsa04810	52	1042	215	6819	Regulation of actin cytoskeleton
NONHSAT083792	path:hsa04722	19	456	120	6819	Neurotrophin signaling pathway
NR_038190.1	path:hsa04725	29	918	113	6819	Cholinergic synapse
TCONS_l2_00002161	path:hsa04015	42	800	211	6819	Rap1 signaling pathway
NONHSAT075190	path:hsa04261	19	365	149	6819	Adrenergic signaling in cardiomyocytes
TCONS_l2_00000553	path:hsa05205	41	802	204	6819	Proteoglycans in cancer
NONHSAT121746	path:hsa04360	30	852	127	6819	Axon guidance
NONHSAG028468	path:hsa04510	20	283	207	6819	Focal adhesion
NONHSAT029673	path:hsa04510	46	922	207	6819	Focal adhesion
NONHSAT054706	path:hsa04530	29	767	134	6819	Tight junction
NONHSAG041865	path:hsa00350	13	913	35	6819	Tyrosine metabolism
NONHSAG047350	path:hsa00350	13	913	35	6819	Tyrosine metabolism
NONHSAG041663	path:hsa05203	49	1008	206	6819	Viral carcinogenesis
ENST00000419007	path:hsa04916	29	1036	101	6819	Melanogenesis
NONHSAG030456	path:hsa00071	11	521	44	6819	Fatty acid degradation
NONHSAT108872	path:hsa04510	54	1140	207	6819	Focal adhesion
NONHSAG047350	path:hsa03460	17	913	53	6819	Fanconi anemia pathway
NONHSAT004180	path:hsa04914	25	989	86	6819	Progesterone-mediated oocyte maturation
XR_133419.2	path:hsa04611	32	905	131	6819	Platelet activation
NONHSAG002644	path:hsa04919	27	784	119	6819	Thyroid hormone signaling pathway
NR_002165.1	path:hsa05202	45	1043	179	6819	Transcriptional misregulation in cancer
NONHSAT059204	path:hsa04916	30	1089	101	6819	Melanogenesis
NONHSAG043868	path:hsa04670	30	922	118	6819	Leukocyte transendothelial migration
NONHSAT097329	path:hsa04350	24	1006	80	6819	TGF-beta signaling pathway
ENST00000443224	path:hsa04062	42	898	189	6819	Chemokine signaling pathway
ENST00000443224	path:hsa04270	30	898	121	6819	Vascular smooth muscle contraction
NONHSAT077219	path:hsa04360	25	654	127	6819	Axon guidance
TCONS_00015355	path:hsa04015	52	1064	211	6819	Rap1 signaling pathway
XR_243930.1	path:hsa04974	19	625	89	6819	Protein digestion and absorption
TCONS_00024769	path:hsa04261	33	826	149	6819	Adrenergic signaling in cardiomyocytes
NONHSAT138574	path:hsa04022	27	551	167	6819	cGMP-PKG signaling pathway
NONHSAT104422	path:hsa04916	27	934	101	6819	Melanogenesis
NONHSAT090880	path:hsa04914	27	1111	86	6819	Progesterone-mediated oocyte maturation
NONHSAG051027	path:hsa04611	34	987	131	6819	Platelet activation
NONHSAT030099	path:hsa04022	37	860	167	6819	cGMP-PKG signaling pathway
XR_243930.1	path:hsa05210	15	625	62	6819	Colorectal cancer
NONHSAT105862	path:hsa05205	42	830	204	6819	Proteoglycans in cancer
XR_242092.1	path:hsa04390	37	943	153	6819	Hippo signaling pathway
ENST00000521122	path:hsa00350	13	916	35	6819	Tyrosine metabolism
NONHSAG023460	path:hsa04144	44	845	213	6819	Endocytosis
NONHSAT076673	path:hsa04530	32	885	134	6819	Tight junction
NONHSAT092228	path:hsa04921	41	1043	159	6819	Oxytocin signaling pathway
NONHSAT092607	path:hsa04144	53	1081	213	6819	Endocytosis
XR_250828.1	path:hsa04530	31	846	134	6819	Tight junction
NONHSAT128261	path:hsa04914	25	991	86	6819	Progesterone-mediated oocyte maturation
FR352905	path:hsa04914	25	991	86	6819	Progesterone-mediated oocyte maturation
ENST00000443224	path:hsa04261	35	898	149	6819	Adrenergic signaling in cardiomyocytes
NR_072999.1	path:hsa04110	36	1135	124	6819	Cell cycle
NONHSAT104422	path:hsa04261	36	934	149	6819	Adrenergic signaling in cardiomyocytes
NONHSAT097328	path:hsa04390	38	979	153	6819	Hippo signaling pathway
ENST00000456460	path:hsa04022	38	893	167	6819	cGMP-PKG signaling pathway
NONHSAT097328	path:hsa04360	33	979	127	6819	Axon guidance
NONHSAT072314	path:hsa04611	22	524	131	6819	Platelet activation
NR_047578.1	path:hsa04530	33	925	134	6819	Tight junction
NONHSAT004175	path:hsa04350	21	821	80	6819	TGF-beta signaling pathway
FR049851	path:hsa05200	65	902	327	6819	Pathways in cancer
NONHSAT072299	path:hsa04152	21	517	124	6819	AMPK signaling pathway
TCONS_l2_00030904	path:hsa04810	45	863	215	6819	Regulation of actin cytoskeleton
NONHSAT004175	path:hsa04024	41	821	200	6819	cAMP signaling pathway
NONHSAT079157	path:hsa05200	68	955	327	6819	Pathways in cancer
NONHSAT054822	path:hsa04360	28	774	127	6819	Axon guidance
NONHSAT066382	path:hsa05146	25	770	109	6819	Amoebiasis
NONHSAG047612	path:hsa04918	22	990	72	6819	Thyroid hormone synthesis
NONHSAG038390	path:hsa04611	34	989	131	6819	Platelet activation
ENST00000593604	path:hsa04350	21	822	80	6819	TGF-beta signaling pathway
NONHSAG038331	path:hsa04550	32	834	142	6819	Signaling pathways regulating pluripotency of stem cells
NONHSAT053571	path:hsa04550	32	834	142	6819	Signaling pathways regulating pluripotency of stem cells
NONHSAT072852	path:hsa04810	47	915	215	6819	Regulation of actin cytoskeleton
NONHSAT124751	path:hsa04916	28	988	101	6819	Melanogenesis
NONHSAT142050	path:hsa04670	19	467	118	6819	Leukocyte transendothelial migration
NONHSAT027495	path:hsa04720	21	997	67	6819	Long-term potentiation
NONHSAT097329	path:hsa04510	49	1006	207	6819	Focal adhesion
NONHSAT092817	path:hsa04550	27	654	142	6819	Signaling pathways regulating pluripotency of stem cells
ENST00000519481	path:hsa04360	30	856	127	6819	Axon guidance
NONHSAT046661	path:hsa05010	41	986	168	6819	Alzheimer's disease
NONHSAT097699	path:hsa05166	62	1073	261	6819	HTLV-I infection
NONHSAT011580	path:hsa05203	54	1149	206	6819	Viral carcinogenesis
TCONS_00025087	path:hsa04713	25	873	97	6819	Circadian entrainment
NONHSAG007503	path:hsa05031	20	909	68	6819	Amphetamine addiction
NONHSAG041955	path:hsa04611	34	990	131	6819	Platelet activation
ENST00000607540	path:hsa04070	24	997	81	6819	Phosphatidylinositol signaling system
NONHSAT128261	path:hsa05322	35	991	136	6819	Systemic lupus erythematosus
NONHSAT122879	path:hsa04611	31	869	131	6819	Platelet activation
NONHSAT096301	path:hsa04110	34	1050	124	6819	Cell cycle
NONHSAT101163	path:hsa00562	20	1025	61	6819	Inositol phosphate metabolism
FR049851	path:hsa04270	30	902	121	6819	Vascular smooth muscle contraction
XR_247579.1	path:hsa05134	8	224	55	6819	Legionellosis
ENST00000597578	path:hsa04350	21	824	80	6819	TGF-beta signaling pathway
ENST00000589255	path:hsa05210	19	928	62	6819	Colorectal cancer
NONHSAT029456	path:hsa04914	25	995	86	6819	Progesterone-mediated oocyte maturation
NONHSAG047350	path:hsa03430	10	913	23	6819	Mismatch repair
NONHSAG035283	path:hsa04670	33	1062	118	6819	Leukocyte transendothelial migration
NONHSAT059204	path:hsa04530	37	1089	134	6819	Tight junction
NONHSAT028312	path:hsa04024	40	796	200	6819	cAMP signaling pathway
NONHSAG028751	path:hsa04270	30	903	121	6819	Vascular smooth muscle contraction
TCONS_l2_00016247	path:hsa04668	20	546	110	6819	TNF signaling pathway
NONHSAT004137	path:hsa04713	25	875	97	6819	Circadian entrainment
ENST00000517838	path:hsa04611	33	951	131	6819	Platelet activation
TCONS_l2_00016249	path:hsa04015	38	703	211	6819	Rap1 signaling pathway
NONHSAG043868	path:hsa05200	66	922	327	6819	Pathways in cancer
XR_243626.1	path:hsa04510	55	1173	207	6819	Focal adhesion
ENST00000419213	path:hsa04390	38	983	153	6819	Hippo signaling pathway
XR_243626.1	path:hsa05210	22	1173	62	6819	Colorectal cancer
NONHSAT054822	path:hsa04390	32	774	153	6819	Hippo signaling pathway
ENST00000518943	path:hsa05200	70	993	327	6819	Pathways in cancer
NONHSAT083151	path:hsa04015	51	1042	211	6819	Rap1 signaling pathway
XR_245948.1	path:hsa04914	25	997	86	6819	Progesterone-mediated oocyte maturation
NONHSAT054609	path:hsa04918	15	538	72	6819	Thyroid hormone synthesis
NR_045605.1	path:hsa04390	40	1055	153	6819	Hippo signaling pathway
XR_243951.1	path:hsa04360	30	859	127	6819	Axon guidance
NONHSAT090255	path:hsa04015	52	1069	211	6819	Rap1 signaling pathway
XR_133419.2	path:hsa05200	65	905	327	6819	Pathways in cancer
NONHSAG020351	path:hsa04015	47	936	211	6819	Rap1 signaling pathway
NONHSAT097405	path:hsa04022	36	833	167	6819	cGMP-PKG signaling pathway
NONHSAG038390	path:hsa04015	49	989	211	6819	Rap1 signaling pathway
NONHSAT004180	path:hsa04015	49	989	211	6819	Rap1 signaling pathway
NONHSAT089925	path:hsa05200	57	766	327	6819	Pathways in cancer
NONHSAT018758	path:hsa04810	30	498	215	6819	Regulation of actin cytoskeleton
NONHSAT009738	path:hsa04668	17	424	110	6819	TNF signaling pathway
NONHSAT072299	path:hsa04962	11	517	45	6819	Vasopressin-regulated water reabsorption
NONHSAT083740	path:hsa04015	29	484	211	6819	Rap1 signaling pathway
NONHSAT072207	path:hsa04015	37	679	211	6819	Rap1 signaling pathway
NONHSAT142855	path:hsa04261	23	494	149	6819	Adrenergic signaling in cardiomyocytes
NONHSAT125604	path:hsa04110	22	559	124	6819	Cell cycle
XR_242584.1	path:hsa04360	34	1027	127	6819	Axon guidance
XR_133419.2	path:hsa04540	24	905	89	6819	Gap junction
NONHSAT121745	path:hsa04730	16	730	60	6819	Long-term depression
NONHSAT136639	path:hsa05034	43	982	180	6819	Alcoholism
NONHSAT000217	path:hsa04151	79	1087	347	6819	PI3K-Akt signaling pathway
NONHSAG048666	path:hsa04390	25	544	153	6819	Hippo signaling pathway
XR_242584.1	path:hsa04550	37	1027	142	6819	Signaling pathways regulating pluripotency of stem cells
NONHSAG043905	path:hsa04921	39	980	159	6819	Oxytocin signaling pathway
ENST00000456460	path:hsa04810	46	893	215	6819	Regulation of actin cytoskeleton
NONHSAT077219	path:hsa04270	24	654	121	6819	Vascular smooth muscle contraction
NONHSAT083764	path:hsa04022	18	303	167	6819	cGMP-PKG signaling pathway
NONHSAT114991	path:hsa05205	48	998	204	6819	Proteoglycans in cancer
ENST00000589255	path:hsa04144	47	928	213	6819	Endocytosis
NONHSAT004136	path:hsa04350	22	890	80	6819	TGF-beta signaling pathway
NONHSAT009738	path:hsa04910	20	424	141	6819	Insulin signaling pathway
NONHSAT017800	path:hsa04261	30	728	149	6819	Adrenergic signaling in cardiomyocytes
FR094122	path:hsa05210	21	1094	62	6819	Colorectal cancer
ENST00000589255	path:hsa04725	29	928	113	6819	Cholinergic synapse
NONHSAT083764	path:hsa04015	21	303	211	6819	Rap1 signaling pathway
NONHSAT121745	path:hsa05205	38	730	204	6819	Proteoglycans in cancer
NONHSAT000217	path:hsa04144	53	1087	213	6819	Endocytosis
TCONS_l2_00002635	path:hsa04510	36	668	207	6819	Focal adhesion
NONHSAT005651	path:hsa04530	25	625	134	6819	Tight junction
NONHSAT121747	path:hsa04530	26	662	134	6819	Tight junction
NONHSAT127452	path:hsa04611	36	1078	131	6819	Platelet activation
NONHSAG018334	path:hsa04070	26	1132	81	6819	Phosphatidylinositol signaling system
NONHSAT072207	path:hsa04514	28	679	145	6819	Cell adhesion molecules (CAMs)
NR_073130.1	path:hsa04725	30	975	113	6819	Cholinergic synapse
NONHSAG028751	path:hsa04510	45	903	207	6819	Focal adhesion
XR_245345.1	path:hsa04916	25	842	101	6819	Melanogenesis
NONHSAT018758	path:hsa04022	25	498	167	6819	cGMP-PKG signaling pathway
FR363468	path:hsa04810	53	1077	215	6819	Regulation of actin cytoskeleton
TCONS_00015355	path:hsa04022	43	1064	167	6819	cGMP-PKG signaling pathway
NONHSAG054507	path:hsa05010	31	674	168	6819	Alzheimer's disease
NONHSAT129049	path:hsa04070	26	1133	81	6819	Phosphatidylinositol signaling system
NONHSAT121750	path:hsa04916	27	944	101	6819	Melanogenesis
ENST00000517838	path:hsa04390	37	951	153	6819	Hippo signaling pathway
ENST00000518528	path:hsa04068	19	417	133	6819	FoxO signaling pathway
NONHSAT004441	path:hsa04611	29	795	131	6819	Platelet activation
NONHSAT121747	path:hsa04360	25	662	127	6819	Axon guidance
ENST00000521122	path:hsa04390	36	916	153	6819	Hippo signaling pathway
NONHSAG011451	path:hsa00350	12	806	35	6819	Tyrosine metabolism
NONHSAT122879	path:hsa04810	45	869	215	6819	Regulation of actin cytoskeleton
NONHSAT029677	path:hsa04390	35	881	153	6819	Hippo signaling pathway
NONHSAT142855	path:hsa04921	24	494	159	6819	Oxytocin signaling pathway
NONHSAT004175	path:hsa00510	15	821	49	6819	N-Glycan biosynthesis
ENST00000597702	path:hsa04024	40	800	200	6819	cAMP signaling pathway
NONHSAT028311	path:hsa04270	30	908	121	6819	Vascular smooth muscle contraction
NONHSAT028312	path:hsa00562	17	796	61	6819	Inositol phosphate metabolism
NONHSAT054823	path:hsa04070	20	760	81	6819	Phosphatidylinositol signaling system
NONHSAT023895	path:hsa05210	9	254	62	6819	Colorectal cancer
NONHSAG021390	path:hsa04014	45	818	228	6819	Ras signaling pathway
NR_048571.1	path:hsa04360	35	1073	127	6819	Axon guidance
NONHSAT119938	path:hsa04144	48	956	213	6819	Endocytosis
XR_245948.1	path:hsa04611	34	997	131	6819	Platelet activation
ENST00000607540	path:hsa04611	34	997	131	6819	Platelet activation
ENST00000521483	path:hsa04360	33	988	127	6819	Axon guidance
TCONS_l2_00030904	path:hsa04360	30	863	127	6819	Axon guidance
NONHSAG050621	path:hsa04611	38	1164	131	6819	Platelet activation
NONHSAT081096	path:hsa04261	21	433	149	6819	Adrenergic signaling in cardiomyocytes
ENST00000416344	path:hsa04530	27	701	134	6819	Tight junction
NONHSAT083732	path:hsa05166	37	548	261	6819	HTLV-I infection
NONHSAT004136	path:hsa04730	18	890	60	6819	Long-term depression
NONHSAT007754	path:hsa04261	30	730	149	6819	Adrenergic signaling in cardiomyocytes
TCONS_00020346	path:hsa04261	30	730	149	6819	Adrenergic signaling in cardiomyocytes
NONHSAT092817	path:hsa05205	35	654	204	6819	Proteoglycans in cancer
NONHSAT104422	path:hsa00350	13	934	35	6819	Tyrosine metabolism
NONHSAT097699	path:hsa04015	52	1073	211	6819	Rap1 signaling pathway
NONHSAT108872	path:hsa05200	78	1140	327	6819	Pathways in cancer
ENST00000594398	path:hsa04015	42	809	211	6819	Rap1 signaling pathway
NR_102422.1	path:hsa04270	33	1041	121	6819	Vascular smooth muscle contraction
NONHSAT040387	path:hsa04810	28	454	215	6819	Regulation of actin cytoskeleton
ENST00000419213	path:hsa04144	49	983	213	6819	Endocytosis
NONHSAT072314	path:hsa04152	21	524	124	6819	AMPK signaling pathway
NR_036679.1	path:hsa04261	35	907	149	6819	Adrenergic signaling in cardiomyocytes
NONHSAT108893	path:hsa04916	27	946	101	6819	Melanogenesis
TCONS_l2_00008916	path:hsa04144	23	345	213	6819	Endocytosis
TCONS_l2_00002163	path:hsa04022	39	934	167	6819	cGMP-PKG signaling pathway
NONHSAT072765	path:hsa04360	30	864	127	6819	Axon guidance
TCONS_l2_00016251	path:hsa04921	37	915	159	6819	Oxytocin signaling pathway
NONHSAT139474	path:hsa04015	37	682	211	6819	Rap1 signaling pathway
XR_245345.1	path:hsa04550	32	842	142	6819	Signaling pathways regulating pluripotency of stem cells
NONHSAT105862	path:hsa04713	24	830	97	6819	Circadian entrainment
ENST00000594398	path:hsa00350	12	809	35	6819	Tyrosine metabolism
TCONS_l2_00016249	path:hsa04360	26	703	127	6819	Axon guidance
NONHSAT077219	path:hsa04350	18	654	80	6819	TGF-beta signaling pathway
NONHSAT139474	path:hsa04668	23	682	110	6819	TNF signaling pathway
NONHSAT004180	path:hsa04390	38	989	153	6819	Hippo signaling pathway
NONHSAG041955	path:hsa04360	33	990	127	6819	Axon guidance
NONHSAG047612	path:hsa04360	33	990	127	6819	Axon guidance
NONHSAT072306	path:hsa04360	21	512	127	6819	Axon guidance
NONHSAT054823	path:hsa04670	26	760	118	6819	Leukocyte transendothelial migration
NONHSAT052755	path:hsa04921	36	882	159	6819	Oxytocin signaling pathway
TCONS_l2_00030904	path:hsa04720	19	863	67	6819	Long-term potentiation
NONHSAT083732	path:hsa04919	21	548	119	6819	Thyroid hormone signaling pathway
NONHSAG054507	path:hsa00230	32	674	176	6819	Purine metabolism
NR_040072.1	path:hsa04916	23	747	101	6819	Melanogenesis
NONHSAT059204	path:hsa04921	42	1089	159	6819	Oxytocin signaling pathway
NR_040064.1	path:hsa04015	40	759	211	6819	Rap1 signaling pathway
NR_102422.1	path:hsa04611	35	1041	131	6819	Platelet activation
NONHSAT105863	path:hsa04916	27	948	101	6819	Melanogenesis
NONHSAG047612	path:hsa04713	27	990	97	6819	Circadian entrainment
NR_002773.1	path:hsa04510	51	1069	207	6819	Focal adhesion
NONHSAG004271	path:hsa00350	13	938	35	6819	Tyrosine metabolism
FR382907	path:hsa04916	28	1000	101	6819	Melanogenesis
NONHSAT128261	path:hsa04360	33	991	127	6819	Axon guidance
FR249384	path:hsa01100	225	1046	1213	6819	Metabolic pathways
NONHSAT100192	path:hsa04015	53	1102	211	6819	Rap1 signaling pathway
TCONS_00024769	path:hsa00510	15	826	49	6819	N-Glycan biosynthesis
NONHSAT137039	path:hsa04022	43	1068	167	6819	cGMP-PKG signaling pathway
NONHSAT083792	path:hsa05205	27	456	204	6819	Proteoglycans in cancer
NONHSAT075339	path:hsa05218	20	880	71	6819	Melanoma
NONHSAG039640	path:hsa04360	30	866	127	6819	Axon guidance
NONHSAT104423	path:hsa05414	21	736	90	6819	Dilated cardiomyopathy
NONHSAT004439	path:hsa04921	40	1020	159	6819	Oxytocin signaling pathway
NONHSAT066382	path:hsa04810	41	770	215	6819	Regulation of actin cytoskeleton
NONHSAT054823	path:hsa05205	39	760	204	6819	Proteoglycans in cancer
ENST00000597702	path:hsa04540	22	800	89	6819	Gap junction
NONHSAT128298	path:hsa00520	13	676	47	6819	Amino sugar and nucleotide sugar metabolism
NONHSAT002800	path:hsa03460	16	845	53	6819	Fanconi anemia pathway
NONHSAT040168	path:hsa04810	53	1081	215	6819	Regulation of actin cytoskeleton
NONHSAT136639	path:hsa04261	37	982	149	6819	Adrenergic signaling in cardiomyocytes
NONHSAT139474	path:hsa04062	34	682	189	6819	Chemokine signaling pathway
ENST00000443224	path:hsa04916	26	898	101	6819	Melanogenesis
FR363468	path:hsa04918	23	1077	72	6819	Thyroid hormone synthesis
NONHSAT090880	path:hsa04550	39	1111	142	6819	Signaling pathways regulating pluripotency of stem cells
NONHSAT054823	path:hsa04728	28	760	131	6819	Dopaminergic synapse
ENST00000416295	path:hsa04510	51	1070	207	6819	Focal adhesion
NONHSAG043541	path:hsa04015	54	1130	211	6819	Rap1 signaling pathway
ENST00000587694	path:hsa04810	49	976	215	6819	Regulation of actin cytoskeleton
NONHSAT105861	path:hsa04921	35	850	159	6819	Oxytocin signaling pathway
NONHSAT002800	path:hsa05322	31	845	136	6819	Systemic lupus erythematosus
NONHSAT104663	path:hsa04350	22	898	80	6819	TGF-beta signaling pathway
NONHSAT008996	path:hsa04070	20	765	81	6819	Phosphatidylinositol signaling system
NONHSAT040550	path:hsa04510	27	450	207	6819	Focal adhesion
NONHSAT029469	path:hsa04022	39	937	167	6819	cGMP-PKG signaling pathway
ENST00000589255	path:hsa05166	55	928	261	6819	HTLV-I infection
NONHSAT083792	path:hsa04810	28	456	215	6819	Regulation of actin cytoskeleton
ENST00000523664	path:hsa04914	25	1008	86	6819	Progesterone-mediated oocyte maturation
NONHSAG043549	path:hsa04530	33	938	134	6819	Tight junction
XR_242092.1	path:hsa05210	19	943	62	6819	Colorectal cancer
NR_027621.1	path:hsa04611	37	1127	131	6819	Platelet activation
ENST00000518943	path:hsa04360	33	993	127	6819	Axon guidance
NONHSAT029423	path:hsa04070	24	1012	81	6819	Phosphatidylinositol signaling system
NONHSAT040421	path:hsa04144	29	484	213	6819	Endocytosis
NONHSAT083740	path:hsa04144	29	484	213	6819	Endocytosis
ENST00000517838	path:hsa04360	32	951	127	6819	Axon guidance
TCONS_00020346	path:hsa04668	24	730	110	6819	TNF signaling pathway
ENST00000597578	path:hsa04062	39	824	189	6819	Chemokine signaling pathway
NONHSAT075339	path:hsa04611	31	880	131	6819	Platelet activation
NONHSAG030405	path:hsa04390	34	851	153	6819	Hippo signaling pathway
NONHSAT004137	path:hsa04261	34	875	149	6819	Adrenergic signaling in cardiomyocytes
NONHSAG044881	path:hsa04360	30	868	127	6819	Axon guidance
NR_040072.1	path:hsa04540	21	747	89	6819	Gap junction
NONHSAT031094	path:hsa04070	20	766	81	6819	Phosphatidylinositol signaling system
NONHSAT101893	path:hsa05200	67	946	327	6819	Pathways in cancer
TCONS_l2_00001484	path:hsa04550	33	883	142	6819	Signaling pathways regulating pluripotency of stem cells
TCONS_00015363	path:hsa04270	33	1046	121	6819	Vascular smooth muscle contraction
NONHSAT040387	path:hsa05132	15	454	86	6819	Salmonella infection
TCONS_l2_00002635	path:hsa04530	26	668	134	6819	Tight junction
NONHSAT081096	path:hsa04970	15	433	90	6819	Salivary secretion
ENST00000521600	path:hsa04510	50	1044	207	6819	Focal adhesion
NONHSAT097328	path:hsa04530	34	979	134	6819	Tight junction
NONHSAT059204	path:hsa05202	46	1089	179	6819	Transcriptional misregulation in cancer
ENST00000419213	path:hsa04725	30	983	113	6819	Cholinergic synapse
NONHSAG021390	path:hsa04921	34	818	159	6819	Oxytocin signaling pathway
ENST00000594398	path:hsa04022	35	809	167	6819	cGMP-PKG signaling pathway
NONHSAT092817	path:hsa00562	15	654	61	6819	Inositol phosphate metabolism
NONHSAT104663	path:hsa04730	18	898	60	6819	Long-term depression
ENST00000518943	path:hsa04390	38	993	153	6819	Hippo signaling pathway
NONHSAG018334	path:hsa05222	27	1132	86	6819	Small cell lung cancer
ENST00000607540	path:hsa04015	49	997	211	6819	Rap1 signaling pathway
XR_245948.1	path:hsa04015	49	997	211	6819	Rap1 signaling pathway
NONHSAG011683	path:hsa05210	20	1025	62	6819	Colorectal cancer
ENST00000597702	path:hsa04919	27	800	119	6819	Thyroid hormone signaling pathway
FR382907	path:hsa05200	70	1000	327	6819	Pathways in cancer
TCONS_00004241	path:hsa04144	50	1014	213	6819	Endocytosis
XR_250739.1	path:hsa05205	49	1033	204	6819	Proteoglycans in cancer
NR_046371.1	path:hsa04141	25	500	168	6819	Protein processing in endoplasmic reticulum
NONHSAT127452	path:hsa04015	52	1078	211	6819	Rap1 signaling pathway
NONHSAT000217	path:hsa04728	36	1087	131	6819	Dopaminergic synapse
NONHSAT029456	path:hsa04360	33	995	127	6819	Axon guidance
NONHSAT053868	path:hsa04270	28	829	121	6819	Vascular smooth muscle contraction
NONHSAT054822	path:hsa00520	14	774	47	6819	Amino sugar and nucleotide sugar metabolism
NR_102422.1	path:hsa04144	51	1041	213	6819	Endocytosis
NONHSAT024922	path:hsa04261	38	1022	149	6819	Adrenergic signaling in cardiomyocytes
NONHSAT004180	path:hsa04921	39	989	159	6819	Oxytocin signaling pathway
NONHSAG020218	path:hsa04810	44	849	215	6819	Regulation of actin cytoskeleton
NONHSAG017936	path:hsa03040	28	769	130	6819	Spliceosome
NONHSAT054706	path:hsa04152	27	767	124	6819	AMPK signaling pathway
FR049851	path:hsa04916	26	902	101	6819	Melanogenesis
NR_048571.1	path:hsa04510	51	1073	207	6819	Focal adhesion
FR094122	path:hsa04720	22	1094	67	6819	Long-term potentiation
NONHSAT054824	path:hsa04921	35	853	159	6819	Oxytocin signaling pathway
NONHSAT105381	path:hsa04390	32	784	153	6819	Hippo signaling pathway
NONHSAT040387	path:hsa04152	19	454	124	6819	AMPK signaling pathway
NONHSAT054822	path:hsa04550	30	774	142	6819	Signaling pathways regulating pluripotency of stem cells
NONHSAT007754	path:hsa00562	16	730	61	6819	Inositol phosphate metabolism
NONHSAT004137	path:hsa04151	66	875	347	6819	PI3K-Akt signaling pathway
FR363468	path:hsa04670	33	1077	118	6819	Leukocyte transendothelial migration
NONHSAT072293	path:hsa04022	18	308	167	6819	cGMP-PKG signaling pathway
NONHSAT121745	path:hsa04144	39	730	213	6819	Endocytosis
NONHSAG002644	path:hsa04530	29	784	134	6819	Tight junction
NONHSAG020351	path:hsa04144	47	936	213	6819	Endocytosis
NR_048571.1	path:hsa04914	26	1073	86	6819	Progesterone-mediated oocyte maturation
NONHSAT097699	path:hsa04914	26	1073	86	6819	Progesterone-mediated oocyte maturation
XR_244377.1	path:hsa04144	26	416	213	6819	Endocytosis
NONHSAT097329	path:hsa04916	28	1006	101	6819	Melanogenesis
NR_045628.1	path:hsa05200	71	1019	327	6819	Pathways in cancer
NONHSAT017800	path:hsa04014	41	728	228	6819	Ras signaling pathway
NONHSAT083151	path:hsa04144	51	1042	213	6819	Endocytosis
TCONS_l2_00001484	path:hsa04611	31	883	131	6819	Platelet activation
XR_250739.1	path:hsa04725	31	1033	113	6819	Cholinergic synapse
NR_045605.1	path:hsa05200	73	1055	327	6819	Pathways in cancer
NONHSAT083732	path:hsa04722	21	548	120	6819	Neurotrophin signaling pathway
NR_072999.1	path:hsa04914	27	1135	86	6819	Progesterone-mediated oocyte maturation
NR_048571.1	path:hsa04022	43	1073	167	6819	cGMP-PKG signaling pathway
NONHSAG007503	path:hsa04068	32	909	133	6819	FoxO signaling pathway
NONHSAT105863	path:hsa05200	67	948	327	6819	Pathways in cancer
NONHSAT105861	path:hsa04810	44	850	215	6819	Regulation of actin cytoskeleton
NONHSAT142050	path:hsa04015	28	467	211	6819	Rap1 signaling pathway
NONHSAG028468	path:hsa04151	28	283	347	6819	PI3K-Akt signaling pathway
NONHSAT097329	path:hsa04611	34	1006	131	6819	Platelet activation
NONHSAT089231	path:hsa05031	19	858	68	6819	Amphetamine addiction
XR_245909.1	path:hsa04144	31	534	213	6819	Endocytosis
XR_132906.2	path:hsa04550	37	1039	142	6819	Signaling pathways regulating pluripotency of stem cells
ENST00000527474	path:hsa04914	25	1014	86	6819	Progesterone-mediated oocyte maturation
XR_250739.1	path:hsa04670	32	1033	118	6819	Leukocyte transendothelial migration
ENST00000416344	path:hsa00350	11	701	35	6819	Tyrosine metabolism
NONHSAT104663	path:hsa04670	29	898	118	6819	Leukocyte transendothelial migration
NR_047578.1	path:hsa04390	36	925	153	6819	Hippo signaling pathway
XR_243951.1	path:hsa04144	44	859	213	6819	Endocytosis
NONHSAT139474	path:hsa04670	24	682	118	6819	Leukocyte transendothelial migration
NONHSAT114991	path:hsa04713	27	998	97	6819	Circadian entrainment
NONHSAT105861	path:hsa04130	12	850	34	6819	SNARE interactions in vesicular transport
NONHSAG004271	path:hsa04932	36	938	151	6819	Non-alcoholic fatty liver disease (NAFLD)
NONHSAT113500	path:hsa04914	26	1075	86	6819	Progesterone-mediated oocyte maturation
NONHSAT127452	path:hsa04550	38	1078	142	6819	Signaling pathways regulating pluripotency of stem cells
NR_038190.1	path:hsa04270	30	918	121	6819	Vascular smooth muscle contraction
NONHSAG028751	path:hsa04730	18	903	60	6819	Long-term depression
NONHSAG048666	path:hsa04978	12	544	51	6819	Mineral absorption
NONHSAT054823	path:hsa05166	47	760	261	6819	HTLV-I infection
NR_072999.1	path:hsa04015	54	1135	211	6819	Rap1 signaling pathway
TCONS_00020347	path:hsa05034	36	781	180	6819	Alcoholism
NR_102422.1	path:hsa04022	42	1041	167	6819	cGMP-PKG signaling pathway
NONHSAT083764	path:hsa04540	12	303	89	6819	Gap junction
NONHSAG009747	path:hsa05203	50	1053	206	6819	Viral carcinogenesis
NONHSAT072765	path:hsa04530	31	864	134	6819	Tight junction
NONHSAT095998	path:hsa04015	52	1081	211	6819	Rap1 signaling pathway
NONHSAT040168	path:hsa04015	52	1081	211	6819	Rap1 signaling pathway
NONHSAG044881	path:hsa04015	44	868	211	6819	Rap1 signaling pathway
NONHSAG041663	path:hsa04022	41	1008	167	6819	cGMP-PKG signaling pathway
NONHSAT072602	path:hsa04540	20	698	89	6819	Gap junction
NONHSAT137039	path:hsa04110	34	1068	124	6819	Cell cycle
ENST00000597578	path:hsa00350	12	824	35	6819	Tyrosine metabolism
NONHSAT072330	path:hsa04918	20	876	72	6819	Thyroid hormone synthesis
NONHSAT030099	path:hsa04144	44	860	213	6819	Endocytosis
ENST00000519481	path:hsa04390	34	856	153	6819	Hippo signaling pathway
TCONS_l2_00030904	path:hsa04024	42	863	200	6819	cAMP signaling pathway
NONHSAT146474	path:hsa04261	37	989	149	6819	Adrenergic signaling in cardiomyocytes
NR_002773.1	path:hsa04110	34	1069	124	6819	Cell cycle
NONHSAT054824	path:hsa04130	12	853	34	6819	SNARE interactions in vesicular transport
NONHSAT097693	path:hsa05200	73	1057	327	6819	Pathways in cancer
XR_241853.1	path:hsa04510	47	967	207	6819	Focal adhesion
NONHSAT101893	path:hsa03460	17	946	53	6819	Fanconi anemia pathway
XR_246012.1	path:hsa04530	30	826	134	6819	Tight junction
NONHSAT105863	path:hsa04015	47	948	211	6819	Rap1 signaling pathway
TCONS_00024769	path:hsa00350	12	826	35	6819	Tyrosine metabolism
NONHSAT017137	path:hsa05322	37	1090	136	6819	Systemic lupus erythematosus
NONHSAT113060	path:hsa04390	36	927	153	6819	Hippo signaling pathway
TCONS_00025087	path:hsa05205	43	873	204	6819	Proteoglycans in cancer
NONHSAT007754	path:hsa04152	26	730	124	6819	AMPK signaling pathway
XR_243952.1	path:hsa04261	22	472	149	6819	Adrenergic signaling in cardiomyocytes
NONHSAT040532	path:hsa04015	24	376	211	6819	Rap1 signaling pathway
ENST00000521122	path:hsa04360	31	916	127	6819	Axon guidance
NONHSAT008636	path:hsa04015	48	975	211	6819	Rap1 signaling pathway
ENST00000456363	path:hsa04015	48	975	211	6819	Rap1 signaling pathway
TCONS_00020346	path:hsa05030	14	730	50	6819	Cocaine addiction
NONHSAT113060	path:hsa04550	34	927	142	6819	Signaling pathways regulating pluripotency of stem cells
NONHSAT034429	path:hsa04921	35	857	159	6819	Oxytocin signaling pathway
NONHSAG047612	path:hsa04725	30	990	113	6819	Cholinergic synapse
NONHSAT136199	path:hsa05200	65	915	327	6819	Pathways in cancer
TCONS_l2_00016247	path:hsa05220	15	546	73	6819	Chronic myeloid leukemia
NONHSAT101893	path:hsa03050	15	946	44	6819	Proteasome
NONHSAT004137	path:hsa04360	30	875	127	6819	Axon guidance
NONHSAT028311	path:hsa04350	22	908	80	6819	TGF-beta signaling pathway
NONHSAT040168	path:hsa04550	38	1081	142	6819	Signaling pathways regulating pluripotency of stem cells
NONHSAT095998	path:hsa04550	38	1081	142	6819	Signaling pathways regulating pluripotency of stem cells
NONHSAT034429	path:hsa04916	25	857	101	6819	Melanogenesis
NR_033256.1	path:hsa04141	29	623	168	6819	Protein processing in endoplasmic reticulum
NONHSAT053571	path:hsa04360	29	834	127	6819	Axon guidance
ENST00000521483	path:hsa04130	13	988	34	6819	SNARE interactions in vesicular transport
NONHSAT066382	path:hsa04670	26	770	118	6819	Leukocyte transendothelial migration
NONHSAT105863	path:hsa04713	26	948	97	6819	Circadian entrainment
ENST00000419213	path:hsa05205	47	983	204	6819	Proteoglycans in cancer
NR_033256.1	path:hsa00230	30	623	176	6819	Purine metabolism
NONHSAT138020	path:hsa04350	20	785	80	6819	TGF-beta signaling pathway
NONHSAT073725	path:hsa05010	37	874	168	6819	Alzheimer's disease
ENST00000518943	path:hsa04144	49	993	213	6819	Endocytosis
NONHSAT092228	path:hsa04550	37	1043	142	6819	Signaling pathways regulating pluripotency of stem cells
NONHSAT121746	path:hsa04725	27	852	113	6819	Cholinergic synapse
ENST00000597702	path:hsa04520	19	800	73	6819	Adherens junction
NONHSAG028701	path:hsa04670	27	814	118	6819	Leukocyte transendothelial migration
NONHSAT054957	path:hsa04510	40	782	207	6819	Focal adhesion
NONHSAT030821	path:hsa04919	23	638	119	6819	Thyroid hormone signaling pathway
NONHSAT079157	path:hsa03430	10	955	23	6819	Mismatch repair
NONHSAT081096	path:hsa04611	19	433	131	6819	Platelet activation
NR_040072.1	path:hsa05414	21	747	90	6819	Dilated cardiomyopathy
NR_045605.1	path:hsa04270	33	1055	121	6819	Vascular smooth muscle contraction
ENST00000419007	path:hsa05210	20	1036	62	6819	Colorectal cancer
NONHSAG051027	path:hsa05200	69	987	327	6819	Pathways in cancer
NONHSAT072451	path:hsa04611	26	691	131	6819	Platelet activation
NONHSAT072451	path:hsa04728	26	691	131	6819	Dopaminergic synapse
NONHSAT008874	path:hsa04360	31	918	127	6819	Axon guidance
XR_245045.1	path:hsa04152	20	496	124	6819	AMPK signaling pathway
ENST00000443224	path:hsa04070	22	898	81	6819	Phosphatidylinositol signaling system
NONHSAT104663	path:hsa04070	22	898	81	6819	Phosphatidylinositol signaling system
XR_244226.1	path:hsa05222	25	1020	86	6819	Small cell lung cancer
NONHSAT007754	path:hsa04024	37	730	200	6819	cAMP signaling pathway
NONHSAT095998	path:hsa04914	26	1081	86	6819	Progesterone-mediated oocyte maturation
NONHSAT004137	path:hsa05205	43	875	204	6819	Proteoglycans in cancer
NONHSAT097694	path:hsa04022	42	1045	167	6819	cGMP-PKG signaling pathway
NONHSAT097699	path:hsa04390	40	1073	153	6819	Hippo signaling pathway
NONHSAT083732	path:hsa04520	15	548	73	6819	Adherens junction
NONHSAT054824	path:hsa04725	27	853	113	6819	Cholinergic synapse
ENST00000588946	path:hsa04022	38	913	167	6819	cGMP-PKG signaling pathway
NONHSAT097055	path:hsa04390	22	461	153	6819	Hippo signaling pathway
NONHSAT055558	path:hsa04914	27	1143	86	6819	Progesterone-mediated oocyte maturation
NONHSAT040550	path:hsa04022	23	450	167	6819	cGMP-PKG signaling pathway
NR_028597.1	path:hsa04270	31	967	121	6819	Vascular smooth muscle contraction
NONHSAT105862	path:hsa04730	17	830	60	6819	Long-term depression
NONHSAT007042	path:hsa04270	33	1056	121	6819	Vascular smooth muscle contraction
NONHSAT113025	path:hsa01100	80	320	1213	6819	Metabolic pathways
NONHSAT075190	path:hsa04611	17	365	131	6819	Platelet activation
NONHSAT129049	path:hsa04151	81	1133	347	6819	PI3K-Akt signaling pathway
NONHSAT101163	path:hsa04070	24	1025	81	6819	Phosphatidylinositol signaling system
NONHSAT002800	path:hsa05034	38	845	180	6819	Alcoholism
NONHSAT046661	path:hsa04110	32	986	124	6819	Cell cycle
NONHSAT092228	path:hsa04540	26	1043	89	6819	Gap junction
NR_073130.1	path:hsa04350	23	975	80	6819	TGF-beta signaling pathway
NONHSAT101166	path:hsa04070	25	1090	81	6819	Phosphatidylinositol signaling system
NONHSAT108872	path:hsa04015	54	1140	211	6819	Rap1 signaling pathway
NONHSAT004850	path:hsa04110	35	1118	124	6819	Cell cycle
NONHSAT095733	path:hsa04725	32	1089	113	6819	Cholinergic synapse
NONHSAT052755	path:hsa05200	63	882	327	6819	Pathways in cancer
NONHSAG021390	path:hsa04550	31	818	142	6819	Signaling pathways regulating pluripotency of stem cells
NONHSAT104424	path:hsa04530	32	909	134	6819	Tight junction
NONHSAT040421	path:hsa04670	19	484	118	6819	Leukocyte transendothelial migration
NONHSAG003440	path:hsa04611	32	931	131	6819	Platelet activation
NONHSAT083748	path:hsa04270	29	881	121	6819	Vascular smooth muscle contraction
XR_241075.1	path:hsa04261	33	849	149	6819	Adrenergic signaling in cardiomyocytes
NONHSAT040435	path:hsa04022	23	451	167	6819	cGMP-PKG signaling pathway
NONHSAT003743	path:hsa04015	52	1086	211	6819	Rap1 signaling pathway
ENST00000587694	path:hsa04350	23	976	80	6819	TGF-beta signaling pathway
NONHSAT097696	path:hsa04015	50	1032	211	6819	Rap1 signaling pathway
NONHSAT104103	path:hsa04022	24	480	167	6819	cGMP-PKG signaling pathway
NONHSAG010106	path:hsa04510	47	971	207	6819	Focal adhesion
NONHSAT072207	path:hsa04810	37	679	215	6819	Regulation of actin cytoskeleton
NR_027654.1	path:hsa04810	44	856	215	6819	Regulation of actin cytoskeleton
ENST00000588946	path:hsa04350	22	913	80	6819	TGF-beta signaling pathway
NONHSAG039159	path:hsa05160	20	463	133	6819	Hepatitis C
NONHSAT072314	path:hsa04916	18	524	101	6819	Melanogenesis
NONHSAG028635	path:hsa04014	23	329	228	6819	Ras signaling pathway
XR_242092.1	path:hsa04144	47	943	213	6819	Endocytosis
NONHSAG050621	path:hsa04550	40	1164	142	6819	Signaling pathways regulating pluripotency of stem cells
NONHSAT092607	path:hsa04022	43	1081	167	6819	cGMP-PKG signaling pathway
NONHSAT040168	path:hsa04510	51	1081	207	6819	Focal adhesion
NONHSAT056210	path:hsa04960	13	853	39	6819	Aldosterone-regulated sodium reabsorption
NONHSAT066382	path:hsa05205	39	770	204	6819	Proteoglycans in cancer
NONHSAT072275	path:hsa04916	20	617	101	6819	Melanogenesis
TCONS_00006981	path:hsa04144	43	839	213	6819	Endocytosis
TCONS_l2_00001484	path:hsa04022	37	883	167	6819	cGMP-PKG signaling pathway
ENST00000588946	path:hsa04916	26	913	101	6819	Melanogenesis
NONHSAG050023	path:hsa04914	25	1024	86	6819	Progesterone-mediated oocyte maturation
NONHSAG048666	path:hsa04015	31	544	211	6819	Rap1 signaling pathway
NONHSAT097329	path:hsa04360	33	1006	127	6819	Axon guidance
XR_245948.1	path:hsa04130	13	997	34	6819	SNARE interactions in vesicular transport
NONHSAT139474	path:hsa05211	16	682	66	6819	Renal cell carcinoma
NONHSAT104429	path:hsa04670	16	371	118	6819	Leukocyte transendothelial migration
ENST00000533634	path:hsa04070	23	965	81	6819	Phosphatidylinositol signaling system
NR_033256.1	path:hsa03040	24	623	130	6819	Spliceosome
NONHSAT053571	path:hsa04062	39	834	189	6819	Chemokine signaling pathway
NONHSAT034429	path:hsa04810	44	857	215	6819	Regulation of actin cytoskeleton
TCONS_00006981	path:hsa04360	29	839	127	6819	Axon guidance
XR_244227.1	path:hsa03030	14	1065	36	6819	DNA replication
NONHSAT047910	path:hsa04022	39	949	167	6819	cGMP-PKG signaling pathway
NONHSAT015735	path:hsa04022	39	949	167	6819	cGMP-PKG signaling pathway
NONHSAT027495	path:hsa04730	19	997	60	6819	Long-term depression
NONHSAG011683	path:hsa04914	25	1025	86	6819	Progesterone-mediated oocyte maturation
NONHSAT090882	path:hsa04144	54	1131	213	6819	Endocytosis
NONHSAT113058	path:hsa04810	24	372	215	6819	Regulation of actin cytoskeleton
NONHSAT072852	path:hsa04730	18	915	60	6819	Long-term depression
ENST00000416295	path:hsa05166	61	1070	261	6819	HTLV-I infection
NONHSAT105615	path:hsa04550	37	1048	142	6819	Signaling pathways regulating pluripotency of stem cells
NONHSAT090255	path:hsa05202	45	1069	179	6819	Transcriptional misregulation in cancer
NONHSAT077036	path:hsa05202	45	1069	179	6819	Transcriptional misregulation in cancer
ENST00000443224	path:hsa04151	67	898	347	6819	PI3K-Akt signaling pathway
NONHSAG048666	path:hsa04611	22	544	131	6819	Platelet activation
NONHSAT028312	path:hsa04015	41	796	211	6819	Rap1 signaling pathway
NONHSAG001405	path:hsa04550	35	971	142	6819	Signaling pathways regulating pluripotency of stem cells
NONHSAT092228	path:hsa05205	49	1043	204	6819	Proteoglycans in cancer
NONHSAT026018	path:hsa04270	31	971	121	6819	Vascular smooth muscle contraction
NONHSAG010106	path:hsa04270	31	971	121	6819	Vascular smooth muscle contraction
NONHSAT008874	path:hsa04144	46	918	213	6819	Endocytosis
NONHSAT105857	path:hsa04730	16	757	60	6819	Long-term depression
ENST00000607540	path:hsa04725	30	997	113	6819	Cholinergic synapse
NONHSAT122177	path:hsa04514	22	490	145	6819	Cell adhesion molecules (CAMs)
ENST00000527474	path:hsa04810	50	1014	215	6819	Regulation of actin cytoskeleton
NONHSAT069089	path:hsa00350	12	838	35	6819	Tyrosine metabolism
TCONS_l2_00030904	path:hsa04670	28	863	118	6819	Leukocyte transendothelial migration
NONHSAG050023	path:hsa04144	50	1024	213	6819	Endocytosis
NONHSAG020218	path:hsa00510	15	849	49	6819	N-Glycan biosynthesis
NONHSAT009738	path:hsa04022	22	424	167	6819	cGMP-PKG signaling pathway
NONHSAT114991	path:hsa04730	19	998	60	6819	Long-term depression
ENST00000533634	path:hsa04360	32	965	127	6819	Axon guidance
NONHSAT018758	path:hsa04540	16	498	89	6819	Gap junction
NONHSAT080346	path:hsa04970	14	396	90	6819	Salivary secretion
NONHSAG020218	path:hsa04713	24	849	97	6819	Circadian entrainment
NONHSAT083740	path:hsa05211	13	484	66	6819	Renal cell carcinoma
NONHSAT040532	path:hsa04144	24	376	213	6819	Endocytosis
FR049851	path:hsa04713	25	902	97	6819	Circadian entrainment
XR_245948.1	path:hsa04261	37	997	149	6819	Adrenergic signaling in cardiomyocytes
NONHSAT080346	path:hsa04022	21	396	167	6819	cGMP-PKG signaling pathway
TCONS_l2_00001295	path:hsa03030	12	813	36	6819	DNA replication
NONHSAG041663	path:hsa04360	33	1008	127	6819	Axon guidance
ENST00000523664	path:hsa04360	33	1008	127	6819	Axon guidance
NONHSAT076674	path:hsa04310	32	878	139	6819	Wnt signaling pathway
NONHSAT054957	path:hsa04070	20	782	81	6819	Phosphatidylinositol signaling system
NONHSAT017667	path:hsa04261	34	888	149	6819	Adrenergic signaling in cardiomyocytes
NONHSAG040260	path:hsa03030	14	1068	36	6819	DNA replication
TCONS_00008738	path:hsa04730	18	917	60	6819	Long-term depression
NONHSAT072765	path:hsa04670	28	864	118	6819	Leukocyte transendothelial migration
NONHSAT010554	path:hsa00350	13	969	35	6819	Tyrosine metabolism
ENST00000423466	path:hsa00510	13	667	49	6819	N-Glycan biosynthesis
NONHSAG028701	path:hsa04611	29	814	131	6819	Platelet activation
NONHSAT146474	path:hsa05205	47	989	204	6819	Proteoglycans in cancer
ENST00000599749	path:hsa00510	15	851	49	6819	N-Glycan biosynthesis
NONHSAT004439	path:hsa04916	28	1020	101	6819	Melanogenesis
NONHSAT009738	path:hsa05133	13	424	75	6819	Pertussis
NONHSAT097694	path:hsa05200	72	1045	327	6819	Pathways in cancer
ENST00000443224	path:hsa04921	36	898	159	6819	Oxytocin signaling pathway
NONHSAT104663	path:hsa04921	36	898	159	6819	Oxytocin signaling pathway
NONHSAT059204	path:hsa04550	38	1089	142	6819	Signaling pathways regulating pluripotency of stem cells
NONHSAT053536	path:hsa00350	13	970	35	6819	Tyrosine metabolism
NONHSAT031097	path:hsa05322	29	783	136	6819	Systemic lupus erythematosus
NONHSAT129049	path:hsa04144	54	1133	213	6819	Endocytosis
NONHSAG004271	path:hsa05200	66	938	327	6819	Pathways in cancer
NONHSAT142760	path:hsa04514	16	302	145	6819	Cell adhesion molecules (CAMs)
TCONS_00024769	path:hsa05205	41	826	204	6819	Proteoglycans in cancer
NONHSAT075339	path:hsa05205	43	880	204	6819	Proteoglycans in cancer
NONHSAT104864	path:hsa04360	27	760	127	6819	Axon guidance
NONHSAT092228	path:hsa04390	39	1043	153	6819	Hippo signaling pathway
TCONS_l2_00016247	path:hsa04015	31	546	211	6819	Rap1 signaling pathway
NONHSAG003987	path:hsa04360	32	967	127	6819	Axon guidance
NONHSAT100192	path:hsa04611	36	1102	131	6819	Platelet activation
NR_047578.1	path:hsa04360	31	925	127	6819	Axon guidance
NONHSAT054823	path:hsa04730	16	760	60	6819	Long-term depression
XR_245345.1	path:hsa00350	12	842	35	6819	Tyrosine metabolism
NONHSAT029423	path:hsa04550	36	1012	142	6819	Signaling pathways regulating pluripotency of stem cells
NONHSAT072306	path:hsa04810	30	512	215	6819	Regulation of actin cytoskeleton
NONHSAT072330	path:hsa04540	23	876	89	6819	Gap junction
NONHSAG028701	path:hsa04510	41	814	207	6819	Focal adhesion
NONHSAT142050	path:hsa05132	15	467	86	6819	Salmonella infection
NONHSAG007503	path:hsa04911	23	909	86	6819	Insulin secretion
TCONS_l2_00002635	path:hsa05205	35	668	204	6819	Proteoglycans in cancer
ENST00000419007	path:hsa04261	38	1036	149	6819	Adrenergic signaling in cardiomyocytes
ENST00000416344	path:hsa04970	20	701	90	6819	Salivary secretion
NONHSAG021390	path:hsa04261	32	818	149	6819	Adrenergic signaling in cardiomyocytes
NONHSAG044881	path:hsa04144	44	868	213	6819	Endocytosis
NONHSAT075190	path:hsa04510	23	365	207	6819	Focal adhesion
FR105395	path:hsa04550	30	786	142	6819	Signaling pathways regulating pluripotency of stem cells
NONHSAT040408	path:hsa04611	17	369	131	6819	Platelet activation
NONHSAT139474	path:hsa04910	27	682	141	6819	Insulin signaling pathway
NR_045628.1	path:hsa04611	34	1019	131	6819	Platelet activation
NONHSAG047612	path:hsa04810	49	990	215	6819	Regulation of actin cytoskeleton
ENST00000593604	path:hsa04022	35	822	167	6819	cGMP-PKG signaling pathway
NONHSAT004850	path:hsa04015	53	1118	211	6819	Rap1 signaling pathway
NONHSAT040529	path:hsa04152	23	618	124	6819	AMPK signaling pathway
ENST00000597702	path:hsa04713	23	800	97	6819	Circadian entrainment
NONHSAT113060	path:hsa04024	44	927	200	6819	cAMP signaling pathway
ENST00000523664	path:hsa04390	38	1008	153	6819	Hippo signaling pathway
NONHSAT034429	path:hsa04350	21	857	80	6819	TGF-beta signaling pathway
NONHSAT072852	path:hsa04530	32	915	134	6819	Tight junction
NONHSAT066382	path:hsa04725	25	770	113	6819	Cholinergic synapse
NONHSAG043541	path:hsa04550	39	1130	142	6819	Signaling pathways regulating pluripotency of stem cells
NONHSAG048666	path:hsa04261	24	544	149	6819	Adrenergic signaling in cardiomyocytes
NONHSAT027495	path:hsa04310	35	997	139	6819	Wnt signaling pathway
NONHSAT092607	path:hsa04110	34	1081	124	6819	Cell cycle
ENST00000594398	path:hsa04810	42	809	215	6819	Regulation of actin cytoskeleton
NONHSAT040421	path:hsa04510	28	484	207	6819	Focal adhesion
NONHSAT139474	path:hsa04530	26	682	134	6819	Tight junction
ENST00000517838	path:hsa00510	16	951	49	6819	N-Glycan biosynthesis
NR_040064.1	path:hsa04022	33	759	167	6819	cGMP-PKG signaling pathway
NONHSAT002800	path:hsa00350	12	845	35	6819	Tyrosine metabolism
NONHSAT097694	path:hsa04390	39	1045	153	6819	Hippo signaling pathway
NONHSAT004136	path:hsa04720	19	890	67	6819	Long-term potentiation
NONHSAT083732	path:hsa04962	11	548	45	6819	Vasopressin-regulated water reabsorption
NONHSAT007754	path:hsa04919	25	730	119	6819	Thyroid hormone signaling pathway
NONHSAT113058	path:hsa05217	10	372	55	6819	Basal cell carcinoma
NONHSAT105615	path:hsa05218	22	1048	71	6819	Melanoma
NONHSAG001405	path:hsa04916	27	971	101	6819	Melanogenesis
NONHSAT018758	path:hsa04390	23	498	153	6819	Hippo signaling pathway
FR049851	path:hsa04390	35	902	153	6819	Hippo signaling pathway
ENST00000589255	path:hsa04024	44	928	200	6819	cAMP signaling pathway
XR_244227.1	path:hsa05200	73	1065	327	6819	Pathways in cancer
ENST00000523664	path:hsa04130	13	1008	34	6819	SNARE interactions in vesicular transport
NONHSAT026018	path:hsa04914	24	971	86	6819	Progesterone-mediated oocyte maturation
NR_040072.1	path:hsa04720	17	747	67	6819	Long-term potentiation
NONHSAG022883	path:hsa04960	14	982	39	6819	Aldosterone-regulated sodium reabsorption
ENST00000588946	path:hsa04810	46	913	215	6819	Regulation of actin cytoskeleton
NONHSAG021390	path:hsa04151	62	818	347	6819	PI3K-Akt signaling pathway
TCONS_l2_00009764	path:hsa04022	36	856	167	6819	cGMP-PKG signaling pathway
NONHSAG048085	path:hsa04360	30	886	127	6819	Axon guidance
NONHSAG021390	path:hsa04144	42	818	213	6819	Endocytosis
NR_073130.1	path:hsa04144	48	975	213	6819	Endocytosis
NONHSAT000217	path:hsa04510	51	1087	207	6819	Focal adhesion
NR_040072.1	path:hsa04520	18	747	73	6819	Adherens junction
NONHSAT121746	path:hsa05200	61	852	327	6819	Pathways in cancer
NONHSAT007042	path:hsa04360	34	1056	127	6819	Axon guidance
NONHSAT105615	path:hsa05205	49	1048	204	6819	Proteoglycans in cancer
NONHSAT024922	path:hsa04611	34	1022	131	6819	Platelet activation
NONHSAT021500	path:hsa00350	12	848	35	6819	Tyrosine metabolism
XR_250739.1	path:hsa04914	25	1033	86	6819	Progesterone-mediated oocyte maturation
NONHSAT114991	path:hsa04530	34	998	134	6819	Tight junction
TCONS_00015355	path:hsa04611	35	1064	131	6819	Platelet activation
NONHSAT083764	path:hsa04062	19	303	189	6819	Chemokine signaling pathway
NONHSAT040532	path:hsa04151	34	376	347	6819	PI3K-Akt signaling pathway
FR049851	path:hsa04921	36	902	159	6819	Oxytocin signaling pathway
NONHSAT145296	path:hsa04022	36	857	167	6819	cGMP-PKG signaling pathway
NR_037859.2	path:hsa05210	18	892	62	6819	Colorectal cancer
NONHSAT076674	path:hsa04530	31	878	134	6819	Tight junction
NONHSAT121747	path:hsa04611	25	662	131	6819	Platelet activation
NONHSAG020218	path:hsa00350	12	849	35	6819	Tyrosine metabolism
NONHSAG009747	path:hsa05210	20	1053	62	6819	Colorectal cancer
NONHSAT097328	path:hsa00350	13	979	35	6819	Tyrosine metabolism
NONHSAG003923	path:hsa04360	29	846	127	6819	Axon guidance
NONHSAT129049	path:hsa05205	52	1133	204	6819	Proteoglycans in cancer
XR_243626.1	path:hsa04550	40	1173	142	6819	Signaling pathways regulating pluripotency of stem cells
NONHSAT008996	path:hsa04024	38	765	200	6819	cAMP signaling pathway
NONHSAT104424	path:hsa04713	25	909	97	6819	Circadian entrainment
FR094122	path:hsa04015	52	1094	211	6819	Rap1 signaling pathway
NONHSAT101891	path:hsa05200	67	959	327	6819	Pathways in cancer
XR_132906.2	path:hsa04070	24	1039	81	6819	Phosphatidylinositol signaling system
NONHSAT129049	path:hsa04916	30	1133	101	6819	Melanogenesis
XR_243952.1	path:hsa04550	21	472	142	6819	Signaling pathways regulating pluripotency of stem cells
ENST00000597578	path:hsa05020	12	824	36	6819	Prion diseases
NONHSAT072602	path:hsa04062	34	698	189	6819	Chemokine signaling pathway
XR_242092.1	path:hsa04722	30	943	120	6819	Neurotrophin signaling pathway
NONHSAT011580	path:hsa04015	54	1149	211	6819	Rap1 signaling pathway
NONHSAT097328	path:hsa04510	47	979	207	6819	Focal adhesion
NR_047578.1	path:hsa04350	22	925	80	6819	TGF-beta signaling pathway
NONHSAT139474	path:hsa04261	28	682	149	6819	Adrenergic signaling in cardiomyocytes
NONHSAT145296	path:hsa04713	24	857	97	6819	Circadian entrainment
NONHSAT017137	path:hsa04022	43	1090	167	6819	cGMP-PKG signaling pathway
NONHSAT113058	path:hsa04022	20	372	167	6819	cGMP-PKG signaling pathway
NONHSAT095060	path:hsa04360	28	806	127	6819	Axon guidance
TCONS_l2_00000553	path:hsa04015	41	802	211	6819	Rap1 signaling pathway
NONHSAG041663	path:hsa04068	34	1008	133	6819	FoxO signaling pathway
NONHSAT017800	path:hsa00350	11	728	35	6819	Tyrosine metabolism
NONHSAG043868	path:hsa05166	54	922	261	6819	HTLV-I infection
NONHSAG051027	path:hsa04015	48	987	211	6819	Rap1 signaling pathway
NONHSAG022883	path:hsa00350	13	982	35	6819	Tyrosine metabolism
NONHSAG003440	path:hsa04360	31	931	127	6819	Axon guidance
NONHSAT113060	path:hsa04068	32	927	133	6819	FoxO signaling pathway
TCONS_00020346	path:hsa04725	24	730	113	6819	Cholinergic synapse
NONHSAT034429	path:hsa05166	51	857	261	6819	HTLV-I infection
TCONS_l2_00016249	path:hsa04152	25	703	124	6819	AMPK signaling pathway
NONHSAT004136	path:hsa04810	45	890	215	6819	Regulation of actin cytoskeleton
NONHSAT072321	path:hsa04151	34	377	347	6819	PI3K-Akt signaling pathway
NONHSAT008996	path:hsa04014	42	765	228	6819	Ras signaling pathway
FR407620	path:hsa04390	35	906	153	6819	Hippo signaling pathway
NONHSAT095060	path:hsa04713	23	806	97	6819	Circadian entrainment
NONHSAT072602	path:hsa04670	24	698	118	6819	Leukocyte transendothelial migration
NONHSAT105381	path:hsa04670	26	784	118	6819	Leukocyte transendothelial migration
NONHSAT104103	path:hsa04270	19	480	121	6819	Vascular smooth muscle contraction
NONHSAT122281	path:hsa04510	39	766	207	6819	Focal adhesion
NONHSAT046661	path:hsa03430	10	986	23	6819	Mismatch repair
ENST00000527474	path:hsa05200	70	1014	327	6819	Pathways in cancer
NONHSAT000217	path:hsa04152	34	1087	124	6819	AMPK signaling pathway
NONHSAT092817	path:hsa04713	20	654	97	6819	Circadian entrainment
NR_036634.1	path:hsa04550	37	1058	142	6819	Signaling pathways regulating pluripotency of stem cells
NONHSAT054824	path:hsa04070	21	853	81	6819	Phosphatidylinositol signaling system
TCONS_l2_00017865	path:hsa04015	49	1015	211	6819	Rap1 signaling pathway
TCONS_00006981	path:hsa04810	43	839	215	6819	Regulation of actin cytoskeleton
ENST00000597578	path:hsa04261	32	824	149	6819	Adrenergic signaling in cardiomyocytes
NONHSAG020218	path:hsa04024	41	849	200	6819	cAMP signaling pathway
NONHSAT097696	path:hsa04144	50	1032	213	6819	Endocytosis
XR_243930.1	path:hsa04015	34	625	211	6819	Rap1 signaling pathway
NONHSAT097693	path:hsa04350	24	1057	80	6819	TGF-beta signaling pathway
NONHSAT072299	path:hsa05218	14	517	71	6819	Melanoma
NONHSAT004180	path:hsa05414	25	989	90	6819	Dilated cardiomyopathy
NONHSAT097328	path:hsa05200	68	979	327	6819	Pathways in cancer
NR_027654.1	path:hsa04015	43	856	211	6819	Rap1 signaling pathway
NONHSAG020218	path:hsa04068	30	849	133	6819	FoxO signaling pathway
ENST00000519481	path:hsa00350	12	856	35	6819	Tyrosine metabolism
NONHSAT018535	path:hsa00350	12	856	35	6819	Tyrosine metabolism
NONHSAG043549	path:hsa04270	30	938	121	6819	Vascular smooth muscle contraction
ENST00000416344	path:hsa04022	31	701	167	6819	cGMP-PKG signaling pathway
NONHSAG043868	path:hsa04530	32	922	134	6819	Tight junction
NONHSAT004137	path:hsa04970	23	875	90	6819	Salivary secretion
NONHSAT016630	path:hsa04921	38	975	159	6819	Oxytocin signaling pathway
NONHSAT145296	path:hsa04723	25	857	103	6819	Retrograde endocannabinoid signaling
NR_002165.1	path:hsa04015	50	1043	211	6819	Rap1 signaling pathway
NONHSAT107744	path:hsa04915	19	587	100	6819	Estrogen signaling pathway
NONHSAT051747	path:hsa04261	33	861	149	6819	Adrenergic signaling in cardiomyocytes
NONHSAT040408	path:hsa04510	23	369	207	6819	Focal adhesion
NONHSAT051747	path:hsa04022	36	861	167	6819	cGMP-PKG signaling pathway
NONHSAT028311	path:hsa04390	35	908	153	6819	Hippo signaling pathway
NONHSAT040408	path:hsa04270	16	369	121	6819	Vascular smooth muscle contraction
NONHSAT016445	path:hsa05217	17	935	55	6819	Basal cell carcinoma
NONHSAT034429	path:hsa00350	12	857	35	6819	Tyrosine metabolism
NONHSAG047612	path:hsa04062	44	990	189	6819	Chemokine signaling pathway
NONHSAT105857	path:hsa04130	11	757	34	6819	SNARE interactions in vesicular transport
NR_045628.1	path:hsa04360	33	1019	127	6819	Axon guidance
NONHSAG018334	path:hsa04066	31	1132	106	6819	HIF-1 signaling pathway
NONHSAT097328	path:hsa04916	27	979	101	6819	Melanogenesis
NONHSAG048085	path:hsa04130	12	886	34	6819	SNARE interactions in vesicular transport
ENST00000599749	path:hsa04730	17	851	60	6819	Long-term depression
TCONS_l2_00017865	path:hsa04730	19	1015	60	6819	Long-term depression
NONHSAT097696	path:hsa04916	28	1032	101	6819	Melanogenesis
NONHSAT105857	path:hsa04550	29	757	142	6819	Signaling pathways regulating pluripotency of stem cells
NONHSAT059204	path:hsa05020	14	1089	36	6819	Prion diseases
NONHSAG047612	path:hsa04915	27	990	100	6819	Estrogen signaling pathway
NONHSAT095733	path:hsa04390	40	1089	153	6819	Hippo signaling pathway
NONHSAT137039	path:hsa05211	21	1068	66	6819	Renal cell carcinoma
ENST00000599749	path:hsa04360	29	851	127	6819	Axon guidance
TCONS_l2_00016247	path:hsa05205	30	546	204	6819	Proteoglycans in cancer
NONHSAT104663	path:hsa04261	34	898	149	6819	Adrenergic signaling in cardiomyocytes
NONHSAT105862	path:hsa04540	22	830	89	6819	Gap junction
NONHSAG043905	path:hsa04911	24	980	86	6819	Insulin secretion
ENST00000416295	path:hsa05200	73	1070	327	6819	Pathways in cancer
NONHSAT004137	path:hsa04144	44	875	213	6819	Endocytosis
NONHSAT092630	path:hsa00670	7	565	20	6819	One carbon pool by folate
NONHSAT104424	path:hsa04390	35	909	153	6819	Hippo signaling pathway
NONHSAT083732	path:hsa04730	13	548	60	6819	Long-term depression
ENST00000589255	path:hsa04916	26	928	101	6819	Melanogenesis
ENST00000597578	path:hsa04725	26	824	113	6819	Cholinergic synapse
NONHSAT121747	path:hsa04024	34	662	200	6819	cAMP signaling pathway
NONHSAT101891	path:hsa03030	13	959	36	6819	DNA replication
XR_250739.1	path:hsa04916	28	1033	101	6819	Melanogenesis
NONHSAT139474	path:hsa05130	14	682	55	6819	Pathogenic Escherichia coli infection
NONHSAT072293	path:hsa04611	15	308	131	6819	Platelet activation
NONHSAT083151	path:hsa04914	25	1042	86	6819	Progesterone-mediated oocyte maturation
FR352905	path:hsa00350	13	991	35	6819	Tyrosine metabolism
NONHSAG043549	path:hsa05217	17	938	55	6819	Basal cell carcinoma
NONHSAT124751	path:hsa04611	33	988	131	6819	Platelet activation
TCONS_00015355	path:hsa04360	34	1064	127	6819	Axon guidance
NONHSAT128261	path:hsa04015	48	991	211	6819	Rap1 signaling pathway
NONHSAT139474	path:hsa04012	19	682	87	6819	ErbB signaling pathway
NONHSAT029423	path:hsa04921	39	1012	159	6819	Oxytocin signaling pathway
ENST00000523664	path:hsa04144	49	1008	213	6819	Endocytosis
ENST00000460164	path:hsa04151	22	207	347	6819	PI3K-Akt signaling pathway
NONHSAT010554	path:hsa00260	14	969	40	6819	Glycine, serine and threonine metabolism
FR407620	path:hsa04728	31	906	131	6819	Dopaminergic synapse
NONHSAG030405	path:hsa05217	16	851	55	6819	Basal cell carcinoma
ENST00000419007	path:hsa05166	59	1036	261	6819	HTLV-I infection
FR049851	path:hsa05210	18	902	62	6819	Colorectal cancer
ENST00000521600	path:hsa05034	44	1044	180	6819	Alcoholism
NONHSAG011451	path:hsa03010	29	806	134	6819	Ribosome
NONHSAT095060	path:hsa04530	29	806	134	6819	Tight junction
NONHSAG022883	path:hsa05210	19	982	62	6819	Colorectal cancer
NONHSAT092630	path:hsa05034	28	565	180	6819	Alcoholism
TCONS_00012691	path:hsa00562	16	761	61	6819	Inositol phosphate metabolism
NONHSAT083732	path:hsa04151	45	548	347	6819	PI3K-Akt signaling pathway
NONHSAT097329	path:hsa04530	34	1006	134	6819	Tight junction
XR_241853.1	path:hsa00510	16	967	49	6819	N-Glycan biosynthesis
NONHSAT046661	path:hsa04270	31	986	121	6819	Vascular smooth muscle contraction
NONHSAT146474	path:hsa04611	33	989	131	6819	Platelet activation
NONHSAT072451	path:hsa04725	23	691	113	6819	Cholinergic synapse
NONHSAT083732	path:hsa04144	31	548	213	6819	Endocytosis
NONHSAT072314	path:hsa04130	9	524	34	6819	SNARE interactions in vesicular transport
NONHSAT040532	path:hsa04611	17	376	131	6819	Platelet activation
XR_246012.1	path:hsa04725	26	826	113	6819	Cholinergic synapse
NONHSAG047612	path:hsa04961	16	990	48	6819	Endocrine and other factor-regulated calcium reabsorption
NONHSAG054507	path:hsa03040	25	674	130	6819	Spliceosome
NONHSAG050023	path:hsa04550	36	1024	142	6819	Signaling pathways regulating pluripotency of stem cells
NONHSAT054822	path:hsa04151	59	774	347	6819	PI3K-Akt signaling pathway
NONHSAT108893	path:hsa05200	66	946	327	6819	Pathways in cancer
NONHSAT016630	path:hsa04918	21	975	72	6819	Thyroid hormone synthesis
XR_244227.1	path:hsa05210	20	1065	62	6819	Colorectal cancer
TCONS_00020347	path:hsa04015	40	781	211	6819	Rap1 signaling pathway
NONHSAT054823	path:hsa04062	36	760	189	6819	Chemokine signaling pathway
FR382907	path:hsa05205	47	1000	204	6819	Proteoglycans in cancer
NONHSAG043905	path:hsa04360	32	980	127	6819	Axon guidance
ENST00000419213	path:hsa04916	27	983	101	6819	Melanogenesis
NONHSAG047612	path:hsa04728	33	990	131	6819	Dopaminergic synapse
NONHSAT029469	path:hsa04730	18	937	60	6819	Long-term depression
NONHSAT011580	path:hsa05210	21	1149	62	6819	Colorectal cancer
NONHSAT054746	path:hsa05210	21	1149	62	6819	Colorectal cancer
NONHSAT090882	path:hsa04022	44	1131	167	6819	cGMP-PKG signaling pathway
NONHSAT018758	path:hsa05205	28	498	204	6819	Proteoglycans in cancer
NONHSAT053868	path:hsa04261	32	829	149	6819	Adrenergic signaling in cardiomyocytes
NR_072999.1	path:hsa00230	46	1135	176	6819	Purine metabolism
NONHSAT047910	path:hsa04611	32	949	131	6819	Platelet activation
NONHSAG003440	path:hsa04510	45	931	207	6819	Focal adhesion
TCONS_00004241	path:hsa04725	30	1014	113	6819	Cholinergic synapse
NONHSAT092817	path:hsa04530	25	654	134	6819	Tight junction
NONHSAT104424	path:hsa04024	43	909	200	6819	cAMP signaling pathway
NONHSAT083732	path:hsa04921	25	548	159	6819	Oxytocin signaling pathway
NR_027621.1	path:hsa05166	63	1127	261	6819	HTLV-I infection
NONHSAT092817	path:hsa04261	27	654	149	6819	Adrenergic signaling in cardiomyocytes
NONHSAG041865	path:hsa04015	45	913	211	6819	Rap1 signaling pathway
NONHSAT072602	path:hsa04014	39	698	228	6819	Ras signaling pathway
NONHSAT113058	path:hsa04270	16	372	121	6819	Vascular smooth muscle contraction
NONHSAT097696	path:hsa05217	18	1032	55	6819	Basal cell carcinoma
NONHSAT124751	path:hsa04270	31	988	121	6819	Vascular smooth muscle contraction
NONHSAT034429	path:hsa04730	17	857	60	6819	Long-term depression
NONHSAT121746	path:hsa04144	43	852	213	6819	Endocytosis
NONHSAT016630	path:hsa04261	36	975	149	6819	Adrenergic signaling in cardiomyocytes
NONHSAT055136	path:hsa04022	37	898	167	6819	cGMP-PKG signaling pathway
XR_250739.1	path:hsa05322	35	1033	136	6819	Systemic lupus erythematosus
NONHSAT072275	path:hsa04810	34	617	215	6819	Regulation of actin cytoskeleton
TCONS_00025087	path:hsa00510	15	873	49	6819	N-Glycan biosynthesis
NONHSAG022883	path:hsa03460	17	982	53	6819	Fanconi anemia pathway
NONHSAG028701	path:hsa04360	28	814	127	6819	Axon guidance
NONHSAT046661	path:hsa05210	19	986	62	6819	Colorectal cancer
NONHSAT105862	path:hsa04261	32	830	149	6819	Adrenergic signaling in cardiomyocytes
NONHSAT097693	path:hsa04390	39	1057	153	6819	Hippo signaling pathway
NONHSAT083740	path:hsa05120	13	484	68	6819	Epithelial cell signaling in Helicobacter pylori infection
ENST00000588946	path:hsa04390	35	913	153	6819	Hippo signaling pathway
NONHSAT104864	path:hsa04520	18	760	73	6819	Adherens junction
TCONS_00025087	path:hsa04350	21	873	80	6819	TGF-beta signaling pathway
NONHSAT028311	path:hsa04918	20	908	72	6819	Thyroid hormone synthesis
NONHSAT008996	path:hsa00562	16	765	61	6819	Inositol phosphate metabolism
NONHSAG011683	path:hsa04360	33	1025	127	6819	Axon guidance
NONHSAT076674	path:hsa04390	34	878	153	6819	Hippo signaling pathway
NONHSAT004850	path:hsa04611	36	1118	131	6819	Platelet activation
NR_073130.1	path:hsa04810	48	975	215	6819	Regulation of actin cytoskeleton
NONHSAT040421	path:hsa04024	27	484	200	6819	cAMP signaling pathway
NONHSAT052755	path:hsa04916	25	882	101	6819	Melanogenesis
NONHSAT139001	path:hsa04144	51	1065	213	6819	Endocytosis
NONHSAT054706	path:hsa04130	11	767	34	6819	SNARE interactions in vesicular transport
NONHSAT040497	path:hsa04530	23	581	134	6819	Tight junction
NONHSAT002376	path:hsa03460	16	892	53	6819	Fanconi anemia pathway
NONHSAG020218	path:hsa04530	30	849	134	6819	Tight junction
NONHSAT114991	path:hsa05414	25	998	90	6819	Dilated cardiomyopathy
NONHSAT058764	path:hsa04110	23	630	124	6819	Cell cycle
NONHSAT097696	path:hsa04022	41	1032	167	6819	cGMP-PKG signaling pathway
NR_002773.1	path:hsa04360	34	1069	127	6819	Axon guidance
NONHSAT040529	path:hsa04810	34	618	215	6819	Regulation of actin cytoskeleton
NONHSAT105381	path:hsa04725	25	784	113	6819	Cholinergic synapse
XR_245345.1	path:hsa05020	12	842	36	6819	Prion diseases
XR_242092.1	path:hsa04014	49	943	228	6819	Ras signaling pathway
NONHSAT029456	path:hsa04015	48	995	211	6819	Rap1 signaling pathway
NONHSAG033416	path:hsa04014	17	216	228	6819	Ras signaling pathway
NONHSAT016630	path:hsa05205	46	975	204	6819	Proteoglycans in cancer
NONHSAT024922	path:hsa04015	49	1022	211	6819	Rap1 signaling pathway
XR_243626.1	path:hsa04914	27	1173	86	6819	Progesterone-mediated oocyte maturation
NONHSAT122879	path:hsa04014	46	869	228	6819	Ras signaling pathway
NONHSAG051027	path:hsa04916	27	987	101	6819	Melanogenesis
XR_132906.2	path:hsa04144	50	1039	213	6819	Endocytosis
ENST00000594398	path:hsa04390	32	809	153	6819	Hippo signaling pathway
NONHSAT124751	path:hsa04914	24	988	86	6819	Progesterone-mediated oocyte maturation
NONHSAT129080	path:hsa04611	31	911	131	6819	Platelet activation
NONHSAT054618	path:hsa04914	19	696	86	6819	Progesterone-mediated oocyte maturation
ENST00000589255	path:hsa05222	23	928	86	6819	Small cell lung cancer
NONHSAT006888	path:hsa05203	47	993	206	6819	Viral carcinogenesis
NONHSAT105862	path:hsa04728	29	830	131	6819	Dopaminergic synapse
NONHSAG041955	path:hsa04070	23	990	81	6819	Phosphatidylinositol signaling system
NONHSAT072451	path:hsa04261	28	691	149	6819	Adrenergic signaling in cardiomyocytes
NONHSAT054957	path:hsa05410	20	782	83	6819	Hypertrophic cardiomyopathy (HCM)
NONHSAT142855	path:hsa04720	13	494	67	6819	Long-term potentiation
FR161886	path:hsa04670	31	1018	118	6819	Leukocyte transendothelial migration
NONHSAT036954	path:hsa05322	35	1036	136	6819	Systemic lupus erythematosus
NONHSAT075294	path:hsa00670	9	969	20	6819	One carbon pool by folate
NONHSAT097405	path:hsa05034	37	833	180	6819	Alcoholism
FR094122	path:hsa04916	29	1094	101	6819	Melanogenesis
ENST00000443224	path:hsa04810	45	898	215	6819	Regulation of actin cytoskeleton
ENST00000521483	path:hsa04916	27	988	101	6819	Melanogenesis
NONHSAT113060	path:hsa04070	22	927	81	6819	Phosphatidylinositol signaling system
NONHSAT072387	path:hsa04144	19	274	213	6819	Endocytosis
NONHSAT076674	path:hsa05200	62	878	327	6819	Pathways in cancer
ENST00000587694	path:hsa05205	46	976	204	6819	Proteoglycans in cancer
NONHSAT018331	path:hsa05215	19	672	89	6819	Prostate cancer
TCONS_l2_00008916	path:hsa04611	16	345	131	6819	Platelet activation
NR_102422.1	path:hsa04916	28	1041	101	6819	Melanogenesis
NONHSAG010106	path:hsa04530	33	971	134	6819	Tight junction
NONHSAT005651	path:hsa04070	17	625	81	6819	Phosphatidylinositol signaling system
NONHSAT004850	path:hsa05322	37	1118	136	6819	Systemic lupus erythematosus
TCONS_00020347	path:hsa04310	29	781	139	6819	Wnt signaling pathway
NONHSAG030405	path:hsa04530	30	851	134	6819	Tight junction
NONHSAT002800	path:hsa03030	12	845	36	6819	DNA replication
NONHSAG038390	path:hsa04510	47	989	207	6819	Focal adhesion
NONHSAT097699	path:hsa05210	20	1073	62	6819	Colorectal cancer
NONHSAT030099	path:hsa04270	28	860	121	6819	Vascular smooth muscle contraction
NONHSAT121750	path:hsa04730	18	944	60	6819	Long-term depression
NONHSAT146474	path:hsa04916	27	989	101	6819	Melanogenesis
NONHSAG038390	path:hsa04916	27	989	101	6819	Melanogenesis
NONHSAG043541	path:hsa05200	76	1130	327	6819	Pathways in cancer
NONHSAT004175	path:hsa04810	42	821	215	6819	Regulation of actin cytoskeleton
NONHSAT095733	path:hsa04921	41	1089	159	6819	Oxytocin signaling pathway
ENST00000607540	path:hsa04024	46	997	200	6819	cAMP signaling pathway
NONHSAT138020	path:hsa04015	40	785	211	6819	Rap1 signaling pathway
NONHSAT029677	path:hsa04152	29	881	124	6819	AMPK signaling pathway
NONHSAT018535	path:hsa04114	26	856	110	6819	Oocyte meiosis
TCONS_l2_00009764	path:hsa04114	26	856	110	6819	Oocyte meiosis
NONHSAT105381	path:hsa04916	23	784	101	6819	Melanogenesis
NONHSAT011580	path:hsa04144	54	1149	213	6819	Endocytosis
NR_047578.1	path:hsa04725	28	925	113	6819	Cholinergic synapse
ENST00000527474	path:hsa04144	49	1014	213	6819	Endocytosis
TCONS_00006981	path:hsa04550	31	839	142	6819	Signaling pathways regulating pluripotency of stem cells
NONHSAG022883	path:hsa00260	14	982	40	6819	Glycine, serine and threonine metabolism
NONHSAT121746	path:hsa04530	30	852	134	6819	Tight junction
NONHSAT072448	path:hsa05210	18	912	62	6819	Colorectal cancer
TCONS_00008738	path:hsa04015	45	917	211	6819	Rap1 signaling pathway
NONHSAT097328	path:hsa04713	26	979	97	6819	Circadian entrainment
NONHSAG047612	path:hsa04916	27	990	101	6819	Melanogenesis
NR_047578.1	path:hsa04713	25	925	97	6819	Circadian entrainment
NONHSAT008996	path:hsa04520	18	765	73	6819	Adherens junction
NONHSAG011683	path:hsa04390	38	1025	153	6819	Hippo signaling pathway
FR094122	path:hsa04310	37	1094	139	6819	Wnt signaling pathway
NONHSAT097329	path:hsa00350	13	1006	35	6819	Tyrosine metabolism
NONHSAG003440	path:hsa04914	23	931	86	6819	Progesterone-mediated oocyte maturation
NONHSAT029677	path:hsa04921	35	881	159	6819	Oxytocin signaling pathway
NONHSAT016630	path:hsa04310	34	975	139	6819	Wnt signaling pathway
NONHSAT011580	path:hsa05200	77	1149	327	6819	Pathways in cancer
NONHSAT072293	path:hsa04151	29	308	347	6819	PI3K-Akt signaling pathway
NONHSAT091306	path:hsa00670	9	974	20	6819	One carbon pool by folate
NONHSAT081891	path:hsa04152	20	515	124	6819	AMPK signaling pathway
NR_026567.1	path:hsa04110	23	633	124	6819	Cell cycle
NONHSAT027146	path:hsa04261	30	763	149	6819	Adrenergic signaling in cardiomyocytes
NONHSAT114991	path:hsa04024	46	998	200	6819	cAMP signaling pathway
NONHSAT114991	path:hsa05322	34	998	136	6819	Systemic lupus erythematosus
NONHSAT021500	path:hsa03030	12	848	36	6819	DNA replication
NR_102422.1	path:hsa05217	18	1041	55	6819	Basal cell carcinoma
NONHSAT026018	path:hsa04015	47	971	211	6819	Rap1 signaling pathway
NONHSAT075294	path:hsa04022	39	969	167	6819	cGMP-PKG signaling pathway
NONHSAT128261	path:hsa04916	27	991	101	6819	Melanogenesis
NONHSAT072602	path:hsa04725	23	698	113	6819	Cholinergic synapse
NONHSAT140483	path:hsa05200	45	586	327	6819	Pathways in cancer
ENST00000587694	path:hsa05020	13	976	36	6819	Prion diseases
NONHSAT095060	path:hsa04070	20	806	81	6819	Phosphatidylinositol signaling system
NONHSAT018758	path:hsa04916	17	498	101	6819	Melanogenesis
NR_002773.1	path:hsa04144	51	1069	213	6819	Endocytosis
NONHSAT097699	path:hsa04350	24	1073	80	6819	TGF-beta signaling pathway
NONHSAG048666	path:hsa04916	18	544	101	6819	Melanogenesis
NONHSAT040532	path:hsa04270	16	376	121	6819	Vascular smooth muscle contraction
NONHSAG038390	path:hsa04720	20	989	67	6819	Long-term potentiation
NONHSAT142855	path:hsa04722	19	494	120	6819	Neurotrophin signaling pathway
NONHSAT053571	path:hsa04725	26	834	113	6819	Cholinergic synapse
NONHSAG028701	path:hsa04530	29	814	134	6819	Tight junction
NONHSAT113060	path:hsa04725	28	927	113	6819	Cholinergic synapse
TCONS_l2_00001484	path:hsa04144	44	883	213	6819	Endocytosis
NONHSAT066382	path:hsa05030	14	770	50	6819	Cocaine addiction
NONHSAT004849	path:hsa05020	14	1110	36	6819	Prion diseases
NONHSAT053868	path:hsa04510	41	829	207	6819	Focal adhesion
NONHSAT024922	path:hsa04725	30	1022	113	6819	Cholinergic synapse
NONHSAT146474	path:hsa04144	48	989	213	6819	Endocytosis
NONHSAT105861	path:hsa05020	12	850	36	6819	Prion diseases
NONHSAG023460	path:hsa04151	63	845	347	6819	PI3K-Akt signaling pathway
NONHSAT097694	path:hsa04916	28	1045	101	6819	Melanogenesis
NONHSAT028311	path:hsa04261	34	908	149	6819	Adrenergic signaling in cardiomyocytes
NR_002165.1	path:hsa05166	59	1043	261	6819	HTLV-I infection
NONHSAG047612	path:hsa04720	20	990	67	6819	Long-term potentiation
NONHSAT136199	path:hsa05210	18	915	62	6819	Colorectal cancer
NONHSAT136199	path:hsa04720	19	915	67	6819	Long-term potentiation
NONHSAT126117	path:hsa04144	49	1016	213	6819	Endocytosis
NONHSAG021390	path:hsa04350	20	818	80	6819	TGF-beta signaling pathway
FR105395	path:hsa04540	21	786	89	6819	Gap junction
NONHSAT136199	path:hsa04024	43	915	200	6819	cAMP signaling pathway
TCONS_l2_00008916	path:hsa04015	22	345	211	6819	Rap1 signaling pathway
NONHSAT004137	path:hsa04810	44	875	215	6819	Regulation of actin cytoskeleton
NR_026567.1	path:hsa05166	40	633	261	6819	HTLV-I infection
ENST00000521122	path:hsa04611	31	916	131	6819	Platelet activation
NR_033256.1	path:hsa03010	24	623	134	6819	Ribosome
NONHSAT097693	path:hsa04921	40	1057	159	6819	Oxytocin signaling pathway
TCONS_00015355	path:hsa04390	39	1064	153	6819	Hippo signaling pathway
NONHSAT122177	path:hsa04151	41	490	347	6819	PI3K-Akt signaling pathway
NONHSAT142050	path:hsa04360	19	467	127	6819	Axon guidance
NONHSAT007042	path:hsa04914	25	1056	86	6819	Progesterone-mediated oocyte maturation
NONHSAT018758	path:hsa04010	33	498	257	6819	MAPK signaling pathway
NONHSAT000217	path:hsa04810	52	1087	215	6819	Regulation of actin cytoskeleton
NONHSAT016445	path:hsa04530	32	935	134	6819	Tight junction
NONHSAT142855	path:hsa04310	21	494	139	6819	Wnt signaling pathway
NONHSAG001405	path:hsa04110	31	971	124	6819	Cell cycle
NONHSAT026018	path:hsa04110	31	971	124	6819	Cell cycle
NONHSAT072765	path:hsa04270	28	864	121	6819	Vascular smooth muscle contraction
NONHSAT072275	path:hsa04024	32	617	200	6819	cAMP signaling pathway
NR_038190.1	path:hsa04921	36	918	159	6819	Oxytocin signaling pathway
NONHSAT029677	path:hsa05200	62	881	327	6819	Pathways in cancer
NONHSAT029469	path:hsa04144	46	937	213	6819	Endocytosis
NONHSAT052755	path:hsa04350	21	882	80	6819	TGF-beta signaling pathway
ENST00000589255	path:hsa04810	46	928	215	6819	Regulation of actin cytoskeleton
NONHSAG043905	path:hsa05205	46	980	204	6819	Proteoglycans in cancer
XR_245948.1	path:hsa04070	23	997	81	6819	Phosphatidylinositol signaling system
ENST00000419213	path:hsa04713	26	983	97	6819	Circadian entrainment
NONHSAT129049	path:hsa05200	76	1133	327	6819	Pathways in cancer
XR_245948.1	path:hsa04270	31	997	121	6819	Vascular smooth muscle contraction
NONHSAT108893	path:hsa04350	22	946	80	6819	TGF-beta signaling pathway
NONHSAT056210	path:hsa03030	12	853	36	6819	DNA replication
ENST00000419007	path:hsa05205	48	1036	204	6819	Proteoglycans in cancer
TCONS_00008738	path:hsa04611	31	917	131	6819	Platelet activation
NONHSAG050621	path:hsa04015	54	1164	211	6819	Rap1 signaling pathway
NONHSAT059204	path:hsa05166	61	1089	261	6819	HTLV-I infection
NONHSAT031097	path:hsa04068	28	783	133	6819	FoxO signaling pathway
NONHSAT097693	path:hsa04914	25	1057	86	6819	Progesterone-mediated oocyte maturation
NONHSAT129080	path:hsa04144	45	911	213	6819	Endocytosis
NONHSAG050621	path:hsa04360	36	1164	127	6819	Axon guidance
FR382907	path:hsa05166	57	1000	261	6819	HTLV-I infection
NONHSAT072330	path:hsa04713	24	876	97	6819	Circadian entrainment
NONHSAT101166	path:hsa03460	18	1090	53	6819	Fanconi anemia pathway
NONHSAT128261	path:hsa04144	48	991	213	6819	Endocytosis
NONHSAT016445	path:hsa05200	65	935	327	6819	Pathways in cancer
NONHSAT008636	path:hsa04520	21	975	73	6819	Adherens junction
NONHSAT072275	path:hsa04970	18	617	90	6819	Salivary secretion
NONHSAT144605	path:hsa05203	37	729	206	6819	Viral carcinogenesis
NONHSAT000217	path:hsa04024	49	1087	200	6819	cAMP signaling pathway
NONHSAT097694	path:hsa04144	50	1045	213	6819	Endocytosis
NONHSAT092817	path:hsa04144	35	654	213	6819	Endocytosis
NONHSAT072448	path:hsa04510	44	912	207	6819	Focal adhesion
NONHSAT029677	path:hsa04919	28	881	119	6819	Thyroid hormone signaling pathway
TCONS_00015363	path:hsa04520	22	1046	73	6819	Adherens junction
NONHSAT100192	path:hsa04916	29	1102	101	6819	Melanogenesis
NONHSAT027146	path:hsa04015	39	763	211	6819	Rap1 signaling pathway
FR382907	path:hsa05210	19	1000	62	6819	Colorectal cancer
XR_250581.1	path:hsa04360	20	506	127	6819	Axon guidance
NONHSAG043905	path:hsa04310	34	980	139	6819	Wnt signaling pathway
TCONS_00012691	path:hsa05031	17	761	68	6819	Amphetamine addiction
ENST00000607540	path:hsa04550	35	997	142	6819	Signaling pathways regulating pluripotency of stem cells
TCONS_00012691	path:hsa05132	20	761	86	6819	Salmonella infection
NONHSAT095733	path:hsa04810	52	1089	215	6819	Regulation of actin cytoskeleton
FR049851	path:hsa04310	32	902	139	6819	Wnt signaling pathway
NR_036679.1	path:hsa04360	30	907	127	6819	Axon guidance
NONHSAT072451	path:hsa04916	21	691	101	6819	Melanogenesis
NR_038190.1	path:hsa05200	64	918	327	6819	Pathways in cancer
TCONS_l2_00008916	path:hsa05220	11	345	73	6819	Chronic myeloid leukemia
XR_245345.1	path:hsa04015	42	842	211	6819	Rap1 signaling pathway
NONHSAG051027	path:hsa00670	9	987	20	6819	One carbon pool by folate
NONHSAT052755	path:hsa04919	28	882	119	6819	Thyroid hormone signaling pathway
NONHSAT105861	path:hsa04915	24	850	100	6819	Estrogen signaling pathway
NONHSAT069089	path:hsa03430	9	838	23	6819	Mismatch repair
NONHSAT054618	path:hsa04512	19	696	87	6819	ECM-receptor interaction
NONHSAT034429	path:hsa05020	12	857	36	6819	Prion diseases
NONHSAG038331	path:hsa04144	42	834	213	6819	Endocytosis
XR_243951.1	path:hsa04510	42	859	207	6819	Focal adhesion
NONHSAG030456	path:hsa04974	16	521	89	6819	Protein digestion and absorption
ENST00000521600	path:hsa04611	34	1044	131	6819	Platelet activation
NONHSAT079157	path:hsa04270	30	955	121	6819	Vascular smooth muscle contraction
ENST00000419007	path:hsa04810	50	1036	215	6819	Regulation of actin cytoskeleton
NONHSAG047612	path:hsa04921	38	990	159	6819	Oxytocin signaling pathway
TCONS_00020347	path:hsa05414	21	781	90	6819	Dilated cardiomyopathy
ENST00000597578	path:hsa04360	28	824	127	6819	Axon guidance
NONHSAT030821	path:hsa00350	10	638	35	6819	Tyrosine metabolism
NONHSAT089231	path:hsa04530	30	858	134	6819	Tight junction
NONHSAT090878	path:hsa04015	51	1084	211	6819	Rap1 signaling pathway
NONHSAT091306	path:hsa04022	39	974	167	6819	cGMP-PKG signaling pathway
NONHSAT005651	path:hsa04550	25	625	142	6819	Signaling pathways regulating pluripotency of stem cells
XR_250828.1	path:hsa04670	27	846	118	6819	Leukocyte transendothelial migration
NONHSAG041663	path:hsa04114	29	1008	110	6819	Oocyte meiosis
NONHSAG048085	path:hsa04350	21	886	80	6819	TGF-beta signaling pathway
NONHSAT122879	path:hsa04015	43	869	211	6819	Rap1 signaling pathway
NONHSAT072330	path:hsa04261	33	876	149	6819	Adrenergic signaling in cardiomyocytes
NONHSAT113500	path:hsa04022	42	1075	167	6819	cGMP-PKG signaling pathway
NONHSAT000217	path:hsa04611	35	1087	131	6819	Platelet activation
NONHSAG020351	path:hsa04670	29	936	118	6819	Leukocyte transendothelial migration
NONHSAG048085	path:hsa00350	12	886	35	6819	Tyrosine metabolism
NR_002773.1	path:hsa05166	60	1069	261	6819	HTLV-I infection
ENST00000518528	path:hsa04270	17	417	121	6819	Vascular smooth muscle contraction
NONHSAT108872	path:hsa05203	52	1140	206	6819	Viral carcinogenesis
NONHSAT007754	path:hsa04014	40	730	228	6819	Ras signaling pathway
NONHSAG028468	path:hsa05216	6	283	29	6819	Thyroid cancer
NONHSAG044881	path:hsa04270	28	868	121	6819	Vascular smooth muscle contraction
NONHSAT004137	path:hsa04070	21	875	81	6819	Phosphatidylinositol signaling system
NONHSAT121747	path:hsa04015	35	662	211	6819	Rap1 signaling pathway
NONHSAT104424	path:hsa04520	20	909	73	6819	Adherens junction
TCONS_00006981	path:hsa04611	29	839	131	6819	Platelet activation
XR_243951.1	path:hsa04530	30	859	134	6819	Tight junction
ENST00000589255	path:hsa05205	44	928	204	6819	Proteoglycans in cancer
FR407620	path:hsa04540	23	906	89	6819	Gap junction
NONHSAT029469	path:hsa05200	65	937	327	6819	Pathways in cancer
NONHSAT142855	path:hsa04730	12	494	60	6819	Long-term depression
NR_073130.1	path:hsa04062	43	975	189	6819	Chemokine signaling pathway
NONHSAT039289	path:hsa04022	41	1042	167	6819	cGMP-PKG signaling pathway
NONHSAG003987	path:hsa04144	47	967	213	6819	Endocytosis
NONHSAG043868	path:hsa04921	36	922	159	6819	Oxytocin signaling pathway
TCONS_l2_00016249	path:hsa04530	26	703	134	6819	Tight junction
ENST00000431827	path:hsa05203	48	1029	206	6819	Viral carcinogenesis
NONHSAT005651	path:hsa04810	34	625	215	6819	Regulation of actin cytoskeleton
ENST00000589255	path:hsa05213	16	928	52	6819	Endometrial cancer
NONHSAG021390	path:hsa04390	32	818	153	6819	Hippo signaling pathway
NONHSAT121747	path:hsa04550	26	662	142	6819	Signaling pathways regulating pluripotency of stem cells
NONHSAG004271	path:hsa05212	19	938	66	6819	Pancreatic cancer
TCONS_l2_00008916	path:hsa05213	9	345	52	6819	Endometrial cancer
ENST00000594398	path:hsa04550	30	809	142	6819	Signaling pathways regulating pluripotency of stem cells
NONHSAT095998	path:hsa04360	34	1081	127	6819	Axon guidance
NONHSAT002376	path:hsa05203	43	892	206	6819	Viral carcinogenesis
NONHSAT023896	path:hsa00982	9	261	68	6819	Drug metabolism - cytochrome P450
NONHSAT096299	path:hsa04022	40	1009	167	6819	cGMP-PKG signaling pathway
NONHSAT083792	path:hsa04728	19	456	131	6819	Dopaminergic synapse
TCONS_l2_00016249	path:hsa05130	14	703	55	6819	Pathogenic Escherichia coli infection
NONHSAT104429	path:hsa04916	14	371	101	6819	Melanogenesis
NONHSAT104864	path:hsa04380	27	760	131	6819	Osteoclast differentiation
NONHSAT146474	path:hsa04713	26	989	97	6819	Circadian entrainment
NONHSAG038390	path:hsa04713	26	989	97	6819	Circadian entrainment
XR_246012.1	path:hsa04270	27	826	121	6819	Vascular smooth muscle contraction
NONHSAT113025	path:hsa00601	6	320	26	6819	Glycosphingolipid biosynthesis - lacto and neolacto series
XR_250739.1	path:hsa05202	43	1033	179	6819	Transcriptional misregulation in cancer
NONHSAT029673	path:hsa04611	31	922	131	6819	Platelet activation
NONHSAT139001	path:hsa04810	51	1065	215	6819	Regulation of actin cytoskeleton
NONHSAT124751	path:hsa04261	36	988	149	6819	Adrenergic signaling in cardiomyocytes
ENST00000416295	path:hsa04390	39	1070	153	6819	Hippo signaling pathway
NONHSAG050621	path:hsa04510	53	1164	207	6819	Focal adhesion
NONHSAT072330	path:hsa04730	17	876	60	6819	Long-term depression
NONHSAT095060	path:hsa04261	31	806	149	6819	Adrenergic signaling in cardiomyocytes
NONHSAG039640	path:hsa04114	26	866	110	6819	Oocyte meiosis
FR382907	path:hsa04720	20	1000	67	6819	Long-term potentiation
FR161886	path:hsa04350	23	1018	80	6819	TGF-beta signaling pathway
NONHSAT072314	path:hsa04510	29	524	207	6819	Focal adhesion
NONHSAT029423	path:hsa04810	49	1012	215	6819	Regulation of actin cytoskeleton
NONHSAT028312	path:hsa04725	25	796	113	6819	Cholinergic synapse
NONHSAT004849	path:hsa04114	31	1110	110	6819	Oocyte meiosis
NONHSAT054957	path:hsa00562	16	782	61	6819	Inositol phosphate metabolism
NONHSAT104423	path:hsa04550	28	736	142	6819	Signaling pathways regulating pluripotency of stem cells
XR_132906.2	path:hsa04360	33	1039	127	6819	Axon guidance
NONHSAT139474	path:hsa04728	25	682	131	6819	Dopaminergic synapse
NONHSAT072321	path:hsa04530	17	377	134	6819	Tight junction
NONHSAG041955	path:hsa04713	26	990	97	6819	Circadian entrainment
NONHSAT138574	path:hsa04916	18	551	101	6819	Melanogenesis
NONHSAT092228	path:hsa04730	19	1043	60	6819	Long-term depression
NONHSAT129080	path:hsa04360	30	911	127	6819	Axon guidance
NONHSAT066780	path:hsa00350	11	764	35	6819	Tyrosine metabolism
XR_132906.2	path:hsa04810	50	1039	215	6819	Regulation of actin cytoskeleton
NONHSAT015735	path:hsa04068	32	949	133	6819	FoxO signaling pathway
NR_033256.1	path:hsa05012	25	623	143	6819	Parkinson's disease
NONHSAT105381	path:hsa04270	26	784	121	6819	Vascular smooth muscle contraction
NONHSAT026018	path:hsa04141	39	971	168	6819	Protein processing in endoplasmic reticulum
NONHSAT000217	path:hsa04015	51	1087	211	6819	Rap1 signaling pathway
NONHSAT054706	path:hsa05205	38	767	204	6819	Proteoglycans in cancer
NR_027621.1	path:hsa04360	35	1127	127	6819	Axon guidance
NONHSAT002376	path:hsa00350	12	892	35	6819	Tyrosine metabolism
NONHSAT081096	path:hsa05205	25	433	204	6819	Proteoglycans in cancer
NONHSAT072852	path:hsa04270	29	915	121	6819	Vascular smooth muscle contraction
TCONS_l2_00002163	path:hsa04151	68	934	347	6819	PI3K-Akt signaling pathway
NR_047578.1	path:hsa04015	45	925	211	6819	Rap1 signaling pathway
NONHSAT105861	path:hsa04151	63	850	347	6819	PI3K-Akt signaling pathway
NONHSAT053777	path:hsa04916	27	1002	101	6819	Melanogenesis
FR049851	path:hsa04530	31	902	134	6819	Tight junction
NONHSAG028751	path:hsa05205	43	903	204	6819	Proteoglycans in cancer
NONHSAT054618	path:hsa04070	18	696	81	6819	Phosphatidylinositol signaling system
NONHSAT083976	path:hsa04144	20	301	213	6819	Endocytosis
NONHSAT097329	path:hsa04015	48	1006	211	6819	Rap1 signaling pathway
NR_027654.1	path:hsa04921	34	856	159	6819	Oxytocin signaling pathway
XR_241075.1	path:hsa04550	31	849	142	6819	Signaling pathways regulating pluripotency of stem cells
NONHSAG039159	path:hsa04668	17	463	110	6819	TNF signaling pathway
TCONS_00025087	path:hsa05166	51	873	261	6819	HTLV-I infection
NONHSAT072330	path:hsa05205	42	876	204	6819	Proteoglycans in cancer
NONHSAG039159	path:hsa05220	13	463	73	6819	Chronic myeloid leukemia
NR_102422.1	path:hsa04360	33	1041	127	6819	Axon guidance
ENST00000416344	path:hsa04550	27	701	142	6819	Signaling pathways regulating pluripotency of stem cells
NONHSAT092607	path:hsa04550	37	1081	142	6819	Signaling pathways regulating pluripotency of stem cells
NONHSAT093946	path:hsa04914	18	654	86	6819	Progesterone-mediated oocyte maturation
NONHSAG004372	path:hsa04152	12	235	124	6819	AMPK signaling pathway
FR105395	path:hsa04144	40	786	213	6819	Endocytosis
NONHSAG048085	path:hsa05200	62	886	327	6819	Pathways in cancer
NONHSAT114991	path:hsa04360	32	998	127	6819	Axon guidance
NONHSAT105857	path:hsa04014	41	757	228	6819	Ras signaling pathway
NONHSAT018758	path:hsa04730	12	498	60	6819	Long-term depression
ENST00000419007	path:hsa04390	38	1036	153	6819	Hippo signaling pathway
NONHSAT075190	path:hsa04920	11	365	70	6819	Adipocytokine signaling pathway
NONHSAG018334	path:hsa04150	20	1132	60	6819	mTOR signaling pathway
NONHSAT000217	path:hsa04350	24	1087	80	6819	TGF-beta signaling pathway
NONHSAT072321	path:hsa04540	13	377	89	6819	Gap junction
NR_073130.1	path:hsa05030	16	975	50	6819	Cocaine addiction
NONHSAT016630	path:hsa05030	16	975	50	6819	Cocaine addiction
NONHSAT105861	path:hsa04550	31	850	142	6819	Signaling pathways regulating pluripotency of stem cells
ENST00000522875	path:hsa04611	36	1135	131	6819	Platelet activation
NR_072999.1	path:hsa04611	36	1135	131	6819	Platelet activation
NONHSAT040529	path:hsa04270	22	618	121	6819	Vascular smooth muscle contraction
NONHSAT027146	path:hsa04611	27	763	131	6819	Platelet activation
NONHSAT072852	path:hsa04520	20	915	73	6819	Adherens junction
FR352905	path:hsa04261	36	991	149	6819	Adrenergic signaling in cardiomyocytes
NONHSAT009738	path:hsa05145	17	424	120	6819	Toxoplasmosis
NONHSAG041663	path:hsa04070	23	1008	81	6819	Phosphatidylinositol signaling system
NONHSAT029673	path:hsa05200	64	922	327	6819	Pathways in cancer
NR_002165.1	path:hsa05205	48	1043	204	6819	Proteoglycans in cancer
TCONS_l2_00017865	path:hsa05205	47	1015	204	6819	Proteoglycans in cancer
NONHSAG039159	path:hsa04151	39	463	347	6819	PI3K-Akt signaling pathway
NONHSAT017800	path:hsa04810	38	728	215	6819	Regulation of actin cytoskeleton
TCONS_l2_00002161	path:hsa04919	26	800	119	6819	Thyroid hormone signaling pathway
NONHSAG043541	path:hsa04914	26	1130	86	6819	Progesterone-mediated oocyte maturation
NONHSAT040387	path:hsa04014	28	454	228	6819	Ras signaling pathway
NR_048571.1	path:hsa05166	60	1073	261	6819	HTLV-I infection
ENST00000444286	path:hsa04110	21	563	124	6819	Cell cycle
TCONS_l2_00008916	path:hsa04530	16	345	134	6819	Tight junction
ENST00000518528	path:hsa04916	15	417	101	6819	Melanogenesis
NONHSAT129049	path:hsa04730	20	1133	60	6819	Long-term depression
[truncated: 13,620 more rows]
