# Supplementary material for: Genome-wide analyses of long noncoding RNA expression profiles in lung adenocarcinoma
Source: Sci Rep. 2017 Nov 10;7:15331. doi: 10.1038/s41598-017-15712-y (PMC5681506; doi:10.1038/s41598-017-15712-y)
Supplement: Supplementary file 6 — Dataset 5 [file 41598_2017_15712_MOESM6_ESM.xls]

## Sheet: cis
			chrom	strand	corelation	TargetID	txStart	txEnd	GeneSymbol	txStart	txEnd
up.001_	NONHSAT097328	26.4245	4	+	-0.789385	NONHSAT097328	88896865	88902913	PKD2	88998599	88998658
up.002_	NONHSAG038390	23.6723	4	+	-0.79441	NONHSAG038390	88896866	88902913	PKD2	88998599	88998658
up.004_	NONHSAT097329	21.4436	4	+	-0.779854	NONHSAT097329	88896900	88901613	PKD2	88998599	88998658
up.005_	NONHSAG010106	20.8005	11	+	0.846725	NONHSAG010106	134156996	134189458	ACAD8	134134935	134134994
			11	+	-0.794014	NONHSAG010106	134156996	134189458	JAM3	134020792	134020851
up.032_	TCONS_00015363	7.55517	8	+	0.816094	TCONS_00015363	129103339	129113488	P39188	128939029	128939088
			8	+	0.708069	TCONS_00015363	129103339	129113488	Q6IHG2	129004109	129004168
			8	+	0.701947	TCONS_00015363	129103339	129113488	P39188	128943034	128943093
up.033_	TCONS_00020347	7.41488	12	+	0.727804	TCONS_00020347	16573585	16590381	MGST1	16516907	16516966
up.035_	ENST00000517838	7.34321	8	+	0.71373	ENST00000517838	128903116	129008896	Q6IHG2	129004109	129004168
up.046_	NONHSAT104424	6.70569	5	+	0.866333	NONHSAT104424	146762892	146764306	STK32A	146703523	146703582
up.051_	ENST00000521600	6.35644	8	+	0.738076	ENST00000521600	129001463	129108824	Q6IHG2	129004109	129004168
			8	+	0.737724	ENST00000521600	129001463	129108824	P39188	128939029	128939088
up.052_	NONHSAT105615	6.30205	5	+	0.825829	NONHSAT105615	179106032	179121650	CANX	179137006	179137065
up.054_	ENST00000519481	6.19576	8	+	0.852837	ENST00000519481	128902923	129008896	Q6IHG2	129004109	129004168
			8	+	0.713915	ENST00000519481	128902923	129008896	P39188	128939029	128939088
up.056_	NONHSAT129048	6.13398	8	+	0.805613	NONHSAT129048	128806778	129113498	P39188	128939029	128939088
			8	+	0.70469	NONHSAT129048	128806778	129113498	P39188	128943034	128943093
up.058_	NONHSAT053536	5.98228	17	+	-0.877198	NONHSAT053536	38447718	38451758	THRA	38245528	38245587
			17	+	0.822684	NONHSAT053536	38447718	38451758	PSMD3	38152574	38153624
			17	+	0.777738	NONHSAT053536	38447718	38451758	MSL1	38290092	38290151
			17	+	-0.75179	NONHSAT053536	38447718	38451758	CSF3	38173710	38173769
			17	+	-0.725253	NONHSAT053536	38447718	38451758	CASC3	38328012	38328071
up.061_	NONHSAT056210	5.89787	17	+	0.781881	NONHSAT056210	76212507	76219937	SYNGR2	76168747	76168805
up.064_	NONHSAT027146	5.80916	12	+	0.722221	NONHSAT027146	16619219	16632174	MGST1	16516907	16516966
up.067_	NONHSAG030456	5.70898	2	+	0.754926	NONHSAG030456	216397856	216669548	Q2I700	216546790	216546849
up.070_	ENST00000523190	5.57142	8	+	0.724824	ENST00000523190	129021904	129113343	P39188	128939029	128939088
up.071_	NONHSAT000217	5.55887	1	+	0.842614	NONHSAT000217	906254	906903	PLEKHN1	910300	910359
up.075_	NONHSAG041663	5.41885	5	+	-0.835919	NONHSAG041663	137514857	137517585	EGR1	137804891	137804950
			5	+	-0.736814	NONHSAG041663	137514857	137517585	FAM53C	137684998	137685057
up.076_	TCONS_00015355	5.3905	8	+	0.802292	TCONS_00015355	128988493	129007177	Q6IHG2	129004109	129004168
			8	+	0.792378	TCONS_00015355	128988493	129007177	P39188	128939029	128939088
up.086_	NONHSAG022883	5.06643	17	+	0.739613	NONHSAG022883	76210446	76219937	SYNGR2	76168213	76168272
up.091_	NONHSAT101891	4.9751	5	+	0.763373	NONHSAT101891	68470752	68471373	CDK7	68572420	68572479
up.093_	NONHSAT079157	4.96078	20	+	0.851064	NONHSAT079157	25394092	25397882	GINS1	25429111	25429170
up.094_	TCONS_l2_00016247	4.95218	20	+	0.883345	TCONS_l2_00016247	37230530	37279882	ARHGAP40	37275709	37275768
up.097_	NONHSAT018758	4.92952	11	+	0.871673	NONHSAT018758	34642639	34668098	EHF	34681911	34681970
up.098_	NONHSAT101893	4.90847	5	+	0.780083	NONHSAT101893	68472887	68473524	CDK7	68572420	68572479
up.102_	NONHSAG028635	4.86105	2	+	0.835597	NONHSAG028635	97725682	97726152	ANKRD36	97915324	97915382
up.105_	NONHSAT015735	4.83779	10	+	-0.858602	NONHSAT015735	96356636	96361728	PLCE1	96084735	96084794
			10	+	-0.85374	NONHSAT015735	96356636	96361728	PLCE1	96087933	96087992
up.106_	NONHSAT024969	4.81365	11	+	-0.780143	NONHSAT024969	125514466	125546150	PKNOX2	125302956	125303015
			11	+	0.758625	NONHSAT024969	125514466	125546150	STT3A	125489999	125490703
			11	+	0.753632	NONHSAT024969	125514466	125546150	PATE4	125709906	125709965
			11	+	0.715755	NONHSAT024969	125514466	125546150	HYLS1	125769904	125769963
up.110_	TCONS_l2_00016249	4.69719	20	+	0.75046	TCONS_l2_00016249	37230530	37279882	ARHGAP40	37272398	37272457
up.115_	NONHSAT072207	4.63426	2	+	0.884457	NONHSAT072207	89065323	89079082	ANKRD36BP2	89100975	89101034
			2	+	0.854513	NONHSAT072207	89065323	89079082	ANKRD36BP2	89105450	89105509
up.116_	TCONS_00015360	4.62555	8	+	0.827081	TCONS_00015360	129094932	129113503	Q6IHG2	129004109	129004168
			8	+	0.821717	TCONS_00015360	129094932	129113503	P39188	128939029	128939088
up.119_	NONHSAT083748	4.59653	22	+	0.720846	NONHSAT083748	22511774	22512024	LOC651536	22730666	22730725
up.127_	NONHSAT072602	4.50327	2	+	0.736997	NONHSAT072602	97716465	97716765	ANKRD36	97915324	97915382
			2	+	0.723136	NONHSAT072602	97716465	97716765	ANKRD36	97884981	97890599
up.128_	NONHSAG018334	4.46956	16	+	0.796508	NONHSAG018334	2510146	2512433	CCNF	2507886	2507945
			16	+	0.737212	NONHSAG018334	2510146	2512433	KCTD5	2757433	2757491
			16	+	0.735455	NONHSAG018334	2510146	2512433	MLST8	2256542	2256601
up.129_	ENST00000522875	4.46195	8	+	0.811771	ENST00000522875	129001507	129108902	P39188	128939029	128939088
			8	+	0.784429	ENST00000522875	129001507	129108902	Q6IHG2	129004109	129004168
			8	+	0.729439	ENST00000522875	129001507	129108902	P39188	128943034	128943093
up.135_	NONHSAT021500	4.35877	11	+	0.787633	NONHSAT021500	58874708	58877480	FAM111B	58894801	58894860
up.140_	NONHSAT129080	4.27281	8	+	0.876844	NONHSAT129080	129029971	129031542	Q6IHG2	129004109	129004168
			8	+	0.783208	NONHSAT129080	129029971	129031542	P39188	128939029	128939088
up.143_	NONHSAT113060	4.25605	6	+	0.87751	NONHSAT113060	49520174	49529561	C6orf141	49519296	49519355
			6	+	0.777755	NONHSAT113060	49520174	49529561	GLYATL3	49494542	49494601
up.155_	NONHSAT083764	4.12403	22	+	0.789825	NONHSAT083764	22652462	22677324	LOC651536	22730666	22730725
up.156_	TCONS_l2_00016251	4.11181	20	+	0.854394	TCONS_l2_00016251	37230530	37279882	ARHGAP40	37267950	37268009
			20	+	0.769612	TCONS_l2_00016251	37230530	37279882	ARHGAP40	37275709	37275768
			20	+	0.732872	TCONS_l2_00016251	37230530	37279882	ARHGAP40	37272398	37272457
up.158_	NONHSAT083804	4.05904	22	+	0.828922	NONHSAT083804	23015621	23016072	LOC651536	22730666	22730725
up.159_	NONHSAT031479	4.05591	12	+	-0.820031	NONHSAT031479	122439609	122441833	PSMD9	122355238	122355297
up.161_	ENST00000521122	4.03908	8	+	0.839679	ENST00000521122	128866974	128902987	P39188	128939029	128939088
up.163_	NONHSAT129049	4.00978	8	+	0.850286	NONHSAT129049	128806799	129113502	P39188	128939029	128939088
			8	+	0.734673	NONHSAT129049	128806799	129113502	P39188	128943034	128943093
			8	+	0.719264	NONHSAT129049	128806799	129113502	Q6IHG2	129004109	129004168
up.165_	NONHSAT083836	3.99499	22	+	-0.764809	NONHSAT083836	23257804	23258097	GNAZ	23467137	23467196
up.166_	NONHSAG020351	3.98295	16	+	-0.797658	NONHSAG020351	89645754	89647938	ZNF276	89806251	89806310
up.167_	NONHSAG043905	3.98042	6	+	0.872462	NONHSAG043905	49520066	49529561	C6orf141	49519296	49519355
			6	+	0.757181	NONHSAG043905	49520066	49529561	GLYATL3	49494542	49494601
up.170_	NONHSAG033416	3.95707	22	+	0.802528	NONHSAG033416	22652463	22696169	LOC651536	22730666	22730725
up.173_	NONHSAT036954	3.93724	14	+	0.873767	NONHSAT036954	54863566	54884669	CDKN3	54866634	54866693
			14	+	0.861964	NONHSAT036954	54863566	54884669	CDKN3	54878384	54882635
up.181_	NONHSAT142760	3.81587	16	+	0.728835	NONHSAT142760	57576565	57596513	CCL17	57449888	57449947
up.188_	NONHSAT002800	3.74813	1	+	0.859956	NONHSAT002800	43826728	43828737	CDC20	43826537	43826596
up.190_	NONHSAT083792	3.71487	22	+	0.824173	NONHSAT083792	22961041	22961633	S73129	23029555	23029614
			22	+	0.798045	NONHSAT083792	22961041	22961633	LOC651536	22730666	22730725
			22	+	0.773833	NONHSAT083792	22961041	22961633	IGLL5	23237630	23237689
up.191_	NONHSAT054746	3.71122	17	+	0.876017	NONHSAT054746	49230932	49233907	NME2	49248919	49248978
up.195_	ENST00000518528	3.66321	8	+	0.875099	ENST00000518528	128808066	128903206	P39188	128939029	128939088
			8	+	0.763399	ENST00000518528	128808066	128903206	Q6IHG2	129004109	129004168
			8	+	0.726679	ENST00000518528	128808066	128903206	P39188	128943034	128943093
up.196_	NONHSAT041516	3.64256	15	+	0.775512	NONHSAT041516	32907352	32908451	ARHGAP11A	32931232	32931291
			15	+	0.773953	NONHSAT041516	32907352	32908451	ARHGAP11A	32928084	32928143
down.002_	NONHSAT125464	81.3679	8	+	0.787046	NONHSAT125464	22020591	22021052	FGF17	21904053	21904112
down.004_	NONHSAT121746	50.6845	7	+	0.875952	NONHSAT121746	80231540	80276042	CD36	80302711	80303343
down.021_	NONHSAT121747	23.3251	7	+	0.874668	NONHSAT121747	80253210	80262678	CD36	80302711	80303343
down.023_	NONHSAT121745	22.8075	7	+	0.845827	NONHSAT121745	80231465	80276531	CD36	80302711	80303343
down.024_	FR352905	22.6689	19	+	-0.76624	FR352905	45978195	45978437	PPM1N	46005458	46005517
down.027_	NONHSAG044881	21.1208	6	+	0.702901	NONHSAG044881	134183978	134214631	TBPL1	134308415	134308474
down.030_	NONHSAG021390	20.2387	17	+	0.742957	NONHSAG021390	28565759	28579255	NSRP1	28512741	28512800
down.032_	NR_027621.1	19.1561	X	+	0.734632	NR_027621.1	135228860	135293518	FHL1	135286980	135287039
down.040_	NONHSAT066780	15.7357	19	+	0.836182	NONHSAT066780	45973143	45975325	FOSB	45978205	45978264
down.042_	FR049851	15.5492	3	+	0.860436	FR049851	130396512	130396981	COL6A5	130203339	130203398
down.056_	NONHSAT029677	13.1315	12	+	0.830092	NONHSAT029677	81028448	81046603	PTPRQ	81066965	81067024
			12	+	0.78156	NONHSAT029677	81028448	81046603	PTPRQ	81073739	81073798
down.062_	TCONS_00006981	12.7265	3	+	0.823217	TCONS_00006981	130236018	130279028	COL6A5	130203339	130203398
down.063_	NONHSAT016445	12.693	10	+	0.774614	NONHSAT016445	115805528	115808568	NHLRC2	115664617	115664676
down.065_	NR_072999.1	12.2938	21	+	0.859057	NR_072999.1	27011593	27089874	GABPA	27144188	27144247
down.072_	NONHSAT097405	11.6172	4	+	0.88525	NONHSAT097405	90872595	90874606	MMRN1	90875671	90875730
down.088_	NONHSAT029456	10.6838	12	+	0.801614	NONHSAT029456	72481045	72866875	TBC1D15	72316935	72316994
down.089_	NR_102422.1	10.6116	17	+	-0.732396	NR_102422.1	41003200	41010147	TUBG1	40767187	40767246
down.090_	ENST00000443224	10.5725	10	+	0.758395	ENST00000443224	23632886	23634110	MSRB2	23410806	23410865
down.091_	NONHSAT007042	10.5455	1	+	0.745735	NONHSAT007042	160109748	160111567	PEA15	160183766	160183825
down.094_	ENST00000592174	10.3474	19	+	-0.777775	ENST00000592174	35629735	35642239	LSR	35758434	35758493
down.097_	NONHSAT003743	10.1181	1	+	0.826903	NONHSAT003743	66085622	66089067	LEPROT	65897532	65897591
down.104_	NONHSAT089231	9.73666	3	+	0.794718	NONHSAT089231	42569144	42572389	NKTR	42672047	42672701
			3	+	0.74752	NONHSAT089231	42569144	42572389	ZBTB47	42708933	42708992
down.106_	FR363468	9.6099	12	+	0.786837	FR363468	52409427	52409659	ACVRL1	52317034	52317093
down.108_	NONHSAT053777	9.59401	17	+	0.855365	NONHSAT053777	41017938	41019723	RAMP2	40914409	40914468
			17	+	-0.727459	NONHSAT053777	41017938	41019723	TUBG1	40767187	40767246
down.126_	NONHSAT114991	9.1203	6	+	0.802532	NONHSAT114991	133646348	133789707	EYA4	133852598	133852657
down.149_	NR_002773.1	8.55893	17	+	0.86861	NR_002773.1	41019161	41021234	RAMP2	40914409	40914468
			17	+	-0.765432	NR_002773.1	41019161	41021234	TUBG1	40767187	40767246
down.153_	NONHSAT097696	8.44942	4	+	-0.710435	NONHSAT097696	106833332	106861295	ARHGEF38	106552377	106552436
down.160_	NONHSAT028312	8.32437	12	+	0.82977	NONHSAT028312	52315435	52317145	GRASP	52409589	52409648
down.167_	NONHSAG011683	8.20702	12	+	0.838321	NONHSAG011683	72425072	72866875	TBC1D15	72316935	72316994
			12	+	0.810912	NONHSAG011683	72425072	72866875	RAB21	72180219	72180278
down.175_	NONHSAT097694	7.9684	4	+	-0.702146	NONHSAT097694	106833019	106859505	ARHGEF38	106552377	106552436
down.181_	FR105395	7.85242	11	+	-0.714163	FR105395	61555373	61555645	FEN1	61564029	61564087
down.182_	NONHSAT119938	7.83643	7	+	0.736051	NONHSAT119938	31126585	31142916	FAM188B	30876340	30878834
			7	+	0.731801	NONHSAT119938	31126585	31142916	FAM188B	30893015	30893074
down.184_	NONHSAT029673	7.79282	12	+	0.813745	NONHSAT029673	80906420	80933617	PTPRQ	81066965	81067024
			12	+	0.751223	NONHSAT029673	80906420	80933617	PTPRQ	81073739	81073798
down.185_	NONHSAT016630	7.77429	10	+	0.720972	NONHSAT016630	121211959	121212751	GRK5	121093299	121093358
down.198_	NONHSAT122879	5.09374	7	+	0.780813	NONHSAT122879	115928126	116146162	CAV2	116148261	116148320
