# Supplementary material for: Genome-wide analyses of long noncoding RNA expression profiles in lung adenocarcinoma
Source: Sci Rep. 2017 Nov 10;7:15331. doi: 10.1038/s41598-017-15712-y (PMC5681506; doi:10.1038/s41598-017-15712-y)
Supplement: Supplementary file 7 — Dataset 6 [file 41598_2017_15712_MOESM7_ESM.xls]

## Sheet: POU2F2
TF	lncRNA	p.value	q.value	enrichmentIDs
POU2F2	NONHSAT031097	0.000101515	0.00284242	CLDND1; EGR1; GADD45B; H3F3B; HIST1H1E; HIST1H2AB; HIST1H2AD; HIST1H2AG; HIST1H2AH; HIST1H2AI; HIST1H2AJ; HIST1H2AL; HIST1H2BB; HIST1H2BC; HIST1H2BD; HIST1H2BG; HIST1H2BH; HIST1H2BI; HIST1H2BJ; HIST1H2BK; HIST1H2BL; HIST1H2BM; HIST1H2BO; HIST1H3A; HIST1H3B; HIST1H3E; HIST1H4A; HIST2H2BF; JUNB; MPDU1; PPP1R10; RFTN1; TET2; ZFP36
POU2F2	NONHSAT017137	0.000125683	0.0028153	AHCY; BTG1; EGR1; GADD45B; H2AFJ; HIST1H1B; HIST1H2AB; HIST1H2AD; HIST1H2AG; HIST1H2AI; HIST1H2AJ; HIST1H2AL; HIST1H2AM; HIST1H2BB; HIST1H2BC; HIST1H2BD; HIST1H2BF; HIST1H2BG; HIST1H2BH; HIST1H2BI; HIST1H2BJ; HIST1H2BK; HIST1H2BL; HIST1H2BM; HIST1H2BO; HIST1H3B; HIST1H3D; HIST1H3E; HIST1H3F; HIST1H3G; HIST1H3H; HIST1H3I; HIST1H3J; HIST1H4A; HIST1H4L; HIST2H2BE; HIST2H2BF; JUNB; POLDIP3; PPP1R10; …
POU2F2	NR_036634.1	0.000136319	0.00166009	BLCAP; BTG1; DUSP22; EGR1; GADD45B; HIST1H1B; HIST1H2AB; HIST1H2AC; HIST1H2AD; HIST1H2AG; HIST1H2AH; HIST1H2AJ; HIST1H2AL; HIST1H2AM; HIST1H2BB; HIST1H2BC; HIST1H2BD; HIST1H2BF; HIST1H2BG; HIST1H2BH; HIST1H2BI; HIST1H2BJ; HIST1H2BK; HIST1H2BL; HIST1H2BM; HIST1H2BO; HIST1H3A; HIST1H3B; HIST1H3D; HIST1H3E; HIST1H3F; HIST1H3G; HIST1H3H; HIST1H3I; HIST1H3J; HIST1H4A; HIST1H4L; HIST2H2AB; HIST2H2BE; H…
POU2F2	NR_002773.1	0.000147769	0.00173281	BLCAP; BTG1; DUSP22; GADD45B; HIST1H1B; HIST1H2AB; HIST1H2AC; HIST1H2AD; HIST1H2AG; HIST1H2AH; HIST1H2AI; HIST1H2AJ; HIST1H2AL; HIST1H2AM; HIST1H2BB; HIST1H2BC; HIST1H2BD; HIST1H2BF; HIST1H2BG; HIST1H2BH; HIST1H2BI; HIST1H2BJ; HIST1H2BK; HIST1H2BL; HIST1H2BM; HIST1H2BO; HIST1H3A; HIST1H3B; HIST1H3D; HIST1H3E; HIST1H3F; HIST1H3G; HIST1H3H; HIST1H3I; HIST1H3J; HIST1H4A; HIST1H4L; HIST2H2AB; HIST2H2…
POU2F2	NONHSAG043541	0.000172007	0.00215964	BTG1; DUSP22; EGR1; GADD45B; HIST1H1B; HIST1H1D; HIST1H2AB; HIST1H2AC; HIST1H2AD; HIST1H2AE; HIST1H2AG; HIST1H2AH; HIST1H2AI; HIST1H2AJ; HIST1H2AL; HIST1H2BB; HIST1H2BC; HIST1H2BD; HIST1H2BF; HIST1H2BG; HIST1H2BH; HIST1H2BI; HIST1H2BJ; HIST1H2BK; HIST1H2BL; HIST1H2BM; HIST1H2BO; HIST1H3A; HIST1H3B; HIST1H3D; HIST1H3E; HIST1H3F; HIST1H3G; HIST1H3H; HIST1H3I; HIST1H3J; HIST1H4A; HIST1H4L; HIST2H2AB…
POU2F2	NONHSAT096301	0.0002903	0.0046448	BTG1; DUSP22; EGR1; ERCC2; GADD45B; HIST1H1B; HIST1H2AB; HIST1H2AD; HIST1H2AG; HIST1H2AI; HIST1H2AL; HIST1H2AM; HIST1H2BB; HIST1H2BC; HIST1H2BD; HIST1H2BF; HIST1H2BG; HIST1H2BH; HIST1H2BI; HIST1H2BJ; HIST1H2BK; HIST1H2BL; HIST1H2BM; HIST1H2BO; HIST1H3B; HIST1H3D; HIST1H3E; HIST1H3F; HIST1H3H; HIST1H3I; HIST1H3J; HIST1H4A; HIST1H4L; HIST2H2BE; HIST2H2BF; PPAN; PPP1R10; RFTN1; ZBTB4; ZFP36
POU2F2	NONHSAT004849	0.000324945	0.00789832	ATF4; BTG1; C6orf204; CLDND1; CLEC17A; DUSP22; EGR1; GADD45B; H2AFJ; H3F3B; HIST1H1B; HIST1H2AD; HIST1H2AG; HIST1H2AI; HIST1H2AJ; HIST1H2AL; HIST1H2AM; HIST1H2BB; HIST1H2BC; HIST1H2BD; HIST1H2BF; HIST1H2BG; HIST1H2BH; HIST1H2BI; HIST1H2BL; HIST1H2BO; HIST1H3B; HIST1H3D; HIST1H3E; HIST1H3F; HIST1H3H; HIST1H3I; HIST1H3J; HIST1H4A; HIST2H2BE; IRF4; JUNB; POLDIP3; PPAN; PPP1R10; RFTN1; RRAS2
POU2F2	NONHSAT136639	0.000339917	0.0129168	AHCY; BTG1; C6orf204; CLDND1; DUSP22; EGR1; GADD45B; H2AFJ; H3F3B; HIST1H2AD; HIST1H2AI; HIST1H2AL; HIST1H2AM; HIST1H2BB; HIST1H2BC; HIST1H2BD; HIST1H2BF; HIST1H2BG; HIST1H2BH; HIST1H2BI; HIST1H2BJ; HIST1H2BK; HIST1H2BL; HIST1H2BO; HIST1H3B; HIST1H3E; HIST1H3H; HIST1H4A; HIST1H4D; HIST2H2BE; HIST2H2BF; JUNB; LOC100130581; PPAN; PPP1R10; RFTN1; RPPH1; ZBTB4; ZFP36
POU2F2	NONHSAT091306	0.000430019	0.00535135	BTG1; EGR1; H3F3B; HIST1H1B; HIST1H2AB; HIST1H2AD; HIST1H2AG; HIST1H2AH; HIST1H2AI; HIST1H2AJ; HIST1H2AL; HIST1H2AM; HIST1H2BB; HIST1H2BC; HIST1H2BD; HIST1H2BF; HIST1H2BG; HIST1H2BH; HIST1H2BI; HIST1H2BJ; HIST1H2BK; HIST1H2BO; HIST1H3B; HIST1H3D; HIST1H3E; HIST1H3F; HIST1H3H; HIST1H3I; HIST1H3J; HIST1H4A; HIST1H4L; HIST2H2BE; HIST2H2BF; POLDIP3; PPAN; PPP1R10; RFTN1; ZFP36
POU2F2	ENST00000592174	0.000554019	0.00631582	BTG1; DUSP22; GADD45B; H3F3B; HIST1H1B; HIST1H1C; HIST1H1D; HIST1H1E; HIST1H2AC; HIST1H2AE; HIST1H2AG; HIST1H2AH; HIST1H2AJ; HIST1H2AM; HIST1H2BF; HIST1H2BG; HIST1H2BK; HIST1H2BL; HIST1H2BM; HIST1H3A; HIST1H3B; HIST1H3C; HIST1H3D; HIST1H3F; HIST1H3G; HIST1H3H; HIST1H3I; HIST1H3J; HIST1H4A; HIST1H4D; HIST1H4F; HIST1H4I; HIST1H4L; HIST2H2AB; HIST2H2BE; HIST2H2BF; JUNB; PPAN; PPP1R10; ZBTB4; ZFP36
POU2F2	TCONS_00012211	0.000739194	0.0119327	AHCY; BTG1; DUSP22; EGR1; ERCC2; H2AFJ; H3F3B; HIST1H1B; HIST1H2AB; HIST1H2AD; HIST1H2AG; HIST1H2AI; HIST1H2AL; HIST1H2AM; HIST1H2BB; HIST1H2BC; HIST1H2BD; HIST1H2BG; HIST1H2BH; HIST1H2BI; HIST1H2BJ; HIST1H2BK; HIST1H2BL; HIST1H2BO; HIST1H3B; HIST1H3D; HIST1H3E; HIST1H3F; HIST1H3H; HIST1H3I; HIST1H3J; HIST1H4A; HIST2H2BE; POLDIP3; PPAN; PPP1R10; RFTN1; WDR74; ZFP36
POU2F2	NONHSAT114991	0.00077987	0.0293751	ATF4; BLCAP; BTG1; CLDND1; DUSP22; EGR1; H2AFJ; H3F3B; HIST1H2AB; HIST1H2AD; HIST1H2AI; HIST1H2AJ; HIST1H2AL; HIST1H2AM; HIST1H2BB; HIST1H2BC; HIST1H2BD; HIST1H2BG; HIST1H2BH; HIST1H2BI; HIST1H2BJ; HIST1H2BK; HIST1H2BL; HIST1H2BO; HIST1H3A; HIST1H3B; HIST1H3E; HIST1H3H; HIST1H3J; HIST1H4A; HIST1H4D; HIST2H2BE; HIST2H2BF; JUNB; PPAN; PPP1R10; RFTN1; ZBTB4
POU2F2	NONHSAT097405	0.000901169	0.0241702	BTG1; EGR1; GADD45B; HIST1H1B; HIST1H2AI; HIST1H2AL; HIST1H2AM; HIST1H2BB; HIST1H2BC; HIST1H2BD; HIST1H2BF; HIST1H2BG; HIST1H2BH; HIST1H2BI; HIST1H2BJ; HIST1H2BK; HIST1H2BL; HIST1H2BO; HIST1H3B; HIST1H3D; HIST1H3E; HIST1H3F; HIST1H3H; HIST1H3I; HIST1H3J; HIST1H4A; HIST2H2BF; JUNB; PPAN; PPP1R10; RFTN1; ZBTB4; ZFP36
POU2F2	NONHSAG018569	0.00096234	0.0264644	CIRBP; H3F3B; HIST1H1B; HIST1H2AB; HIST1H2AD; HIST1H2AG; HIST1H2AI; HIST1H2AL; HIST1H2AM; HIST1H2BB; HIST1H2BC; HIST1H2BD; HIST1H2BG; HIST1H2BH; HIST1H2BI; HIST1H2BK; HIST1H2BO; HIST1H3B; HIST1H3D; HIST1H3E; HIST1H3F; HIST1H3H; HIST1H3I; HIST1H3J; HIST1H4A; HIST1H4L; HIST2H2BE; PPAN; PPP1R10; RFTN1; WDR74; ZBTB4
POU2F2	NONHSAT024922	0.000971928	0.0549139	AHCY; BTG1; C6orf204; CLDND1; DUSP22; EGR1; ERCC2; GADD45B; H2AFJ; H3F3B; HIST1H2AD; HIST1H2AI; HIST1H2AL; HIST1H2AM; HIST1H2BB; HIST1H2BC; HIST1H2BD; HIST1H2BF; HIST1H2BG; HIST1H2BH; HIST1H2BI; HIST1H2BO; HIST1H3B; HIST1H3D; HIST1H3E; HIST1H3F; HIST1H3H; HIST1H3J; HIST1H4A; HIST1H4D; HIST2H2BE; JUNB; LOC100130581; POLDIP3; PPAN; PPP1R10; RFTN1; ZBTB4; ZFP36
POU2F2	ENST00000419213	0.00103917	0.0164861	BTG1; DUSP22; EGR1; GADD45B; H2AFJ; H3F3B; HIST1H1B; HIST1H2AB; HIST1H2AD; HIST1H2AG; HIST1H2AI; HIST1H2AJ; HIST1H2AL; HIST1H2AM; HIST1H2BB; HIST1H2BC; HIST1H2BD; HIST1H2BG; HIST1H2BH; HIST1H2BI; HIST1H2BJ; HIST1H2BK; HIST1H2BO; HIST1H3B; HIST1H3D; HIST1H3E; HIST1H3H; HIST1H3I; HIST1H3J; HIST1H4A; HIST2H2BE; IRF4; JUNB; PPAN; PPP1R10; RFTN1; ZFP36
POU2F2	NONHSAT027146	0.00114257	0.0422749	AHCY; C6orf204; CDKN1A; CLDND1; DUSP22; ERCC2; GADD45B; HIST1H1E; HIST1H2AD; HIST1H2AI; HIST1H2BB; HIST1H2BC; HIST1H2BD; HIST1H2BG; HIST1H2BH; HIST1H2BI; HIST1H2BJ; HIST1H2BK; HIST1H2BL; HIST1H2BM; HIST1H2BO; HIST1H3B; HIST1H3E; HIST1H3J; HIST1H4A; HIST2H2BF; IRF4; JUNB; RFTN1; ZFP36
POU2F2	NONHSAT047910	0.00130266	0.028919	BTG1; EGR1; GADD45B; H3F3B; HIST1H1B; HIST1H2AB; HIST1H2AD; HIST1H2AG; HIST1H2AI; HIST1H2AL; HIST1H2AM; HIST1H2BB; HIST1H2BC; HIST1H2BD; HIST1H2BF; HIST1H2BG; HIST1H2BH; HIST1H2BI; HIST1H2BO; HIST1H3B; HIST1H3D; HIST1H3E; HIST1H3F; HIST1H3H; HIST1H3I; HIST1H3J; HIST1H4A; HIST1H4L; HIST2H2BE; JUNB; POLDIP3; PPAN; PPP1R10; RFTN1; ZBTB4; ZFP36
POU2F2	NONHSAG041865	0.00174362	0.0976426	AHCY; ATF4; C6orf204; CLDND1; DUSP22; EGR1; ERCC2; H3F3B; HIST1H2AI; HIST1H2AM; HIST1H2BB; HIST1H2BC; HIST1H2BD; HIST1H2BG; HIST1H2BH; HIST1H2BI; HIST1H2BJ; HIST1H2BK; HIST1H2BL; HIST1H2BO; HIST1H3A; HIST1H3E; HIST1H3H; HIST1H4A; HIST1H4D; HIST2H2BE; HIST2H2BF; JUNB; MUS81; PPAN; TAF12; ZBTB4; ZFP36
POU2F2	NONHSAG018334	0.00175277	0.017727	BTG1; CDKN1A; DUSP22; EGR1; GADD45B; HIST1H1B; HIST1H1C; HIST1H1D; HIST1H1E; HIST1H2AB; HIST1H2AC; HIST1H2AD; HIST1H2AE; HIST1H2AG; HIST1H2AH; HIST1H2AI; HIST1H2AJ; HIST1H2AM; HIST1H2BB; HIST1H2BC; HIST1H2BI; HIST1H2BJ; HIST1H2BK; HIST1H2BL; HIST1H2BM; HIST1H3A; HIST1H3G; HIST1H3H; HIST1H3I; HIST1H4A; HIST1H4D; HIST1H4I; HIST1H4L; HIST2H2AB; HIST2H2BE; HIST2H2BF; JUNB; POLDIP3; PPAN; RRAS2; ZBTB4
POU2F2	NONHSAT127452	0.00204651	0.022188	AHCY; BTG1; DUSP22; EGR1; ERCC2; GADD45B; H2AFJ; HIST1H1B; HIST1H2AB; HIST1H2AD; HIST1H2AG; HIST1H2AI; HIST1H2AL; HIST1H2AM; HIST1H2BB; HIST1H2BC; HIST1H2BD; HIST1H2BF; HIST1H2BG; HIST1H2BH; HIST1H2BI; HIST1H2BK; HIST1H2BO; HIST1H3B; HIST1H3D; HIST1H3E; HIST1H3F; HIST1H3H; HIST1H3I; HIST1H3J; HIST1H4A; HIST1H4L; HIST2H2BE; JUNB; PPAN; PPP1R10; RFTN1; ZFP36
POU2F2	NONHSAG003440	0.00207077	0.0262297	BLCAP; BTG1; DUSP22; EGR1; H2AFJ; HIST1H1B; HIST1H2AB; HIST1H2AD; HIST1H2AG; HIST1H2AI; HIST1H2AJ; HIST1H2AL; HIST1H2AM; HIST1H2BB; HIST1H2BC; HIST1H2BD; HIST1H2BG; HIST1H2BH; HIST1H2BI; HIST1H2BO; HIST1H3B; HIST1H3D; HIST1H3E; HIST1H3F; HIST1H3H; HIST1H3I; HIST1H3J; HIST1H4A; HIST1H4L; HIST2H2BE; PPAN; PPP1R10; RFTN1; WDR74; ZFP36
POU2F2	NONHSAG007503	0.00232876	0.0379255	BLCAP; BTG1; CDKN1A; CLEC17A; DUSP22; EGR1; ELL; GADD45B; H3F3B; HIST1H1B; HIST1H2AE; HIST1H2AH; HIST1H2AJ; HIST1H2AL; HIST1H2AM; HIST1H2BD; HIST1H2BF; HIST1H2BG; HIST1H2BH; HIST1H2BO; HIST1H3B; HIST1H3D; HIST1H3E; HIST1H3F; HIST1H3I; HIST1H3J; HIST1H4A; HLA-B; JUNB; POLDIP3; PPP1R10; RFTN1; ZBTB4
POU2F2	NONHSAG035283	0.00244976	0.0465454	ATF4; BLCAP; BTG1; C6orf204; CLDND1; DUSP22; EGR1; GADD45B; H2AFJ; H3F3B; HIST1H1B; HIST1H2AD; HIST1H2AI; HIST1H2AL; HIST1H2AM; HIST1H2BB; HIST1H2BD; HIST1H2BF; HIST1H2BG; HIST1H2BH; HIST1H2BO; HIST1H3B; HIST1H3D; HIST1H3E; HIST1H3F; HIST1H3H; HIST1H3I; HIST1H3J; HIST1H4A; HIST2H2BE; HLA-B; JUNB; PPAN; PPP1R10; RFTN1; RRAS2; SLC35B2
POU2F2	NONHSAT054957	0.00255005	0.0726764	ATF4; C6orf204; CD74; CDKN1A; CLDND1; DUSP22; GADD45B; H2AFJ; H3F3B; HIST1H2AC; HIST1H2AI; HIST1H2AL; HIST1H2AM; HIST1H2BD; HIST1H2BF; HIST1H2BG; HIST1H2BH; HIST1H2BL; HIST1H2BO; HIST1H3B; HIST1H3D; HIST1H3E; HIST1H3J; HIST1H4A; JUNB; MUS81; POLR2A; PPP1R10; RRAS2; ZFP36
POU2F2	NONHSAT036954	0.0037326	0.0380046	AHCY; BLCAP; BTG1; EGR1; ERCC2; GADD45B; HIST1H1D; HIST1H1E; HIST1H2AC; HIST1H2AE; HIST1H2AH; HIST1H2AI; HIST1H2AM; HIST1H2BC; HIST1H2BF; HIST1H2BH; HIST1H2BI; HIST1H2BJ; HIST1H2BK; HIST1H2BL; HIST1H2BM; HIST1H2BO; HIST1H3A; HIST1H3C; HIST1H4D; HIST1H4F; HIST1H4I; HIST1H4L; HIST2H2AB; HIST2H2BF; POLDIP3; PPAN; PTMA; RFTN1; RRAS2; ZBTB4; ZFP36
POU2F2	NONHSAT128261	0.00397238	0.0414368	BTG1; DUSP22; EGR1; H2AFJ; H3F3B; HIST1H1B; HIST1H2AB; HIST1H2AD; HIST1H2AG; HIST1H2AI; HIST1H2AJ; HIST1H2AL; HIST1H2AM; HIST1H2BB; HIST1H2BC; HIST1H2BD; HIST1H2BG; HIST1H2BH; HIST1H2BI; HIST1H2BO; HIST1H3B; HIST1H3D; HIST1H3E; HIST1H3F; HIST1H3H; HIST1H3I; HIST1H3J; HIST1H4A; HIST2H2BE; IRF4; JUNB; PPAN; PPP1R10; RFTN1; ZFP36
POU2F2	TCONS_00020347	0.00567561	0.125998	AHCY; C6orf204; CDKN1A; CLDND1; DUSP22; EGR1; ERCC2; GADD45B; HIST1H1E; HIST1H2AI; HIST1H2BB; HIST1H2BC; HIST1H2BD; HIST1H2BG; HIST1H2BH; HIST1H2BI; HIST1H2BJ; HIST1H2BK; HIST1H2BL; HIST1H2BM; HIST1H2BO; HIST1H3B; HIST1H3E; HIST1H3J; HIST1H4A; HIST2H2BF; IRF4; JUNB; ZFP36
POU2F2	NONHSAT104422	0.00596045	0.111262	AHCY; CLDND1; DUSP22; EGR1; ERCC2; H3F3B; HIST1H2AB; HIST1H2AD; HIST1H2AI; HIST1H2AL; HIST1H2AM; HIST1H2BB; HIST1H2BC; HIST1H2BD; HIST1H2BG; HIST1H2BH; HIST1H2BI; HIST1H2BJ; HIST1H2BK; HIST1H2BL; HIST1H2BO; HIST1H3A; HIST1H3E; HIST1H3H; HIST1H4A; HIST1H4D; HIST2H2BE; HIST2H2BF; PPAN; TAF12; ZBTB4; ZFP36
POU2F2	ENST00000533634	0.00605834	0.101701	AHCY; BTG1; EGR1; ERCC2; H3F3B; HIST1H1B; HIST1H2AB; HIST1H2AD; HIST1H2AI; HIST1H2AL; HIST1H2AM; HIST1H2BB; HIST1H2BC; HIST1H2BD; HIST1H2BG; HIST1H2BI; HIST1H2BK; HIST1H2BL; HIST1H2BO; HIST1H3B; HIST1H3D; HIST1H3E; HIST1H3F; HIST1H3H; HIST1H3I; HIST1H3J; HIST1H4A; HIST1H4D; HIST2H2BE; PPP1R10; RFTN1; ZBTB4; ZFP36
POU2F2	NONHSAT101891	0.00628486	0.06342	EGR1; GADD45B; H3F3B; HIST1H1C; HIST1H1D; HIST1H1E; HIST1H2AB; HIST1H2AC; HIST1H2AE; HIST1H2AH; HIST1H2AJ; HIST1H2AM; HIST1H2BC; HIST1H2BF; HIST1H2BL; HIST1H2BM; HIST1H3A; HIST1H3C; HIST1H3G; HIST1H3J; HIST1H4A; HIST1H4D; HIST1H4F; HIST1H4I; HIST1H4L; HIST2H2AB; HIST2H2BE; HIST2H2BF; PPAN; PPP1R10; RFTN1; STAT1; ZBTB4; ZFP36
POU2F2	NONHSAT072852	0.00810844	0.114532	BLCAP; BTG1; DUSP22; EGR1; H2AFJ; H3F3B; HIST1H1B; HIST1H2AD; HIST1H2AG; HIST1H2AI; HIST1H2AJ; HIST1H2AL; HIST1H2AM; HIST1H2BD; HIST1H2BG; HIST1H3B; HIST1H3D; HIST1H3E; HIST1H3F; HIST1H3H; HIST1H3I; HIST1H3J; HIST1H4A; HIST2H2BE; HLA-B; PPAN; PPP1R10; RFTN1; RRAS2; SLC35B2; ZFP36
POU2F2	FR363468	0.00886641	0.418368	ATF4; BLCAP; BTG1; C6orf204; CDKN1A; CLDND1; CLEC17A; DUSP22; EGR1; GADD45B; H2AFJ; H3F3B; HIST1H2AI; HIST1H2AL; HIST1H2AM; HIST1H2BD; HIST1H2BF; HIST1H2BG; HIST1H2BH; HIST1H2BO; HIST1H3B; HIST1H3D; HIST1H3E; HIST1H3H; HIST1H3I; HIST1H3J; HIST1H4A; HIST2H2BE; IRF4; JUNB; POLR2A; PPAN; PPP1R10; RFTN1; RRAS2
POU2F2	NONHSAT003743	0.00916285	0.061445	BTG1; DUSP22; EGR1; GADD45B; H2AFJ; HIST1H1B; HIST1H2AB; HIST1H2AD; HIST1H2AG; HIST1H2AI; HIST1H2AL; HIST1H2AM; HIST1H2BB; HIST1H2BC; HIST1H2BD; HIST1H2BF; HIST1H2BG; HIST1H2BH; HIST1H2BI; HIST1H2BJ; HIST1H2BK; HIST1H2BL; HIST1H2BO; HIST1H3B; HIST1H3D; HIST1H3E; HIST1H3F; HIST1H3H; HIST1H3I; HIST1H3J; HIST1H4A; HIST2H2BE; JUNB; PPAN; PPP1R10; RFTN1
POU2F2	ENST00000521600	0.00937799	0.122644	AHCY; C6orf204; CLDND1; EGR1; ERCC2; GADD45B; H3F3B; HIST1H2AB; HIST1H2AD; HIST1H2AI; HIST1H2AL; HIST1H2AM; HIST1H2BB; HIST1H2BC; HIST1H2BD; HIST1H2BG; HIST1H2BH; HIST1H2BI; HIST1H2BJ; HIST1H2BK; HIST1H2BL; HIST1H2BM; HIST1H2BO; HIST1H3B; HIST1H3E; HIST1H3H; HIST1H4A; HIST2H2BE; HIST2H2BF; IRF4; PPAN; RFTN1; TAF12; ZBTB4; ZFP36
POU2F2	NONHSAT027495	0.0103394	0.589345	ATF4; BLCAP; BTG1; C6orf204; CLDND1; DUSP22; EGR1; GADD45B; H2AFJ; H3F3B; HIST1H2AI; HIST1H2AL; HIST1H2AM; HIST1H2BC; HIST1H2BD; HIST1H2BG; HIST1H2BH; HIST1H2BO; HIST1H3B; HIST1H3E; HIST1H3H; HIST1H3I; HIST1H3J; HIST1H4A; IRF4; JUNB; POLR2A; PPAN; PPP1R10; RFTN1; SLC35B2; UBC; ZBTB4
POU2F2	NONHSAT026018	0.0107709	0.132266	BTG1; DUSP22; EGR1; GADD45B; H2AFJ; H3F3B; HIST1H1B; HIST1H2AI; HIST1H2AL; HIST1H2AM; HIST1H2BB; HIST1H2BD; HIST1H2BF; HIST1H2BG; HIST1H2BH; HIST1H2BI; HIST1H2BO; HIST1H3B; HIST1H3D; HIST1H3E; HIST1H3F; HIST1H3H; HIST1H3I; HIST1H3J; HIST1H4A; JUNB; LOC100130581; PPAN; PPP1R10; RFTN1; ZBTB4; ZFP36
POU2F2	TCONS_00015363	0.0117044	0.26505	AHCY; C6orf204; CDKN1A; CLDND1; DUSP22; EGR1; ERCC2; GADD45B; H2AFJ; H3F3B; HIST1H2AI; HIST1H2AL; HIST1H2AM; HIST1H2BB; HIST1H2BC; HIST1H2BD; HIST1H2BG; HIST1H2BH; HIST1H2BI; HIST1H2BK; HIST1H2BO; HIST1H3B; HIST1H3D; HIST1H3E; HIST1H3H; HIST1H3J; HIST1H4A; HIST2H2BE; IRF4; JUNB; PPAN; RFTN1; ZBTB4; ZFP36
POU2F2	ENST00000527474	0.0127667	0.102625	BTG1; DUSP22; EGR1; GADD45B; H2AFJ; HIST1H1B; HIST1H2AB; HIST1H2AD; HIST1H2AG; HIST1H2AI; HIST1H2AL; HIST1H2AM; HIST1H2BB; HIST1H2BC; HIST1H2BD; HIST1H2BF; HIST1H2BG; HIST1H2BH; HIST1H2BI; HIST1H2BO; HIST1H3B; HIST1H3D; HIST1H3E; HIST1H3F; HIST1H3H; HIST1H3I; HIST1H3J; HIST1H4A; HIST2H2BE; JUNB; PPAN; PPP1R10; RFTN1; ZFP36
POU2F2	ENST00000523664	0.012905	0.162902	BLCAP; BTG1; C6orf204; CLDND1; DUSP22; EGR1; GADD45B; H2AFJ; H3F3B; HIST1H2AB; HIST1H2AD; HIST1H2AI; HIST1H2AL; HIST1H2AM; HIST1H2BB; HIST1H2BC; HIST1H2BD; HIST1H2BG; HIST1H2BH; HIST1H2BI; HIST1H2BO; HIST1H3B; HIST1H3D; HIST1H3E; HIST1H3H; HIST1H3I; HIST1H3J; HIST1H4A; HIST2H2BE; IRF4; JUNB; PPAN; PPP1R10; RFTN1
POU2F2	NONHSAT092630	0.0133618	0.187066	HIST1H1D; HIST1H2AD; HIST1H2AI; HIST1H2AL; HIST1H2AM; HIST1H2BB; HIST1H2BD; HIST1H2BF; HIST1H2BG; HIST1H2BH; HIST1H2BI; HIST1H2BO; HIST1H3B; HIST1H3D; HIST1H3E; HIST1H3F; HIST1H3H; HIST1H3J; JUNB; POLDIP3; RFTN1
POU2F2	NR_040064.1	0.0137369	0.174001	CDKN1A; DUSP22; EGR1; GADD45B; H3F3B; HIST1H2AD; HIST1H2AI; HIST1H2AL; HIST1H2AM; HIST1H2BB; HIST1H2BD; HIST1H2BF; HIST1H2BH; HIST1H2BI; HIST1H2BO; HIST1H3B; HIST1H3D; HIST1H3E; HIST1H3I; HIST1H3J; IRF4; JUNB; PPP1R10; RFTN1; ZBTB4; ZFP36
POU2F2	NONHSAT006888	0.0143561	0.114849	BLCAP; BTG1; CIRBP; EGR1; GADD45B; HIST1H1C; HIST1H1D; HIST1H1E; HIST1H2AC; HIST1H2AE; HIST1H2AI; HIST1H2AM; HIST1H2BC; HIST1H2BF; HIST1H2BI; HIST1H2BJ; HIST1H2BK; HIST1H2BL; HIST1H2BM; HIST1H3A; HIST1H3C; HIST1H4D; HIST1H4F; HIST1H4I; HIST1H4L; HIST2H2AB; HIST2H2BF; JUNB; POLDIP3; PPAN; PTMA; RRAS2; ZBTB4; ZFP36
POU2F2	NONHSAT002800	0.0180385	0.145596	CIRBP; EGR1; H3F3B; HIST1H1C; HIST1H1D; HIST1H1E; HIST1H2AC; HIST1H2AE; HIST1H2AI; HIST1H2AM; HIST1H2BC; HIST1H2BF; HIST1H2BL; HIST1H2BM; HIST1H2BO; HIST1H3A; HIST1H3C; HIST1H3H; HIST1H4D; HIST1H4F; HIST1H4I; HIST2H2AB; HIST2H2BF; HIST4H4; POLDIP3; PTMA; STAT1; ZBTB4; ZFP36
POU2F2	FR382907	0.0202964	0.246994	AHCY; BTG1; DUSP22; EGR1; ERCC2; GADD45B; H2AFJ; H3F3B; HIST1H2AB; HIST1H2AD; HIST1H2AI; HIST1H2AL; HIST1H2AM; HIST1H2BB; HIST1H2BC; HIST1H2BD; HIST1H2BG; HIST1H2BH; HIST1H2BI; HIST1H2BJ; HIST1H2BO; HIST1H3B; HIST1H3E; HIST1H3H; HIST1H4A; IRF4; JUNB; LOC100130581; PPAN; PPP1R10; RFTN1; ZBTB4; ZFP36
POU2F2	NONHSAT073725	0.0245583	0.131354	EGR1; GADD45B; H3F3B; HIST1H1C; HIST1H1D; HIST1H1E; HIST1H2AB; HIST1H2AC; HIST1H2AE; HIST1H2AH; HIST1H2AJ; HIST1H2BF; HIST1H3A; HIST1H3C; HIST1H3G; HIST1H3J; HIST1H4A; HIST1H4D; HIST1H4F; HIST1H4I; HIST1H4L; HIST2H2AB; HIST2H2AC; PPAN; PPP1R10; PRKRIP1; PTMA; RFTN1; STAT1; ZFP36
POU2F2	TCONS_00015360	0.0247231	0.162246	AHCY; EGR1; ERCC2; H3F3B; HIST1H2AB; HIST1H2AD; HIST1H2AI; HIST1H2AL; HIST1H2AM; HIST1H2BB; HIST1H2BC; HIST1H2BD; HIST1H2BG; HIST1H2BH; HIST1H2BI; HIST1H2BK; HIST1H2BL; HIST1H2BO; HIST1H3B; HIST1H3D; HIST1H3E; HIST1H3F; HIST1H3H; HIST1H3J; HIST1H4A; HIST1H4L; HIST2H2BE; HIST2H2BF; PPAN; RFTN1; ZBTB4; ZFP36
POU2F2	NONHSAT101893	0.029447	0.206129	CIRBP; EGR1; GADD45B; H3F3B; HIST1H1D; HIST1H1E; HIST1H2AC; HIST1H2AE; HIST1H2AH; HIST1H2AI; HIST1H2AJ; HIST1H2AM; HIST1H2BC; HIST1H2BF; HIST1H2BL; HIST1H3A; HIST1H3C; HIST1H3J; HIST1H4D; HIST1H4I; HIST1H4L; HIST2H2AB; HIST4H4; PPAN; PPP1R10; PRKRIP1; PTMA; RFTN1; STAT1; ZBTB4; ZFP36
POU2F2	NONHSAT066780	0.0341459	0.48231	BLCAP; BTG1; EGR1; HIST1H2AB; HIST1H2AH; HIST1H2AJ; HIST1H2AL; HIST1H2BC; HIST1H2BD; HIST1H2BG; HIST1H2BH; HIST1H2BO; HIST1H3A; HIST1H3E; HIST1H3I; HIST1H3J; HIST1H4A; HIST2H2BE; JUNB; PPAN; PPP1R10; RFTN1; TET2; ZBTB4; ZFP36
POU2F2	TCONS_00015355	0.0380767	0.304614	AHCY; C6orf204; EGR1; ERCC2; GADD45B; H3F3B; HIST1H2AB; HIST1H2AI; HIST1H2AL; HIST1H2AM; HIST1H2BB; HIST1H2BC; HIST1H2BD; HIST1H2BG; HIST1H2BH; HIST1H2BI; HIST1H2BK; HIST1H2BL; HIST1H2BO; HIST1H3B; HIST1H3D; HIST1H3E; HIST1H3F; HIST1H3H; HIST1H3J; HIST1H4A; HIST2H2BE; HIST2H2BF; PPAN; RFTN1; ZBTB4; ZFP36
POU2F2	NONHSAG003987	0.0417237	0.222527	BTG1; ERCC2; H3F3B; HIST1H1B; HIST1H2AD; HIST1H2AI; HIST1H2AL; HIST1H2AM; HIST1H2BB; HIST1H2BD; HIST1H2BF; HIST1H2BG; HIST1H2BH; HIST1H2BI; HIST1H2BO; HIST1H3B; HIST1H3D; HIST1H3E; HIST1H3F; HIST1H3H; HIST1H3I; HIST1H3J; HIST1H4A; HIST2H2BE; POLDIP3; PPAN; PPP1R10; RRAS2; ZBTB4; ZFP36
POU2F2	ENST00000518943	0.0464564	0.216985	BLCAP; BTG1; DUSP22; EGR1; GADD45B; H2AFJ; H3F3B; HIST1H1B; HIST1H2AD; HIST1H2AI; HIST1H2AL; HIST1H2AM; HIST1H2BD; HIST1H2BG; HIST1H2BH; HIST1H2BO; HIST1H3B; HIST1H3D; HIST1H3E; HIST1H3H; HIST1H3I; HIST1H3J; HIST1H4A; HIST2H2BE; IRF4; JUNB; PPAN; PPP1R10; RFTN1; SLC35B2

## Sheet: TRIM28
TF	lncRNA	p.value	q.value	enrichmentIDs
TRIM28	NONHSAT051747	0.000216602	0.00205772	AIF1L; COMT; GPC5; HIST1H2AD; HIST1H2AG; HIST1H2BF; HIST1H2BJ; HIST1H3D; MAPRE2; MKLN1; NUP214; PCDH9; PDE4DIP; PRKAR2B; RBM33; TLE4; YDJC; ZNF280A; ZNF280B; ZNF792
TRIM28	NONHSAT004850	0.000350941	0.0054727	AIF1L; COMT; GPC5; HIST1H2AD; HIST1H2AG; HIST1H2BF; HIST1H2BJ; HIST1H3D; IRF2BP2; MKLN1; PDE4DIP; PI4KA; PIK3CB; PRKAR2B; RCC1; SDF2L1; TLE4; YDJC; YPEL1; ZNF280A; ZNF280B; ZNF595; ZNF792
TRIM28	NONHSAT008874	0.000442147	0.0245392	GPC5; HIST1H2BF; HIST1H3D; IRF2BP2; MAPRE2; MKLN1; PDE4DIP; PI4KA; PIK3CB; PRKAR2B; RBM33; RCC1; SDF2L1; SEC22B; TLE4; YPEL1; ZNF280A; ZNF280B; ZNF595; ZNF792
TRIM28	NONHSAG051027	0.000616835	0.00497874	AIF1L; COMT; GPC5; HIST1H2AD; HIST1H2AG; HIST1H2BF; HIST1H2BJ; HIST1H3D; IRF2BP2; MKLN1; PI4KA; PRKAR2B; RCC1; SDF2L1; TLE4; YDJC; YPEL1; ZNF280A; ZNF280B; ZNF595; ZNF792
TRIM28	NONHSAT018535	0.000657114	0.00440653	AIF1L; HIST1H2AD; HIST1H2AG; HIST1H2BF; HIST1H2BJ; HIST1H3D; MAPRE2; MKLN1; NUP214; PI4KA; PRKAR2B; RBM33; SDF2L1; TLE4; YPEL1; ZNF280A; ZNF280B; ZNF595; ZNF792
TRIM28	NONHSAG011683	0.000690788	0.00650492	AIF1L; COMT; GPC5; HIST1H2AD; HIST1H2AG; HIST1H2BF; HIST1H2BJ; HIST1H3D; IRF2BP2; MKLN1; PCDH9; PDE4DIP; PRKAR2B; RCC1; SDF2L1; TLE4; YDJC; ZNF280A; ZNF280B; ZNF595; ZNF792
TRIM28	NONHSAT017667	0.000827408	0.00673746	AIF1L; COMT; GPC5; HIST1H2AD; HIST1H2AG; HIST1H2BF; HIST1H3D; MAPRE2; MKLN1; NUP214; PCDH9; PDE4DIP; PRKAR2B; RBM33; TLE4; YDJC; ZNF280A; ZNF280B; ZNF792
TRIM28	NONHSAT096301	0.000862338	0.00804849	AIF1L; GPC5; HIST1H2AD; HIST1H2AG; HIST1H2BF; HIST1H2BJ; HIST1H3D; MAPRE2; MKLN1; PDE4DIP; PI4KA; PIK3CB; PRKAR2B; RCC1; SDF2L1; SEC22B; TLE4; ZNF280A; ZNF280B; ZNF595; ZNF792
TRIM28	NONHSAG003987	0.00101493	0.0284181	BCR; HIST1H2AD; HIST1H2BF; HIST1H3D; IRF2BP2; MAPRE2; MKLN1; PI4KA; PIK3CB; PRKAR2B; RBM33; RCC1; SDF2L1; SEC22B; TLE4; YPEL1; ZNF280A; ZNF280B; ZNF595; ZNF792
TRIM28	NONHSAT075294	0.00132707	0.0101742	COMT; GPC5; HIST1H2AD; HIST1H2AG; HIST1H2BF; HIST1H2BJ; HIST1H3D; IRF2BP2; MKLN1; PDE4DIP; PRKAR2B; RCC1; SDF2L1; TLE4; YDJC; YPEL1; ZNF280A; ZNF280B; ZNF595; ZNF792
TRIM28	NR_027621.1	0.0014045	0.0123164	AIF1L; COMT; GPC5; HIST1H2AD; HIST1H2AG; HIST1H2BF; HIST1H2BJ; HIST1H3D; MKLN1; PDE4DIP; PI4KA; PIK3CB; PRKAR2B; RCC1; SDF2L1; TLE4; YDJC; YPEL1; ZNF280A; ZNF280B; ZNF595; ZNF792
TRIM28	NONHSAG043541	0.00143005	0.0115426	AIF1L; COMT; GPC5; HIST1H2AD; HIST1H2AG; HIST1H2BF; HIST1H2BJ; HIST1H3D; IRF2BP2; MKLN1; PI4KA; PIK3CB; PRKAR2B; RCC1; SDF2L1; TLE4; YDJC; YPEL1; ZNF280A; ZNF280B; ZNF595; ZNF792
TRIM28	NR_045605.1	0.00146294	0.00981033	AIF1L; COMT; GPC5; HIST1H2AD; HIST1H2AG; HIST1H2BF; HIST1H2BJ; HIST1H3D; HIST1H4I; MAPRE2; MKLN1; PI4KA; PIK3CB; PRKAR2B; RCC1; SDF2L1; TLE4; ZNF280A; ZNF280B; ZNF595; ZNF792
TRIM28	NONHSAG010272	0.00151089	0.0569102	AIF1L; GPC5; HIST1H2BF; HIST1H3D; IRF2BP2; LOC100130581; MAPRE2; MKLN1; PI4KA; PIK3CB; PRKAR2B; RCC1; SDF2L1; TLE4; YPEL1; ZNF280A; ZNF280B; ZNF595; ZNF792
TRIM28	NONHSAT119938	0.00158782	0.0120674	AIF1L; COMT; GPC5; HIST1H2AD; HIST1H2AG; HIST1H2BF; HIST1H2BJ; HIST1H3D; IRF2BP2; MKLN1; PI4KA; PRKAR2B; SDF2L1; TLE4; YPEL1; ZNF280A; ZNF280B; ZNF595; ZNF792
TRIM28	NONHSAT003743	0.00164903	0.0234987	AIF1L; GPC5; HIST1H2AD; HIST1H2AG; HIST1H2BF; HIST1H2BJ; HIST1H3D; IRF2BP2; MKLN1; PDE4DIP; PI4KA; PRKAR2B; RCC1; SDF2L1; TLE4; YDJC; YPEL1; ZNF280A; ZNF280B; ZNF595; ZNF792
TRIM28	NONHSAT108872	0.00166404	0.0133123	AIF1L; COMT; GPC5; HIST1H2AD; HIST1H2AG; HIST1H2BF; HIST1H2BJ; HIST1H3D; IRF2BP2; MKLN1; PI4KA; PIK3CB; PRKAR2B; RCC1; SDF2L1; TLE4; YDJC; YPEL1; ZNF280A; ZNF280B; ZNF595; ZNF792
TRIM28	NONHSAT090879	0.00169477	0.0113649	COMT; GPC5; HIST1H2AD; HIST1H2AG; HIST1H2BF; HIST1H2BJ; HIST1H3D; MKLN1; PDE4DIP; PI4KA; PIK3CB; PRKAR2B; RCC1; SDF2L1; TLE4; YDJC; YPEL1; ZNF280A; ZNF280B; ZNF595; ZNF792
TRIM28	NONHSAT113500	0.00178954	0.0126386	COMT; GPC5; HIST1H2AD; HIST1H2AG; HIST1H2BF; HIST1H2BJ; HIST1H3D; IRF2BP2; MKLN1; PDE4DIP; PI4KA; PIK3CB; PRKAR2B; RCC1; SDF2L1; TLE4; YDJC; YPEL1; ZNF280A; ZNF595; ZNF792
TRIM28	NONHSAT017137	0.00194027	0.0285781	AIF1L; GPC5; HIST1H2AD; HIST1H2AG; HIST1H2BF; HIST1H2BJ; HIST1H3D; IRF2BP2; MAPRE2; MKLN1; PI4KA; PIK3CB; PRKAR2B; RCC1; SDF2L1; TLE4; YPEL1; ZNF280A; ZNF280B; ZNF595; ZNF792
TRIM28	NR_036634.1	0.00202864	0.0154028	AIF1L; COMT; GPC5; HIST1H2AD; HIST1H2AG; HIST1H2BF; HIST1H2BJ; HIST1H3D; MKLN1; PDE4DIP; PI4KA; PRKAR2B; RCC1; SDF2L1; TLE4; YDJC; YPEL1; ZNF280A; ZNF280B; ZNF595; ZNF792
TRIM28	NR_002773.1	0.00212046	0.0143443	AIF1L; COMT; GPC5; HIST1H2AD; HIST1H2AG; HIST1H2BF; HIST1H2BJ; HIST1H3D; MKLN1; PDE4DIP; PI4KA; PRKAR2B; RCC1; SDF2L1; TLE4; YDJC; YPEL1; ZNF280A; ZNF280B; ZNF595; ZNF792
TRIM28	XR_242584.1	0.00218693	0.0155818	AIF1L; COMT; GPC5; HIST1H2AD; HIST1H2AG; HIST1H2BF; HIST1H2BJ; HIST1H3D; MKLN1; PDE4DIP; PRKAR2B; RCC1; SDF2L1; TLE4; YDJC; YPEL1; ZNF280A; ZNF280B; ZNF595; ZNF792
TRIM28	NONHSAT029456	0.00226902	0.0640997	AIF1L; COMT; GPC5; HIST1H2BF; HIST1H3D; IRF2BP2; MKLN1; PCDH9; PDE4DIP; PI4KA; PRKAR2B; RCC1; SDF2L1; TLE4; YDJC; YPEL1; ZNF280A; ZNF595; ZNF792
TRIM28	NONHSAT096299	0.00270662	0.0235268	AIF1L; GPC5; HIST1H2AD; HIST1H2AG; HIST1H2BF; HIST1H2BJ; HIST1H3D; MAPRE2; MKLN1; PDE4DIP; PI4KA; PIK3CB; PRKAR2B; RCC1; TLE4; ZNF280A; ZNF280B; ZNF595; ZNF792
TRIM28	NONHSAT007042	0.00280888	0.0211602	AIF1L; COMT; HIST1H2AD; HIST1H2AG; HIST1H2BF; HIST1H2BJ; HIST1H3D; IRF2BP2; MKLN1; PI4KA; PIK3CB; PRKAR2B; RCC1; SDF2L1; TLE4; YPEL1; ZNF280A; ZNF280B; ZNF595; ZNF792
TRIM28	NONHSAT090882	0.00284483	0.0202694	AIF1L; COMT; GPC5; HIST1H2AD; HIST1H2AG; HIST1H2BF; HIST1H2BJ; HIST1H3D; MKLN1; PDE4DIP; PI4KA; PIK3CB; PRKAR2B; RCC1; SDF2L1; TLE4; YDJC; YPEL1; ZNF280B; ZNF595; ZNF792
TRIM28	NONHSAT091306	0.00291127	0.0271718	AIF1L; COMT; GPC5; HIST1H2AD; HIST1H2AG; HIST1H2BF; HIST1H2BJ; HIST1H3D; IRF2BP2; MKLN1; PI4KA; PRKAR2B; RCC1; SDF2L1; TLE4; YPEL1; ZNF280A; ZNF595; ZNF792
TRIM28	NONHSAT055558	0.00291785	0.0217866	COMT; GPC5; HIST1H2AD; HIST1H2AG; HIST1H2BF; HIST1H2BJ; HIST1H3D; MAPRE2; MKLN1; PDE4DIP; PI4KA; PIK3CB; PRKAR2B; RCC1; SDF2L1; TLE4; YDJC; ZNF280A; ZNF280B; ZNF595; ZNF792
TRIM28	NONHSAT039289	0.00314538	0.0220165	COMT; GPC5; HIST1H2AD; HIST1H2AG; HIST1H2BF; HIST1H2BJ; HIST1H3D; HIST1H4I; ID3; MAPRE2; PI4KA; PIK3CB; PRKAR2B; RCC1; SDF2L1; TLE4; ZNF280A; ZNF280B; ZNF595; ZNF792
TRIM28	NONHSAT059204	0.00357565	0.0214539	AIF1L; COMT; GPC5; HIST1H2AD; HIST1H2AG; HIST1H2BF; HIST1H2BJ; HIST1H3D; MKLN1; PDE4DIP; PI4KA; PRKAR2B; RBM33; TLE4; YDJC; YPEL1; ZNF280A; ZNF280B; ZNF595; ZNF792
TRIM28	NONHSAT004180	0.00360571	0.025916	AIF1L; COMT; GPC5; HIST1H2AD; HIST1H2AG; HIST1H2BJ; HIST1H3D; MKLN1; PDE4DIP; PRKAR2B; RCC1; SDF2L1; TLE4; YDJC; YPEL1; ZNF280A; ZNF280B; ZNF595; ZNF792
TRIM28	NR_026567.1	0.00386	0.0196509	COMT; HIST1H2AD; HIST1H2AG; HIST1H2BF; HIST1H2BJ; HIST1H3D; HIST1H4I; MAPRE2; PI4KA; SEC22B; TLE4; ZNF280A; ZNF595; ZNF792
TRIM28	NONHSAG009747	0.00398792	0.0276662	AIF1L; COMT; GPC5; HIST1H2AD; HIST1H2AG; HIST1H2BF; HIST1H2BJ; HIST1H3D; IRF2BP2; MKLN1; PI4KA; PRKAR2B; RCC1; SDF2L1; TLE4; YDJC; YPEL1; ZNF280A; ZNF280B; ZNF792
TRIM28	NR_046371.1	0.00411325	0.114143	AIF1L; HIST1H2BF; HIST1H3D; IRF2BP2; MAPRE2; PI4KA; SDF2L1; SEC22B; TLE4; YPEL1; ZNF595; ZNF792
TRIM28	NR_048571.1	0.00440345	0.0280744	AIF1L; COMT; GPC5; HIST1H2AD; HIST1H2AG; HIST1H2BF; HIST1H2BJ; HIST1H3D; IRF2BP2; MKLN1; PI4KA; PRKAR2B; RCC1; SDF2L1; TLE4; YDJC; YPEL1; ZNF280A; ZNF280B; ZNF792
TRIM28	NONHSAT124751	0.00444757	0.0246713	AIF1L; GPC5; HIST1H2AD; HIST1H2AG; HIST1H2BF; HIST1H2BJ; HIST1H3D; MAPRE2; NUP214; PDE4DIP; PI4KA; PRKAR2B; RBM33; TLE4; YDJC; ZNF280A; ZNF595; ZNF792
TRIM28	NONHSAT080346	0.00451927	0.441672	AIF1L; GPC5; MAPRE2; MKLN1; PCDH9; PDE4DIP; PRKAR2B; RCC1; TLE4; ZNF595
TRIM28	NONHSAT026018	0.00464729	0.128837	AIF1L; HIST1H2BF; HIST1H3D; IRF2BP2; LOC100130581; MAPRE2; MKLN1; PI4KA; PIK3CB; PRKAR2B; RCC1; SDF2L1; TLE4; YPEL1; ZNF280A; ZNF280B; ZNF595; ZNF792
TRIM28	NONHSAT137039	0.00477704	0.0312476	AIF1L; GPC5; HIST1H2AD; HIST1H2AG; HIST1H2BF; HIST1H2BJ; HIST1H3D; HIST1H4I; IRF2BP2; MKLN1; PI4KA; PIK3CB; PRKAR2B; RCC1; SDF2L1; TLE4; YPEL1; ZNF280A; ZNF280B; ZNF792
TRIM28	XR_243626.1	0.00482718	0.036043	COMT; GPC5; HIST1H2AD; HIST1H2AG; HIST1H2BF; HIST1H2BJ; HIST1H3D; HIST1H4I; MAPRE2; MKLN1; PI4KA; PIK3CB; PRKAR2B; RCC1; SDF2L1; TLE4; YPEL1; ZNF280A; ZNF280B; ZNF595; ZNF792
TRIM28	NONHSAT004439	0.00511485	0.0326782	AIF1L; COMT; GPC5; HIST1H2AD; HIST1H2AG; HIST1H2BJ; HIST1H3D; MKLN1; PDE4DIP; PI4KA; PRKAR2B; RCC1; SDF2L1; TLE4; YDJC; YPEL1; ZNF280A; ZNF595; ZNF792
TRIM28	NONHSAT053777	0.00515741	0.0395402	AIF1L; COMT; GPC5; HIST1H2AD; HIST1H2AG; HIST1H2BJ; HIST1H3D; MKLN1; PDE4DIP; PRKAR2B; RCC1; SDF2L1; TLE4; YDJC; YPEL1; ZNF280A; ZNF280B; ZNF595; ZNF792
TRIM28	ENST00000527474	0.00520027	0.06587	AIF1L; GPC5; HIST1H2AD; HIST1H2AG; HIST1H2BF; HIST1H3D; IRF2BP2; MKLN1; PDE4DIP; PI4KA; PRKAR2B; RCC1; SDF2L1; TLE4; YDJC; YPEL1; ZNF280A; ZNF595; ZNF792
TRIM28	NONHSAG003440	0.0052019	0.0494181	AIF1L; COMT; GPC5; HIST1H2AD; HIST1H2AG; HIST1H3D; IRF2BP2; MKLN1; PDE4DIP; PRKAR2B; RCC1; SDF2L1; TLE4; YDJC; YPEL1; ZNF280A; ZNF595; ZNF792
TRIM28	ENST00000522875	0.00521843	0.0368551	AIF1L; COMT; GPC5; HIST1H2AD; HIST1H2AG; HIST1H2BF; HIST1H2BJ; HIST1H3D; LOC100130581; MAPRE2; PI4KA; PIK3CB; PRKAR2B; RCC1; SDF2L1; SEC22B; TLE4; YPEL1; ZNF595; ZNF792
TRIM28	NONHSAT011580	0.00585137	0.0413253	COMT; GPC5; HIST1H2AD; HIST1H2AG; HIST1H2BF; HIST1H2BJ; HIST1H3D; IRF2BP2; MKLN1; PI4KA; PIK3CB; PRKAR2B; RCC1; SDF2L1; TLE4; YDJC; YPEL1; ZNF280A; ZNF280B; ZNF595; ZNF792
TRIM28	NONHSAT072852	0.00585953	0.105596	COMT; GPC5; HIST1H2AD; HIST1H2AG; HIST1H3D; MAPK1; MAPRE2; MKLN1; PCDH9; PDE4DIP; PRKAR2B; RCC1; TLE4; YDJC; YPEL1; ZNF280A; ZNF792
TRIM28	TCONS_00012211	0.00587964	0.0415249	AIF1L; COMT; GPC5; HIST1H2AD; HIST1H2AG; HIST1H2BJ; HIST1H3D; IRF2BP2; MKLN1; PDE4DIP; PI4KA; PRKAR2B; RCC1; SDF2L1; TLE4; YPEL1; ZNF280A; ZNF595; ZNF792
TRIM28	NONHSAT092627	0.00592435	0.0603207	AIF1L; HIST1H2AD; HIST1H2BF; HIST1H2BJ; HIST1H3D; MAPRE2; PI4KA; SDF2L1; SEC22B; TLE4; YPEL1; ZNF595; ZNF792
TRIM28	TCONS_l2_00001295	0.0064362	0.032181	AIF1L; COMT; HIST1H2AD; HIST1H2AG; HIST1H2BF; HIST1H2BJ; HIST1H3D; HIST1H4I; IRF2BP2; MAPRE2; MKLN1; PI4KA; SDF2L1; TLE4; YPEL1; ZNF792
TRIM28	NONHSAT077036	0.00657886	0.0571855	HIST1H2AD; HIST1H2AG; HIST1H2BF; HIST1H2BJ; HIST1H3D; MAPRE2; MKLN1; PDE4DIP; PI4KA; PIK3CB; PRKAR2B; RCC1; SDF2L1; TLE4; YPEL1; ZNF280A; ZNF280B; ZNF595; ZNF792
TRIM28	NONHSAT040168	0.00663134	0.0423669	AIF1L; COMT; GPC5; HIST1H2AD; HIST1H2AG; HIST1H2BF; HIST1H2BJ; HIST1H3D; MKLN1; PDE4DIP; PI4KA; PRKAR2B; RBM33; RCC1; TLE4; ZNF280A; ZNF280B; ZNF595; ZNF792
TRIM28	NR_045628.1	0.00668416	0.040105	COMT; GPC5; HIST1H2AD; HIST1H2AG; HIST1H2BF; HIST1H2BJ; HIST1H3D; MKLN1; PDE4DIP; PRKAR2B; RCC1; SDF2L1; TLE4; YDJC; YPEL1; ZNF280A; ZNF280B; ZNF595; ZNF792
TRIM28	NONHSAT093945	0.00673051	0.0418788	HIST1H2AD; HIST1H2AG; HIST1H2BF; HIST1H2BJ; HIST1H3D; IRF2BP2; MAPRE2; MKLN1; PI4KA; TLE4; ZNF280B; ZNF595; ZNF792
TRIM28	NONHSAG001405	0.00674979	0.0535162	AIF1L; COMT; GPC5; HIST1H2AD; HIST1H2AG; HIST1H2BF; HIST1H2BJ; HIST1H3D; IRF2BP2; MKLN1; PI4KA; PRKAR2B; RCC1; SDF2L1; TLE4; YDJC; YPEL1; ZNF792
TRIM28	NONHSAT053536	0.00720571	0.0380873	COMT; HIST1H2AG; HIST1H2BF; HIST1H2BJ; HIST1H3D; HIST1H4I; IRF2BP2; MAPRE2; MKLN1; PI4KA; PIK3CB; RCC1; SDF2L1; TLE4; YPEL1; ZNF280A; ZNF280B; ZNF792
TRIM28	NONHSAT127452	0.00723184	0.0544799	AIF1L; COMT; GPC5; HIST1H2AD; HIST1H2AG; HIST1H2BF; HIST1H3D; MKLN1; PCDH9; PDE4DIP; PI4KA; PRKAR2B; RCC1; SDF2L1; TLE4; YPEL1; ZNF280A; ZNF595; ZNF792
TRIM28	NONHSAT002376	0.00757865	0.032355	COMT; GPC5; HIST1H2AD; HIST1H2AG; HIST1H2BF; HIST1H2BJ; HIST1H3D; HIST1H4I; MAPRE2; PI4KA; PIK3CB; SDF2L1; TLE4; ZNF280A; ZNF280B; ZNF595; ZNF792
TRIM28	NONHSAT128261	0.00781099	0.0523796	AIF1L; COMT; GPC5; HIST1H2AD; HIST1H2AG; HIST1H3D; IRF2BP2; MKLN1; PI4KA; PRKAR2B; RCC1; SDF2L1; TLE4; YDJC; YPEL1; ZNF280A; ZNF595; ZNF792
TRIM28	NONHSAG050621	0.00785303	0.0467048	AIF1L; COMT; GPC5; HIST1H2AD; HIST1H2AG; HIST1H2BF; HIST1H2BJ; HIST1H3D; MAPRE2; PDE4DIP; PI4KA; PIK3CB; PRKAR2B; RCC1; SDF2L1; TLE4; ZNF280A; ZNF280B; ZNF595; ZNF792
TRIM28	TCONS_l2_00009764	0.00816815	0.048579	COMT; GPC5; HIST1H2AD; HIST1H2AG; HIST1H2BJ; HIST1H3D; MAPRE2; MKLN1; PRKAR2B; RCC1; SDF2L1; TLE4; ZNF280A; ZNF280B; ZNF595; ZNF792
TRIM28	NONHSAT092630	0.00894576	0.155772	AIF1L; GPC5; HIST1H2AD; HIST1H2BF; HIST1H3D; IRF2BP2; MAPRE2; PI4KA; TLE4; YPEL1; ZNF595; ZNF792
TRIM28	NONHSAG039640	0.0102611	0.0552143	COMT; GPC5; HIST1H2AD; HIST1H2AG; HIST1H2BJ; HIST1H3D; MAPRE2; MKLN1; PRKAR2B; RCC1; SDF2L1; TLE4; ZNF280A; ZNF280B; ZNF595; ZNF792
TRIM28	NONHSAG054505	0.011299	0.0487458	COMT; HIST1H2AD; HIST1H2BF; HIST1H2BJ; HIST1H3D; HIST1H4I; PI4KA; PIK3CB; SDF2L1; SEC22B; TLE4; ZNF595; ZNF792
TRIM28	NONHSAT090878	0.0120212	0.0652581	COMT; GPC5; HIST1H2AD; HIST1H2AG; HIST1H2BF; HIST1H2BJ; HIST1H3D; MKLN1; PDE4DIP; PIK3CB; PRKAR2B; SDF2L1; TLE4; YDJC; YPEL1; ZNF280A; ZNF280B; ZNF595; ZNF792
TRIM28	NONHSAT126117	0.0123792	0.0830131	COMT; GPC5; HIST1H2AD; HIST1H2AG; HIST1H2BF; HIST1H2BJ; HIST1H3D; MAPRE2; MKLN1; PDE4DIP; PRKAR2B; RCC1; TLE4; YDJC; ZNF280A; ZNF280B; ZNF595; ZNF792
TRIM28	XR_133419.2	0.0124654	0.067076	COMT; GPC5; HIST1H2AD; HIST1H2AG; HIST1H2BJ; HIST1H3D; MKLN1; PRKAR2B; RCC1; SDF2L1; TLE4; YPEL1; ZNF280A; ZNF280B; ZNF595; ZNF792
TRIM28	ENST00000416295	0.0127235	0.06855	AIF1L; COMT; GPC5; HIST1H2AD; HIST1H2AG; HIST1H2BF; HIST1H2BJ; HIST1H3D; MKLN1; PI4KA; PRKAR2B; RCC1; SDF2L1; TLE4; YPEL1; ZNF280A; ZNF280B; ZNF595; ZNF792
TRIM28	NONHSAT000217	0.0128409	0.209124	AIF1L; BCR; COMT; GPC5; HIST1H2BF; HIST1H3D; MAPK1; MAPRE2; MKLN1; NUP214; PCDH9; PDE4DIP; PI4KA; PRKAR2B; TLE4; YDJC; ZNF280A; ZNF792
TRIM28	NONHSAT095733	0.0129952	0.0667481	AIF1L; COMT; GPC5; HIST1H2AD; HIST1H2AG; HIST1H2BF; HIST1H2BJ; HIST1H3D; PI4KA; PIK3CB; PRKAR2B; RCC1; SDF2L1; TLE4; YPEL1; ZNF280A; ZNF280B; ZNF595; ZNF792
TRIM28	NONHSAT083151	0.0130295	0.148536	AIF1L; GPC5; HIST1H2BF; HIST1H3D; MKLN1; PDE4DIP; PI4KA; PIK3CB; PRKAR2B; RCC1; SDF2L1; TLE4; YDJC; YPEL1; ZNF280A; ZNF280B; ZNF595; ZNF792
TRIM28	NONHSAT090880	0.0133648	0.0801889	COMT; GPC5; HIST1H2AD; HIST1H2AG; HIST1H2BF; HIST1H2BJ; HIST1H3D; MKLN1; PDE4DIP; PIK3CB; PRKAR2B; SDF2L1; TLE4; YDJC; YPEL1; ZNF280A; ZNF280B; ZNF595; ZNF792
TRIM28	NONHSAG007503	0.0133835	0.0898469	ABL1; AIF1L; COMT; GPC5; HIST1H2BF; HIST1H3D; MAPRE2; MKLN1; NUP214; PCDH9; PDE4DIP; PRKAR2B; TLE4; YDJC; ZNF280A; ZNF792
TRIM28	NONHSAT021500	0.0133835	0.0663358	COMT; HIST1H2AG; HIST1H2BF; HIST1H2BJ; HIST1H4I; IRF2BP2; MAPRE2; MKLN1; PI4KA; PIK3CB; SDF2L1; TLE4; ZNF280A; ZNF280B; ZNF595; ZNF792
TRIM28	NONHSAT030821	0.0135383	0.292427	AIF1L; BCR; GPC5; HIST1H2BF; HIST1H3D; IRF2BP2; MAPRE2; MKLN1; RBM33; TLE4; ZNF280B; ZNF595
TRIM28	NONHSAT095998	0.0135528	0.0850813	AIF1L; COMT; GPC5; HIST1H2AD; HIST1H2AG; HIST1H2BF; HIST1H2BJ; HIST1H3D; MKLN1; PI4KA; PRKAR2B; RCC1; SDF2L1; TLE4; YPEL1; ZNF280A; ZNF280B; ZNF595; ZNF792
TRIM28	NONHSAT093946	0.0142262	0.0796667	AIF1L; HIST1H2AD; HIST1H2AG; HIST1H2BJ; HIST1H3D; IRF2BP2; MAPRE2; MKLN1; TLE4; ZNF280A; ZNF280B; ZNF595; ZNF792
TRIM28	NONHSAT105857	0.0149886	0.35769	AIF1L; GPC5; IRF2BP2; MKLN1; PCDH9; PDE4DIP; PI4KA; PRKAR2B; RCC1; SDF2L1; TLE4; YPEL1; ZNF595; ZNF792
TRIM28	ENST00000518943	0.0150072	0.190963	AIF1L; COMT; GPC5; HIST1H2AD; HIST1H3D; MKLN1; PCDH9; PDE4DIP; PRKAR2B; RCC1; SDF2L1; TLE4; YDJC; YPEL1; ZNF280A; ZNF595; ZNF792
TRIM28	NONHSAT036954	0.0154706	0.108294	COMT; GPC5; HIST1H2BF; HIST1H2BJ; HIST1H4I; MAPRE2; PCDH9; PDE4DIP; PI4KA; PIK3CB; PRKAR2B; RCC1; TLE4; YDJC; ZNF280A; ZNF280B; ZNF595; ZNF792
TRIM28	NONHSAT029469	0.016464	0.351958	AIF1L; GPC5; HIST1H2BF; HIST1H3D; IRF2BP2; MKLN1; PI4KA; PRKAR2B; RCC1; SDF2L1; TLE4; YPEL1; ZNF280A; ZNF280B; ZNF595; ZNF792
TRIM28	ENST00000419213	0.0164962	0.0903364	AIF1L; COMT; GPC5; HIST1H2AD; HIST1H2AG; HIST1H2BJ; HIST1H3D; MKLN1; PRKAR2B; RCC1; SDF2L1; TLE4; YDJC; YPEL1; ZNF280A; ZNF595; ZNF792
TRIM28	NONHSAT144605	0.0169754	0.069114	COMT; HIST1H2AD; HIST1H2AG; HIST1H2BF; HIST1H2BJ; HIST1H3D; IRF2BP2; MAPRE2; PDE4DIP; TLE4; YDJC; ZNF280A; ZNF280B; ZNF595
TRIM28	NONHSAT089231	0.0178223	0.338624	AIF1L; COMT; GPC5; HIST1H2AD; HIST1H3D; IRF2BP2; MKLN1; PDE4DIP; PI4KA; PRKAR2B; TLE4; YDJC; YPEL1; ZNF595; ZNF792
TRIM28	NR_102422.1	0.017894	0.102891	AIF1L; COMT; GPC5; HIST1H2AD; HIST1H2AG; HIST1H2BJ; HIST1H3D; MKLN1; PDE4DIP; PRKAR2B; RCC1; SDF2L1; TLE4; YDJC; YPEL1; ZNF280A; ZNF595; ZNF792
TRIM28	NR_037859.2	0.0180008	0.119786	AIF1L; COMT; GPC5; HIST1H2AD; HIST1H2AG; HIST1H2BF; HIST1H2BJ; HIST1H3D; IRF2BP2; MKLN1; PRKAR2B; SDF2L1; TLE4; YDJC; YPEL1; ZNF792
TRIM28	NONHSAG038331	0.0180989	0.499033	AIF1L; COMT; GPC5; IRF2BP2; MAPRE2; MKLN1; PCDH9; PI4KA; PRKAR2B; RCC1; SDF2L1; TLE4; YPEL1; ZNF595; ZNF792
TRIM28	NONHSAT136639	0.0188802	0.179362	HIST1H2AD; HIST1H2BF; HIST1H2BJ; LOC100130581; MAPRE2; MKLN1; PI4KA; PIK3CB; PRKAR2B; RCC1; SDF2L1; TLE4; YPEL1; ZNF280A; ZNF280B; ZNF595; ZNF792
TRIM28	NONHSAT092228	0.0198237	0.0982567	AIF1L; COMT; GPC5; HIST1H2AD; HIST1H2AG; HIST1H2BF; HIST1H2BJ; HIST1H3D; PI4KA; PRKAR2B; RCC1; SDF2L1; TLE4; YPEL1; ZNF280A; ZNF595; ZNF792
TRIM28	NONHSAG010106	0.0209582	0.469464	ABL1; AIF1L; COMT; GPC5; MAPK1; MAPRE2; PCDH9; PDE4DIP; PI4KA; PRKAR2B; RCC1; SDF2L1; SEC22B; TLE4; YPEL1; ZNF792
TRIM28	TCONS_l2_00001484	0.0228281	0.378606	AIF1L; GPC5; IRF2BP2; MAPRE2; MKLN1; PDE4DIP; PI4KA; PRKAR2B; RCC1; SDF2L1; TLE4; YPEL1; ZNF280A; ZNF595; ZNF792
TRIM28	NONHSAT054957	0.0229254	0.217791	HIST1H2BF; HIST1H3D; MAPRE2; MKLN1; PDE4DIP; PI4KA; PIK3CB; PRKAR2B; RCC1; SEC22B; TLE4; ZNF280A; ZNF280B; ZNF792
TRIM28	NONHSAT004849	0.0231839	0.165267	AIF1L; COMT; GPC5; HIST1H2AD; HIST1H2AG; HIST1H2BF; HIST1H3D; MAPK1; MKLN1; PDE4DIP; PI4KA; RCC1; TLE4; YDJC; YPEL1; ZNF280A; ZNF280B; ZNF792
TRIM28	TCONS_l2_00017865	0.023186	0.170793	AIF1L; GPC5; HIST1H2BF; HIST1H3D; MKLN1; PDE4DIP; PI4KA; PRKAR2B; RCC1; SDF2L1; TLE4; YDJC; YPEL1; ZNF280A; ZNF280B; ZNF595; ZNF792
TRIM28	NONHSAT018331	0.023278	0.099147	HIST1H2AD; HIST1H2AG; HIST1H2BF; HIST1H2BJ; HIST1H4I; MAPRE2; PDE4DIP; PRKAR2B; TLE4; ZNF280A; ZNF280B; ZNF595; ZNF792
TRIM28	ENST00000523664	0.0242925	0.162902	AIF1L; COMT; GPC5; HIST1H2AD; HIST1H3D; MKLN1; PDE4DIP; PI4KA; PRKAR2B; RCC1; SDF2L1; TLE4; YDJC; YPEL1; ZNF280A; ZNF595; ZNF792
TRIM28	NONHSAT058764	0.0245227	0.460625	AIF1L; COMT; GPC5; HIST1H3D; IRF2BP2; MAPRE2; MKLN1; PDE4DIP; TLE4; YDJC; ZNF595; ZNF792
TRIM28	NONHSAG004163	0.0249711	0.0964401	ABL1; HIST1H2AD; HIST1H2AG; HIST1H3D; IRF2BP2; RTDR1; TLE4; ZNF280B; ZNF595
TRIM28	ENST00000431827	0.0254393	0.143732	HIST1H2AD; HIST1H2AG; HIST1H2BF; HIST1H2BJ; HIST1H3D; MAPRE2; MKLN1; PI4KA; PIK3CB; PRKAR2B; RCC1; SDF2L1; TLE4; YPEL1; ZNF280B; ZNF595; ZNF792
TRIM28	NONHSAT006888	0.0259434	0.161426	COMT; HIST1H2BF; HIST1H2BJ; HIST1H4I; IRF2BP2; MAPRE2; MKLN1; PDE4DIP; PI4KA; PIK3CB; PRKAR2B; TLE4; YDJC; ZNF280A; ZNF280B; ZNF595; ZNF792
TRIM28	NONHSAG050023	0.0264551	0.144716	COMT; GPC5; HIST1H2AD; HIST1H2AG; HIST1H2BF; HIST1H2BJ; HIST1H3D; MAPRE2; MKLN1; PDE4DIP; PRKAR2B; RCC1; TLE4; ZNF280A; ZNF280B; ZNF595; ZNF792
TRIM28	NONHSAT047910	0.0274367	0.229499	AIF1L; COMT; GPC5; HIST1H2AD; HIST1H2AG; HIST1H2BF; HIST1H3D; IRF2BP2; MKLN1; PI4KA; PRKAR2B; RCC1; SDF2L1; TLE4; YPEL1; ZNF792
TRIM28	NONHSAG021390	0.0282401	0.50472	AIF1L; COMT; GPC5; MKLN1; PCDH9; PDE4DIP; PRKAR2B; RCC1; SDF2L1; TLE4; YDJC; YPEL1; ZNF595; ZNF792
TRIM28	NONHSAG018569	0.0282401	0.207317	AIF1L; COMT; GPC5; HIST1H2AD; HIST1H2AG; HIST1H3D; IRF2BP2; MAPRE2; MKLN1; PRKAR2B; SDF2L1; TLE4; YPEL1; ZNF792
TRIM28	NONHSAT024922	0.0300676	0.237555	AIF1L; GPC5; HIST1H2AD; HIST1H2BF; HIST1H3D; LOC100130581; MKLN1; PI4KA; PIK3CB; PRKAR2B; RCC1; SDF2L1; TLE4; YPEL1; ZNF280A; ZNF595; ZNF792
TRIM28	NONHSAT139001	0.0314169	0.155719	AIF1L; GPC5; HIST1H2AD; HIST1H2AG; HIST1H2BF; HIST1H2BJ; HIST1H3D; MKLN1; PRKAR2B; RCC1; SDF2L1; TLE4; YPEL1; ZNF280A; ZNF280B; ZNF595; ZNF792
TRIM28	NONHSAT090255	0.0318107	0.164837	ABL1; HIST1H2AD; HIST1H2AG; HIST1H2BF; HIST1H2BJ; HIST1H3D; MAPRE2; PDE4DIP; PI4KA; PIK3CB; PRKAR2B; RCC1; SDF2L1; SEC22B; TLE4; ZNF280B; ZNF792
TRIM28	NONHSAT040489	0.0319995	0.764312	AIF1L; BCR; GPC5; ZNF792
TRIM28	NR_028597.1	0.0331687	0.154787	AIF1L; HIST1H2AD; HIST1H2AG; HIST1H2BF; HIST1H2BJ; HIST1H3D; LOC100130581; MAPRE2; MKLN1; PI4KA; PRKAR2B; RCC1; SDF2L1; TLE4; YPEL1; ZNF792
TRIM28	XR_243951.1	0.0337233	0.242317	AIF1L; GPC5; HIST1H2AD; HIST1H3D; IRF2BP2; PDE4DIP; PRKAR2B; RCC1; TLE4; YDJC; YPEL1; ZNF280A; ZNF595; ZNF792
TRIM28	NONHSAG018334	0.0362777	0.187985	COMT; GPC5; HIST1H2AD; HIST1H2AG; HIST1H2BJ; HIST1H4I; MAPRE2; MKLN1; PDE4DIP; PI4KA; PIK3CB; PRKAR2B; RCC1; SDF2L1; TLE4; YDJC; ZNF280B; ZNF595
TRIM28	NONHSAT125464	0.0363797	0.895905	COMT; HIST1H2BF; IRF2BP2; MAPRE2; PI4KA; RBM33; SDF2L1; TLE4; YPEL1; ZNF595; ZNF792
TRIM28	NONHSAT145296	0.0373704	0.177509	COMT; GPC5; HIST1H2AD; HIST1H2AG; HIST1H2BF; HIST1H3D; MAPRE2; PCDH9; PDE4DIP; PRKAR2B; TLE4; YDJC; ZNF280A; ZNF792
TRIM28	NONHSAG020351	0.038402	0.68784	AIF1L; COMT; GPC5; MAPRE2; MKLN1; PCDH9; PDE4DIP; PI4KA; PRKAR2B; RCC1; SDF2L1; TLE4; YDJC; ZNF595; ZNF792
TRIM28	NR_072999.1	0.0395499	0.155472	COMT; GPC5; HIST1H2AD; HIST1H2AG; HIST1H2BF; HIST1H2BJ; HIST1H3D; PI4KA; PIK3CB; PRKAR2B; RCC1; SDF2L1; TLE4; YPEL1; ZNF280A; ZNF280B; ZNF595; ZNF792
TRIM28	XR_250739.1	0.0400001	0.251112	AIF1L; GPC5; HIST1H2AD; HIST1H2AG; HIST1H2BF; HIST1H2BJ; HIST1H3D; MKLN1; PRKAR2B; RBM33; RCC1; TLE4; YDJC; YPEL1; ZNF280A; ZNF792
TRIM28	NONHSAT129048	0.0412328	0.188022	AIF1L; GPC5; HIST1H2AD; HIST1H2BJ; HIST1H3D; LOC100130581; MAPRE2; PI4KA; PRKAR2B; RCC1; SDF2L1; SEC22B; YPEL1; ZNF280A; ZNF595; ZNF792
TRIM28	NONHSAT101166	0.0414544	0.178573	HIST1H2AD; HIST1H2AG; HIST1H2BF; HIST1H2BJ; HIST1H3D; HIST1H4I; MAPRE2; MKLN1; PI4KA; PIK3CB; PRKAR2B; RCC1; TLE4; YDJC; ZNF280B; ZNF595; ZNF792
TRIM28	ENST00000592174	0.0419391	0.227669	COMT; HIST1H2AG; HIST1H2BF; HIST1H3D; HIST1H4I; MKLN1; PI4KA; PIK3CB; PRKAR2B; RCC1; SDF2L1; TLE4; YDJC; YPEL1; ZNF280A; ZNF280B; ZNF792
TRIM28	NONHSAG041955	0.0419858	0.183703	GPC5; HIST1H2AD; HIST1H2AG; HIST1H2BJ; HIST1H3D; MKLN1; PDE4DIP; PRKAR2B; RCC1; TLE4; YDJC; YPEL1; ZNF280A; ZNF280B; ZNF595; ZNF792
TRIM28	NONHSAG017936	0.0439124	0.812379	AIF1L; GPC5; IRF2BP2; MAPRE2; MKLN1; PDE4DIP; PRKAR2B; RBM33; TLE4; YDJC; YPEL1; ZNF595; ZNF792
TRIM28	NONHSAT054746	0.04425	0.208344	COMT; GPC5; HIST1H2AG; HIST1H2BF; HIST1H2BJ; HIST1H3D; HIST1H4I; MAPRE2; PI4KA; PIK3CB; PRKAR2B; RCC1; SDF2L1; TLE4; YPEL1; ZNF280A; ZNF280B; ZNF792
TRIM28	FR161886	0.046173	0.37598	AIF1L; COMT; GPC5; MKLN1; PCDH9; PDE4DIP; PI4KA; PRKAR2B; RCC1; SDF2L1; TLE4; YDJC; YPEL1; ZNF280A; ZNF595; ZNF792
TRIM28	XR_132906.2	0.046173	0.292429	AIF1L; GPC5; HIST1H2BF; MKLN1; PDE4DIP; PI4KA; PRKAR2B; RCC1; SDF2L1; TLE4; YDJC; YPEL1; ZNF280A; ZNF280B; ZNF595; ZNF792
TRIM28	NONHSAT016445	0.0463272	0.402691	AIF1L; COMT; GPC5; HIST1H2AD; HIST1H3D; IRF2BP2; MKLN1; PI4KA; PRKAR2B; RCC1; SDF2L1; TLE4; YDJC; ZNF595; ZNF792
TRIM28	TCONS_00004241	0.0472657	0.277925	AIF1L; GPC5; HIST1H3D; LOC100130581; MKLN1; PDE4DIP; PI4KA; PRKAR2B; RCC1; SDF2L1; TLE4; YDJC; YPEL1; ZNF280A; ZNF595; ZNF792
TRIM28	NONHSAT041516	0.0489201	0.178322	HIST1H2AD; HIST1H2AG; HIST1H2BJ; HIST1H4I; LOC100130581; MAPRE2; MKLN1; PI4KA; PIK3CB; SDF2L1; SEC22B; TLE4; ZNF280A; ZNF595; ZNF792
