# Supplementary material for: Genome-wide analyses of long noncoding RNA expression profiles in lung adenocarcinoma
Source: Sci Rep. 2017 Nov 10;7:15331. doi: 10.1038/s41598-017-15712-y (PMC5681506; doi:10.1038/s41598-017-15712-y)
Supplement: Supplementary file 8 — Dataset 7 [file 41598_2017_15712_MOESM8_ESM.xls]

## Sheet: patients
Clinical and phenotypical characteristics of 42 ADC patients and 30 SCC patients
Patients No.	Gender	Age (years)	Smoking history（days×years）	Location	Differentiation	T	N	TNM stage	Histological subtype
1	Male	44	0	Right, lower	Moderately	1c	2b	ⅢA	ADC
2	Male	45	60*20	Right, upper	Moderately	2a	2a	ⅢA	ADC
3	Male	70	20*40	Left, lower	Poorly	2b	0	ⅡA	ADC
4	Female	48	0	Right, upper	Moderately	1c	1	ⅡB	ADC
5	Male	54	20*30	Right, lower	Poorly	4	2a	ⅢB	ADC
6	Male	59	20*20	Left, upper	Highly	1c	0	ⅠA3	ADC
7	Male	64	30*30	Right, upper	Highly	1c	0	ⅠA3	ADC
8	Female	66	0	Left, lower	Poorly	2a	0	ⅠB	ADC
9	Male	59	20*40	Right, upper	Highly	4	0	ⅢA	ADC
10	Male	46	20*30	Right, upper	Moderately	1c	0	ⅠA3	ADC
11	Female	41	0	Left, upper	Moderately	3	0	ⅡB	ADC
12	Female	59	0	Right, upper	Moderately	2a	0	ⅠB	ADC
13	Female	57	0	Right, upper	Moderately	3	0	ⅡB	ADC
14	Female	47	0	Left, upper	Moderately	1b	0	ⅠA2	ADC
15	Male	51	0	Right, upper	Highly	1b	0	ⅠA2	ADC
16	Male	72	20*52	Right, upper	Moderately	2a	0	ⅠB	ADC
17	Female	60	0	Right, lower	Highly	2a	1b	ⅡB	ADC
18	Male	50	20*5	Left, upper	Moderately	3	0	ⅣA	ADC
19	Male	61	0	Right, upper	Moderately	1c	0	ⅠA3	ADC
20	Female	65	0	Right, upper	Moderately	1c	0	ⅠA3	ADC
21	Male	65	0	Left, upper	Moderately	1b	1a	ⅡB	ADC
22	Male	56	40*40	Left, upper	Moderately	1c	0	ⅠA3	ADC
23	Female	63	0	Right, lower	Moderately	4	0	ⅢA	ADC
24	Male	65	50*50	Right, lower	Moderately	2a	0	ⅠB	ADC
25	Female	62	0	Right, upper	Moderately	1c	0	ⅠA3	ADC
26	Male	63	40*40	Right, upper	Poorly	1c	2a	ⅢA	ADC
27	Female	72	0	Right, upper	Highly	1c	1b	ⅡB	ADC
28	Male	62	10*40	Right, upper	Highly	1b	0	ⅠA2	ADC
29	Male	51	20*20	Left, upper	Moderately	1c	0	ⅠA3	ADC
30	Male	44	20*20	Right, middle	Poorly	4	2b	ⅢB	ADC
31	Female	57	0	Left, lower	Moderately	2b	0	ⅡA	ADC
32	Male	48	0	Right, upper	Moderately	2b	0	ⅡA	ADC
33	Male	46	40*20	Left, upper	Poorly	1b	2a	ⅢA	ADC
34	Female	52	0	Right, lower		4	0	ⅢA	ADC
35	Female	49	0	Right	Highly	1c	0	ⅠA3	ADC
36	Male	66	25*50	Right, lower	Poorly	2a	0	ⅠB	ADC
37	Male	49	20*20	Left, upper	Moderately	2a	N2	ⅢA	ADC
38	Male	66	20*40	Left, upper		T2b	N0	ⅡA	ADC
39	Male	66	0	Left, lower	Poorly	2a	N0	ⅠB	ADC
40	Male	49	30*30	Left, upper	Poorly	4	2a	ⅢB	ADC
41	Female	65	0	Left, middle	Moderately	2a	2b	ⅢA	ADC
42	Male	49	0	Left, lower	Poorly	1b	1a	ⅠB	ADC
43	Male	59	20*40	Left, upper	Highly	1b	0	ⅠA2	SCC
44	Female	58	0	Left, lower	Poorly	3	0	ⅢA	SCC
45	Male	56	60*30	Right, middle	Moderately	2b	2b	ⅢA	SCC
46	Male	30	20*10	Left	Highly	1b	0	ⅠA2	SCC
47	Male	58	20*40	Left, lower	Moderately	2a	1b	ⅡB	SCC
48	Male	76	？*60	Right, lower	Poorly	3	0	ⅡB	SCC
49	Male	68	40*40	Left, lower	Poorly	2b	1a	ⅡB	SCC
50	Female	57	0	Right, lower	Highly	X	2a	ⅢB	SCC
51	Male	51	0	Left, lower	Moderately	1c	1a	ⅡB	SCC
52	Female	49	0	Right, upper	Moderately	2b	0	ⅡA	SCC
53	Male	53	50*30	Right, upper	Highly	2a	0	ⅠB	SCC
54	Male	44	60*30	Left, upper	Highly	4	0	ⅢA	SCC
55	Male	63	40*40	Right, upper	Moderately	3	0	ⅡB	SCC
56	Male	57	20*30	Right, upper	Moderately	2a	0	ⅠB	SCC
57	Male	70	20*30	Right, lower	Poorly	3	0	ⅡB	SCC
58	Male	63	40*50	Right, lower	Highly	3	1	ⅢA	SCC
59	Male	62	20*45	Right, lower	Moderately	2b	2b	ⅢA	SCC
60	Male	56	40*30	Left, upper	Highly	2b	0	ⅡA	SCC
61	Male	75	30*60	Right, lower	Poorly	3	0	ⅡB	SCC
62	Male	66	30*40	Left, lower	Poorly	2b	1a	ⅡB	SCC
63	Male	53	40*30	Right, upper	Highly	2a	0	ⅠB	SCC
64	Male	71	25*30	Right, lower	Poorly	3	0	ⅡB	SCC
65	Male	64	20*40	Right, lower	Moderately	2b	2b	ⅢA	SCC
66	Male	58	50*30	Right, middle	Moderately	2b	2b	ⅢA	SCC
67	Male	61	30*35	Right, upper	Moderately	3	0	ⅡB	SCC
68	Male	55	30*30	Right, upper	Moderately	2a	0	ⅠB	SCC
69	Male	61	40*40	Right, lower	Highly	3	1	ⅢA	SCC
70	Male	58	40*30	Left, upper	Highly	2b	0	ⅡA	SCC
71	Male	50	0	Left, lower	Moderately	1c	1a	ⅡB	SCC
72	Male	43	50*30	Left, upper	Highly	4	0	ⅢA	SCC
