# Supplementary material for: Genome-wide analyses of long noncoding RNA expression profiles in lung adenocarcinoma
Source: Sci Rep. 2017 Nov 10;7:15331. doi: 10.1038/s41598-017-15712-y (PMC5681506; doi:10.1038/s41598-017-15712-y)
Supplement: Supplementary file 9 — Dataset 8 [file 41598_2017_15712_MOESM9_ESM.xls]

## Sheet: Sheet1
RNA quality assessment in the Agilent 2100 bioanalyzer
Sample	RNA Concentration	A260/280	A260/230	Volume	All Quantity	rRNA Ratio(2100)	RNA Intergrity Number(RIN)
	(μg/μl)			(μl)	(μg)	28S/18S
1B	0.0791	2.06	0.54	95	8	1.7	8.9
1C	0.7661	2.1	2.17	95	73	1.2	7.4
2B	0.0301	2	1.19	95	3	1.5	7
2C	1.261	2.12	2.16	95	120	1.4	7
3B	0.1058	2.09	2.13	95	10	1.2	7
3C	0.5938	2.11	1.37	95	56	1.5	7
4B	0.108	2.09	1.87	95	10	1.5	8.4
4C	0.2873	2.12	2	95	27	1.7	7.4
5B	0.0534	2.09	0.44	95	5	1.7	8.7
5C	0.2226	2.13	2.07	95	21	1.7	8.8
7B	0.0473	2.07	1.51	95	4	1.7	8.6
7C	0.1631	2.12	2.15	95	15	1.4	7
Sample electropherograms used to train the RNA Integrity Number (RIN) software. Samples range from intact (RIN 10), to degraded (RIN 2).The RNA Integrity Number (RIN) ≥ 7 and 28S/18S ≥ 0.7 was used for synthesizing double-stranded cDNA.
